# Supplementary material for: Immune microenvironment-dependent effects of age-associated Bifidobacterium strains on gut immunity and microbial diversity
Source: Front Cell Infect Microbiol. 2025 Sep 16;15:1639178. doi: 10.3389/fcimb.2025.1639178 (PMC12479543; doi:10.3389/fcimb.2025.1639178)
Supplement: Supplementary file 5 [file Table1.xlsx]

## Sheet: Sheet1
Table S1 Primer sequences used in qRT-PCR analysis. Note: F indicates forward primer, R means reverse primer
Primer name	Primer sequence (5’→3’)	Gene name
CXCL2-F	CCAACCACCAGGCTACAGG	Mouse CXCL2
CXCL2-R	GCGTCACACTCAAGCTCTG
TGFβ1-F	TCTGCATTGCACTTATGCTGA	Mouse TGFβ1
TGFβ1-R	AAAGGGCGATCTAGTGATGGA
FOXP3-F	CCCATCCCCAGGAGTCTTG	Mouse FOXP3
FOXP3-R	ACCATGACTAGGGGCACTGTA
IL10-F	GCTCTTACTGACTGGCATGAG	Mouse IL-10
IL10-R	CGCAGCTCTAGGAGCATGTG
Actin-F	AGAGGGAAATCGTGCGTGAC	Mouse Actin
Actin-R	CCATACCCAAGAAGGAAGGCT
TNFα-F	CCTCTCTCTAATCAGCCCTCTG	Homo-TNFα
TNFα-R	GAGGACCTGGGAGTAGATGAG
IFNG-F	TCGGTAACTGACTTGAATGTCCA	Homo-IFNγ
IFNG-R	TCGCTTCCCTGTTTTAGCTGC
4-1BB-F	AGCTGTTACAACATAGTAGCCAC	Homo-4-1BB
4-1BB-R	GGACAGGGACTGCAAATCTGAT
4-1BBL-F	GGCTGGAGTCTACTATGTCTTCT	Homo-4-1BBL
4-1BBL-R	ACCTCGGTGAAGGGAGTCC
Actin-F	AAGGAGCCCCACGAGAAAAAT	Homo-Actin
Actin-R	ACCGAACTTGCATTGATTCCAG
