# Supplementary material for: Immune microenvironment-dependent effects of age-associated Bifidobacterium strains on gut immunity and microbial diversity
Source: Front Cell Infect Microbiol. 2025 Sep 16;15:1639178. doi: 10.3389/fcimb.2025.1639178 (PMC12479543; doi:10.3389/fcimb.2025.1639178)
Supplement: Supplementary file 6 [file Table2.xlsx]

## Sheet: heatmap
GeneID	J1	J2	J3	J4	J5	M1	M2	M3	M4	M5	Cluster
ENSMUSG00000090877	-0.617115	-0.948237	-1.15561	-0.517831	-0.828915	1.7764	0.34865	0.222257	0.302126	1.41828	G-C1
ENSMUSG00000091971	-0.422443	-0.815279	-1.47034	-0.718024	-0.772144	1.37775	0.4295	0.357523	0.466624	1.56684	G-C1
ENSMUSG00000038259	0.323472	-1.31504	-1.20326	-0.810427	-0.833395	1.60563	0.261734	0.177084	0.697876	1.09632	G-C1
ENSMUSG00000028116	-0.731113	-1.32914	-0.0715838	-0.82023	-1.37385	0.352169	0.807936	1.09929	0.952473	1.11404	G-C1
ENSMUSG00000054206	-0.484091	-0.759645	-1.36672	-0.792346	-0.953863	0.601847	0.730195	1.74467	0.529094	0.750866	G-C1
ENSMUSG00000071478	-0.725517	-0.615301	-0.605802	-1.39087	-0.910158	1.3279	0.581139	1.48485	0.810845	0.0429191	G-C1
ENSMUSG00000034785	-0.607228	-1.8424	-0.612654	-0.0947631	-0.696055	0.877469	1.65517	0.869715	0.241464	0.209281	G-C1
ENSMUSG00000020889	-1.29979	-1.00006	-0.152775	-0.640493	-1.11551	1.08287	1.06991	1.43075	0.503291	0.121818	G-C1
ENSMUSG00000021573	-1.01803	-1.61888	-0.2742	-0.254627	-0.707113	1.52149	0.733669	1.18713	0.632197	-0.201624	G-C1
ENSMUSG00000026831	-0.591243	-0.754844	-0.161738	-0.766229	-0.775664	2.17256	-0.0550292	0.403086	1.22377	-0.694673	G-C1
ENSMUSG00000050071	-0.75062	-0.693369	-1.76301	0.757801	-0.751578	0.871082	0.705056	1.40763	0.58159	-0.364578	G-C1
ENSMUSG00000033491	-0.484945	-0.81804	-0.752566	-0.523211	0.0344982	0.55335	1.21144	2.10517	-0.371208	-0.954483	G-C1
ENSMUSG00000063767	-1.09372	-0.257737	-0.6364	-0.307048	-0.899565	1.67395	0.122636	1.7016	0.426994	-0.730709	G-C1
ENSMUSG00000047844	-1.19761	-0.173457	-0.957759	-0.163957	-0.910234	1.11448	0.676087	1.72176	0.684713	-0.794024	G-C1
ENSMUSG00000070687	-0.767006	-0.767006	-0.767006	-0.767006	-0.533829	1.55481	1.39712	1.31284	-0.174629	-0.488286	G-C1
ENSMUSG00000041552	-1.33962	-0.427173	-0.821048	-0.150846	-0.842206	1.2521	1.23495	1.50553	0.0878872	-0.499573	G-C1
ENSMUSG00000074623	-0.488857	-0.851013	-0.28102	-0.719363	-0.89823	0.411282	-0.322834	2.36541	-0.0857973	0.870426	G-C1
ENSMUSG00000020609	0.157124	-0.944875	-0.213173	-1.0078	-0.211165	0.045316	0.166612	2.58386	-0.516882	-0.0590171	G-C1
ENSMUSG00000046338	-0.772424	-1.26898	-0.673655	-0.165977	-0.0288686	-0.329998	0.651309	1.80593	-0.659876	1.44255	G-C1
ENSMUSG00000023087	-0.909117	-1.10213	-0.915285	-0.455542	-0.486027	1.9798	0.127024	1.21702	0.0351336	0.509114	G-C1
ENSMUSG00000078938	-1.09419	-0.70491	-1.09419	-0.714733	-0.379311	2.07832	0.30405	0.627609	0.196678	0.780666	G-C1
ENSMUSG00000026614	-1.08023	-1.57514	-0.434858	-0.307348	-0.0587297	1.73968	0.12322	1.29859	-0.235713	0.530515	G-C1
ENSMUSG00000029188	-0.812672	-1.18418	-0.243549	0.081224	-0.146118	2.1853	-0.513316	1.01035	-0.788158	0.411121	G-C1
ENSMUSG00000019762	-0.541538	-1.29986	-0.492824	-0.163348	-0.299671	1.56857	0.323349	1.16904	-1.29189	1.02817	G-C1
ENSMUSG00000032680	-0.14997	-0.907868	-1.08979	-0.633972	-0.374931	1.11869	0.561839	0.820271	-1.08071	1.73644	G-C1
ENSMUSG00000051839	-0.508678	-0.799642	-0.192006	-0.270535	-1.02487	2.02027	1.05772	0.116626	-1.10719	0.708299	G-C1
ENSMUSG00000048217	-1.33737	-1.01847	-0.747329	-0.418641	-0.855012	0.99722	1.50207	0.211232	0.719651	0.946651	G-C2
ENSMUSG00000004951	-1.01377	-0.889652	-0.246165	-0.0960405	-1.36978	0.701711	1.10708	-0.539414	1.65971	0.68633	G-C2
ENSMUSG00000107504	-0.984869	-0.769791	-0.811272	0.326037	-1.07109	0.875284	0.814249	-0.423864	0.0673309	1.97799	G-C2
ENSMUSG00000074261	-0.921561	-0.429241	-1.21347	-1.06618	-0.00316964	0.289192	1.67379	-0.140537	0.268392	1.54279	G-C2
ENSMUSG00000028072	-0.412229	-0.887793	-0.887793	-0.887793	-0.55878	-0.499803	1.3135	-0.0125658	1.12993	1.70332	G-C2
ENSMUSG00000030155	-0.204059	-0.448947	-0.953514	-1.25303	-0.682181	-0.310424	1.86752	-0.109291	0.937546	1.15638	G-C2
ENSMUSG00000042104	-1.00221	-0.83784	-0.241251	-0.555527	-0.689128	-0.532516	1.45429	-0.248813	0.840572	1.81242	G-C2
ENSMUSG00000024803	-0.527701	-0.784259	-0.764046	-0.267779	-0.424293	-0.651643	1.51957	-0.745577	0.83224	1.81349	G-C2
ENSMUSG00000069303	-0.660849	-1.2903	-0.126331	-1.01649	-0.48525	0.0672527	1.44909	0.327901	-0.106355	1.84133	G-C2
ENSMUSG00000021453	-0.569037	-0.114212	-1.53921	-0.619386	-0.924551	0.875451	0.564721	-0.422109	1.28644	1.46189	G-C2
ENSMUSG00000058287	-0.241264	-0.275699	-1.37956	-1.37272	-0.355442	0.143952	1.18788	-0.17594	1.70432	0.764483	G-C2
ENSMUSG00000025091	0.109866	-0.284882	-0.710772	-1.26423	0.157531	0.77472	0.118844	-1.59007	1.24322	1.44577	G-C2
ENSMUSG00000092586	0.10914	0.218502	-1.0839	-1.1444	-0.191218	-0.830706	1.85813	-0.72045	1.17932	0.605583	G-C2
ENSMUSG00000042641	-0.142513	-0.409614	-1.12765	-0.774777	-0.276162	-0.322113	2.44711	-0.435125	0.377895	0.662952	G-C2
ENSMUSG00000025002	-0.868558	-0.820309	-1.39531	-0.537643	-0.244274	-0.111824	1.85783	0.331945	1.12225	0.665882	G-C2
ENSMUSG00000003863	-0.422095	-0.278231	-1.7753	-0.293439	-0.927433	0.475739	1.83768	0.0498398	0.942179	0.391064	G-C2
ENSMUSG00000025347	-0.663416	-0.469759	-1.36041	-0.718318	-0.887001	0.353412	1.71464	0.023553	1.2335	0.773798	G-C2
ENSMUSG00000037411	-0.436225	-0.627485	-0.922286	-0.609521	-1.10245	-0.67232	1.80304	0.68252	0.812818	1.07191	G-C2
ENSMUSG00000067215	-1.09518	-0.154843	-1.09518	-0.632282	-0.64252	-0.561523	1.90823	0.682486	0.5995	0.991325	G-C2
ENSMUSG00000068079	-0.651468	-0.928031	-0.775852	0.378116	-1.32396	-0.436819	1.04197	0.154664	1.85671	0.684667	G-C2
ENSMUSG00000040152	-0.594977	-0.843357	-0.569508	0.412167	-1.10751	-0.716463	1.68861	-0.530668	1.20143	1.06027	G-C2
ENSMUSG00000021253	-0.589016	-1.57725	-0.614555	-0.0498164	-0.641212	-0.326327	1.66822	-0.0047245	1.38838	0.74629	G-C2
ENSMUSG00000049551	0.0188832	-0.537104	-1.10168	-0.751531	-0.57497	-0.439737	1.38072	-0.565588	1.94785	0.62315	G-C2
ENSMUSG00000087247	-0.161704	-0.597511	-0.73513	-0.385755	-0.871675	-0.683685	1.37427	-0.801232	1.62233	1.24009	G-C2
ENSMUSG00000025582	-0.419792	-0.73091	-0.699344	-0.605734	-0.574357	0.183593	1.49229	-1.08838	1.80237	0.640259	G-C2
ENSMUSG00000029913	-1.01326	0.356279	-0.640777	-0.693957	-1.23842	0.477717	1.57876	0.126336	1.55696	-0.509641	G-C3
ENSMUSG00000079355	-1.07265	-0.515854	-0.0898615	-0.592337	-0.852965	0.238055	1.98464	0.405849	1.29972	-0.804593	G-C3
ENSMUSG00000031842	-0.998813	-0.374235	-0.357187	-0.735136	-0.796545	0.428362	2.08989	-0.338955	1.34994	-0.267322	G-C3
ENSMUSG00000027859	-1.20271	-0.33413	-0.0735685	-0.499278	-0.729664	0.278938	1.87041	-0.555951	1.62128	-0.375324	G-C3
ENSMUSG00000066392	-0.641912	-0.186274	-0.466073	-0.948518	-0.0898726	0.409377	2.04634	-0.619347	1.38093	-0.88465	G-C3
ENSMUSG00000072944	-1.24968	0.173042	-0.640298	-0.840308	-0.268902	0.756255	1.81812	-0.710973	1.31009	-0.347351	G-C3
ENSMUSG00000022055	-0.421797	-0.805356	-0.640045	-0.421598	-0.403802	0.139694	1.87848	0.122534	1.63748	-1.08558	G-C3
ENSMUSG00000019796	-0.365547	-0.57203	-0.799523	-0.451369	-0.150973	0.0806111	1.9651	-0.120703	1.56825	-1.15382	G-C3
ENSMUSG00000038555	-0.454931	-0.240821	-0.782454	-0.120961	-0.641666	-0.0338833	1.97726	-0.275718	1.61803	-1.04485	G-C3
ENSMUSG00000055430	-0.425484	-0.407147	-0.509758	-0.525383	-0.739404	0.117625	1.97876	-0.114079	1.62259	-0.997721	G-C3
ENSMUSG00000027273	-0.381663	-0.281661	-0.522256	-0.506403	-0.758644	0.12608	2.02275	-0.213562	1.55854	-1.04318	G-C3
ENSMUSG00000035864	-0.327132	-0.284113	-0.792641	-0.571059	-0.643491	0.0978238	2.04954	-0.113723	1.52724	-0.942447	G-C3
ENSMUSG00000050473	-0.0908876	-0.348303	-0.623797	-0.481356	-0.782467	-0.0218864	2.06703	-0.208299	1.51005	-1.02009	G-C3
ENSMUSG00000041608	-0.301918	-0.271107	-0.550327	-1.04939	-0.493452	0.177879	1.81009	-0.393175	1.79092	-0.719521	G-C3
ENSMUSG00000062542	-0.335963	-0.29718	-0.478081	-0.820339	-0.389305	0.135169	1.87332	-0.571948	1.76504	-0.880711	G-C3
ENSMUSG00000045284	-0.36086	-0.119565	-0.506541	-0.687938	-0.654185	-0.0156238	2.00827	-0.407351	1.6411	-0.897304	G-C3
ENSMUSG00000031137	-0.525332	-0.188598	-0.561782	-0.66917	-0.722649	0.0650051	2.06849	-0.178612	1.54673	-0.834082	G-C3
ENSMUSG00000023484	-0.407332	-0.220164	-0.518924	-0.653346	-0.691408	0.0510533	2.00951	-0.189176	1.60273	-0.982938	G-C3
ENSMUSG00000025777	-0.34369	-0.268368	-0.652159	-0.695206	-0.622672	-0.0225182	2.11136	-0.190094	1.52183	-0.838484	G-C3
ENSMUSG00000044288	-0.441502	-0.410069	-0.57401	-0.664143	-0.633559	0.0538404	2.13017	-0.269681	1.52797	-0.71902	G-C3
ENSMUSG00000032118	-0.350843	-0.247534	-0.518127	-0.784357	-0.785716	0.30403	1.99549	-0.367952	1.5649	-0.809887	G-C3
ENSMUSG00000028546	-0.53383	-0.37703	-0.470423	-0.785449	-0.731712	0.272056	1.98272	-0.272364	1.61998	-0.703947	G-C3
ENSMUSG00000031425	-0.499146	-0.318514	-0.312926	-0.836662	-0.772306	0.099194	2.07392	-0.288681	1.54449	-0.689373	G-C3
ENSMUSG00000022454	-0.578901	-0.25725	-0.311166	-0.608014	-0.681584	-0.0280277	1.8328	-0.234158	1.82556	-0.959262	G-C3
ENSMUSG00000039485	-0.390823	-0.275784	-0.458233	-0.643252	-0.662763	-0.1116	1.97805	-0.221267	1.70155	-0.915876	G-C3
ENSMUSG00000044349	-0.552983	-0.239783	-0.424962	-0.663923	-0.5923	0.00430068	1.94581	-0.136583	1.67958	-1.01915	G-C3
ENSMUSG00000043388	-0.344486	-0.550231	-0.402549	-0.600262	-0.624359	0.104782	1.85224	-0.231982	1.78646	-0.989618	G-C3
ENSMUSG00000021750	-0.449372	-0.540926	-0.399402	-0.616427	-0.735863	0.11529	1.8816	-0.114634	1.75048	-0.890746	G-C3
ENSMUSG00000028172	-0.526944	-0.397628	-0.448737	-0.582217	-0.539474	-0.112922	1.91742	-0.390923	1.82641	-0.744985	G-C3
ENSMUSG00000024261	-0.522812	-0.429993	-0.465358	-0.600452	-0.61115	-0.0866342	2.00278	-0.277432	1.72119	-0.730133	G-C3
ENSMUSG00000026424	-0.552782	-0.221173	-0.468633	-0.715762	-0.571713	0.0356803	1.89655	-0.436207	1.79445	-0.76041	G-C3
ENSMUSG00000024304	-0.626216	-0.258087	-0.431896	-0.685842	-0.563219	-0.0409524	1.90646	-0.345017	1.80028	-0.755513	G-C3
ENSMUSG00000035984	-0.465483	-0.396141	-0.454348	-0.701263	-0.211868	-0.10801	1.95905	-0.136658	1.65067	-1.13595	G-C3
ENSMUSG00000072966	-0.327856	-0.464436	-0.500733	-0.691585	-0.466282	0.00669235	1.94348	-0.110552	1.6757	-1.06443	G-C3
ENSMUSG00000024268	-0.456813	-0.310391	-0.591053	-0.791061	-0.475721	-0.0351205	1.90319	-0.0732577	1.74179	-0.91157	G-C3
ENSMUSG00000026824	-0.551457	-0.311104	-0.511325	-0.639345	-0.359835	-0.228283	2.0392	-0.216401	1.66188	-0.883332	G-C3
ENSMUSG00000004151	-0.549983	-0.350675	-0.479691	-0.603814	-0.438429	-0.163193	2.00281	-0.199452	1.69579	-0.913369	G-C3
ENSMUSG00000033615	-0.643188	-0.180849	-0.59689	-0.725691	-0.42672	0.00697746	2.0711	-0.198868	1.55509	-0.860961	G-C3
ENSMUSG00000007021	-0.294039	-0.262289	-0.507898	-0.991762	-0.576766	0.0578394	1.98743	-0.0553417	1.56794	-0.925108	G-C3
ENSMUSG00000041817	-0.273936	-0.50039	-0.392966	-0.796512	-0.522073	-0.151234	2.06966	-0.142295	1.58667	-0.876928	G-C3
ENSMUSG00000018865	-0.317216	-0.312713	-0.882503	-0.641793	-0.382569	-0.0992851	1.98894	-0.210973	1.67125	-0.813138	G-C3
ENSMUSG00000012520	-0.191155	-0.376924	-0.726572	-0.796064	-0.510973	0.0814635	2.00607	-0.271473	1.61458	-0.828951	G-C3
ENSMUSG00000000794	-0.683012	-0.600556	-0.554205	-0.592341	-0.560271	0.0466059	1.96722	-0.194148	1.7268	-0.556096	G-C3
ENSMUSG00000048814	-0.655971	-0.583907	-0.56983	-0.607682	-0.577487	0.147182	1.88741	-0.322448	1.80124	-0.51851	G-C3
ENSMUSG00000021200	-0.637469	-0.453512	-0.53353	-0.642306	-0.754247	0.0415006	1.81468	-0.141248	1.86841	-0.56228	G-C3
ENSMUSG00000033597	-0.571751	-0.442031	-0.735157	-0.560622	-0.824718	-0.0468765	1.87917	-0.0650126	1.79497	-0.427975	G-C3
ENSMUSG00000047216	-0.47765	-0.496908	-0.406936	-0.574523	-0.892684	0.0660361	1.93254	-0.00409049	1.6778	-0.823581	G-C3
ENSMUSG00000027801	-0.620014	-0.292356	-0.493493	-0.566333	-0.845061	0.155188	1.9159	0.0211177	1.64582	-0.920764	G-C3
ENSMUSG00000016349	-0.482456	-0.442713	-0.586744	-0.551321	-0.740045	0.123878	2.01885	-0.123236	1.60884	-0.82505	G-C3
ENSMUSG00000036699	-0.546104	-0.43973	-0.608009	-0.427376	-0.850574	0.200115	1.95982	-0.0646312	1.62234	-0.845858	G-C3
ENSMUSG00000030110	-0.647343	-0.506433	-0.320933	-0.68917	-0.631512	0.101938	1.94717	-0.0420853	1.66566	-0.877295	G-C3
ENSMUSG00000041912	-0.656621	-0.614133	-0.366687	-0.682814	-0.629822	0.116528	2.05778	0.0267579	1.52886	-0.779847	G-C3
ENSMUSG00000025089	-0.625785	-0.419719	-0.499861	-0.707319	-0.568073	-0.0308582	1.98296	-0.0955548	1.69708	-0.732864	G-C3
ENSMUSG00000014602	-0.576906	-0.582016	-0.496726	-0.616304	-0.467009	0.0507828	1.9885	-0.127083	1.67218	-0.845417	G-C3
ENSMUSG00000046182	-0.423601	-0.538134	-0.482769	-0.758089	-0.578757	-0.0673825	2.15473	-0.00990927	1.46843	-0.764514	G-C3
ENSMUSG00000041141	-0.52903	-0.488187	-0.572947	-0.626573	-0.547903	-0.00591102	2.13937	-0.0414192	1.48867	-0.816066	G-C3
ENSMUSG00000032826	-0.586977	-0.484745	-0.475793	-0.590468	-0.549873	-0.0465966	2.17661	-0.134544	1.47435	-0.781964	G-C3
ENSMUSG00000032186	-0.546488	-0.411167	-0.514929	-0.694891	-0.695138	0.0679127	2.1468	-0.0492651	1.45362	-0.75646	G-C3
ENSMUSG00000034336	-0.589809	-0.548813	-0.583239	-0.666531	-0.565921	0.121206	2.13748	-0.0137465	1.45263	-0.74325	G-C3
ENSMUSG00000050875	-0.352032	-0.7327	-0.472587	-0.508018	-0.729697	0.078796	2.1942	-0.295473	1.42933	-0.611823	G-C3
ENSMUSG00000041014	-0.348437	-0.597992	-0.421754	-0.397304	-0.78409	0.051414	2.17517	-0.443801	1.46633	-0.699542	G-C3
ENSMUSG00000023945	-0.627598	-0.48714	-0.375547	-0.581588	-0.698699	0.00707755	2.1363	-0.211805	1.5242	-0.685197	G-C3
ENSMUSG00000027438	-0.549349	-0.490717	-0.452838	-0.649927	-0.576243	-0.00215421	2.13353	-0.23715	1.54147	-0.716624	G-C3
ENSMUSG00000055026	-0.573537	-0.560237	-0.42172	-0.586659	-0.553871	-0.125113	2.0948	-0.208311	1.61719	-0.682542	G-C3
ENSMUSG00000032181	-0.616984	-0.567065	-0.450425	-0.513268	-0.702616	-0.0299017	1.98204	-0.222756	1.72893	-0.607947	G-C3
ENSMUSG00000046844	-0.56062	-0.61236	-0.459624	-0.577645	-0.630466	-0.0207891	2.06395	-0.247469	1.64071	-0.595682	G-C3
ENSMUSG00000007989	-0.700431	-0.720785	-0.485584	-0.522279	-0.600197	0.105921	2.08092	-0.159961	1.56224	-0.559846	G-C3
ENSMUSG00000037217	-0.473227	-0.762374	-0.557494	-0.508887	-0.445699	-0.0236932	2.11105	-0.19169	1.55951	-0.707489	G-C3
ENSMUSG00000046709	-0.498414	-0.490707	-0.579162	-0.587066	-0.608584	-0.105986	2.14119	-0.163403	1.55055	-0.658417	G-C3
ENSMUSG00000069072	-0.535929	-0.464797	-0.546751	-0.461012	-0.631048	-0.0546205	2.09688	-0.26674	1.60307	-0.739049	G-C3
ENSMUSG00000056004	-0.489367	-0.556355	-0.688233	-0.508494	-0.639699	-0.0524239	2.02995	-0.132002	1.66534	-0.628724	G-C3
ENSMUSG00000024907	-0.70612	-0.514927	-0.533985	-0.340647	-0.744901	0.441336	2.03672	-0.502529	1.50735	-0.642296	G-C3
ENSMUSG00000027525	-0.521049	-0.404332	-0.259134	-0.645607	-0.748971	0.310851	2.03884	-0.410991	1.52283	-0.882436	G-C3
ENSMUSG00000022619	-0.526855	-0.480053	-0.485604	-0.437994	-0.652612	0.207126	2.05602	-0.412398	1.57657	-0.844197	G-C3
ENSMUSG00000022790	-0.443901	-0.464608	-0.4386	-0.553285	-0.873519	0.151766	2.00875	-0.339806	1.638	-0.684796	G-C3
ENSMUSG00000038860	-0.787239	-0.309291	-0.457352	-0.573133	-0.609551	0.293644	1.85182	-0.256818	1.73439	-0.886477	G-C3
ENSMUSG00000032303	-0.760714	-0.376013	-0.489766	-0.603513	-0.525653	0.194861	1.96246	-0.239201	1.66423	-0.826691	G-C3
ENSMUSG00000033544	-0.869555	-0.207442	-0.5185	-0.628277	-0.696036	0.150837	1.91109	-0.255806	1.71706	-0.603369	G-C3
ENSMUSG00000032268	-0.737885	-0.175618	-0.622795	-0.740721	-0.53775	0.144603	1.94425	-0.236477	1.68098	-0.718579	G-C3
ENSMUSG00000026228	-0.829653	-0.0635165	-0.570491	-0.467684	-0.667108	0.150798	1.91502	-0.364531	1.69217	-0.795008	G-C3
ENSMUSG00000052726	-0.759585	-0.281463	-0.548607	-0.593296	-0.464325	0.0395105	2.02916	-0.401215	1.65507	-0.675249	G-C3
ENSMUSG00000048070	-0.701471	-0.286747	-0.431336	-0.538426	-0.530056	0.0802089	1.96999	-0.341407	1.68603	-0.906785	G-C3
ENSMUSG00000025855	-0.763755	-0.346796	-0.500244	-0.385566	-0.67674	0.09275	2.01373	-0.284009	1.63638	-0.785752	G-C3
ENSMUSG00000029223	-0.618555	-0.221335	-0.527267	-0.541779	-0.738549	0.163443	2.02334	-0.412864	1.61551	-0.74194	G-C3
ENSMUSG00000062380	-0.440305	-0.244827	-0.59607	-0.590021	-0.762516	0.0689546	1.97403	-0.319983	1.6888	-0.778057	G-C3
ENSMUSG00000047261	-0.523	-0.247007	-0.60287	-0.568575	-0.905359	0.218167	2.09546	-0.150544	1.45185	-0.768115	G-C3
ENSMUSG00000051527	-0.416406	-0.165792	-0.48736	-0.474642	-0.845942	-0.0662172	2.16038	-0.408034	1.47778	-0.773772	G-C3
ENSMUSG00000054863	-0.586738	-0.309194	-0.521103	-0.272265	-1.04381	0.125714	1.86237	-0.366437	1.75755	-0.646084	G-C3
ENSMUSG00000030701	-0.533289	-0.178855	-0.559774	-0.362119	-1.09035	0.188247	1.84965	-0.380884	1.73346	-0.666092	G-C3
ENSMUSG00000072875	-0.911811	-0.342422	-0.620462	-0.207468	-0.571972	-0.00138171	1.81747	-0.130863	1.80855	-0.839642	G-C3
ENSMUSG00000003410	-0.810393	-0.463973	-0.667506	-0.282767	-0.335438	-0.130873	1.98439	-0.223165	1.70038	-0.770658	G-C3
ENSMUSG00000078716	-0.728665	-0.469208	-0.622319	-0.171497	-0.707522	-0.0162059	1.98703	-0.307107	1.69091	-0.655416	G-C3
ENSMUSG00000050711	-0.609367	-0.514205	-0.432158	-0.454731	-0.526827	0.0786303	2.00049	-0.461204	1.69454	-0.775165	G-C3
ENSMUSG00000031028	-0.634339	-0.42949	-0.50007	-0.402435	-0.56999	0.0108514	1.9345	-0.51662	1.78942	-0.681832	G-C3
ENSMUSG00000026018	-0.682167	-0.481173	-0.438741	-0.44641	-0.467267	-0.0833163	2.02097	-0.341968	1.69728	-0.777205	G-C3
ENSMUSG00000025738	-0.679686	-0.411188	-0.472873	-0.558988	-0.347266	-0.120394	1.90152	-0.363224	1.82924	-0.777143	G-C3
ENSMUSG00000024598	-0.60638	-0.47396	-0.432671	-0.369752	-0.617484	-0.195202	1.8584	-0.319758	1.88977	-0.732961	G-C3
ENSMUSG00000032034	-0.772964	-0.530371	-0.255352	-0.410573	-0.617195	-0.125509	1.88901	-0.337018	1.8322	-0.672225	G-C3
ENSMUSG00000019831	-0.601028	-0.687246	-0.407516	-0.304141	-0.398062	-0.174764	1.8573	-0.373503	1.87431	-0.785353	G-C3
ENSMUSG00000029636	-0.56304	-0.682596	-0.369955	-0.374635	-0.535198	-0.0788465	1.93989	-0.352363	1.78175	-0.765002	G-C3
ENSMUSG00000036510	-0.850802	-0.547811	-0.426835	-0.361946	-0.457052	0.191443	1.72227	-0.435462	1.92128	-0.755082	G-C3
ENSMUSG00000027499	-0.553695	-0.778608	-0.335477	-0.57922	-0.540904	0.0657969	1.8999	-0.133274	1.75414	-0.798659	G-C3
ENSMUSG00000049115	-0.518895	-0.774357	-0.402579	-0.324558	-0.635238	0.0340491	1.89983	-0.127644	1.74239	-0.893	G-C3
ENSMUSG00000032549	-0.709458	-0.586803	-0.490647	-0.522579	-0.56171	0.212106	1.91559	-0.0565195	1.68167	-0.88165	G-C3
ENSMUSG00000051048	-0.740946	-0.592649	-0.589437	-0.475207	-0.677403	0.266638	1.84935	-0.146481	1.76616	-0.660031	G-C3
ENSMUSG00000022415	-0.696961	-0.539699	-0.574406	-0.620588	-0.459293	0.0115942	1.97223	-0.0980868	1.70516	-0.699951	G-C3
ENSMUSG00000056486	-0.58784	-0.598978	-0.599955	-0.632766	-0.379593	-0.0705545	1.95907	-0.164271	1.75063	-0.67574	G-C3
ENSMUSG00000036766	-0.593784	-0.514279	-0.702254	-0.460901	-0.417366	0.0162436	1.96938	-0.127857	1.69271	-0.861884	G-C3
ENSMUSG00000040035	-0.696062	-0.592612	-0.692003	-0.518624	-0.260458	0.046013	2.02643	-0.169231	1.62088	-0.764331	G-C3
ENSMUSG00000062444	-0.487494	-0.492032	-0.704491	-0.44645	-0.552996	0.000964597	1.99681	-0.351225	1.7165	-0.679588	G-C3
ENSMUSG00000029120	-0.533114	-0.376456	-0.621279	-0.477037	-0.461711	0.0440894	2.04147	-0.33605	1.62607	-0.905975	G-C3
ENSMUSG00000021087	-0.538526	-0.42772	-0.628384	-0.482725	-0.50329	0.0329107	2.12451	-0.261291	1.53152	-0.847002	G-C3
ENSMUSG00000021388	-0.219421	-0.564808	-0.378272	-0.605357	-0.787196	-0.0126668	1.86292	-0.42431	1.83253	-0.703417	G-C3
ENSMUSG00000024593	-0.262842	-0.431425	-0.63119	-0.580759	-0.594319	0.101855	1.8822	-0.492094	1.79891	-0.790332	G-C3
ENSMUSG00000050222	-0.157032	-0.646463	-0.648821	-0.361742	-0.6728	-0.148557	1.9309	-0.295695	1.76794	-0.767738	G-C3
ENSMUSG00000027584	-0.337872	-0.213182	-0.380357	-0.578302	-0.697501	-0.26837	1.83027	-0.340083	1.88045	-0.895055	G-C3
ENSMUSG00000034910	-0.315273	-0.377162	-0.315812	-0.433504	-0.837525	-0.148667	1.77801	-0.382464	1.91381	-0.88141	G-C3
ENSMUSG00000039661	-0.660793	-0.23045	-0.369222	-0.402676	-0.68033	-0.131576	1.84786	-0.409972	1.86228	-0.825128	G-C3
ENSMUSG00000029778	-0.617876	-0.450861	-0.338724	-0.347538	-0.761239	-0.106856	1.92906	-0.187892	1.75304	-0.871109	G-C3
ENSMUSG00000036564	-0.579324	-0.386792	-0.498675	-0.391421	-0.648316	-0.0646032	1.952	-0.247626	1.74441	-0.879657	G-C3
ENSMUSG00000038602	-0.593218	-0.264278	-0.61943	-0.463332	-0.738491	-0.118095	1.89243	-0.24559	1.82354	-0.673537	G-C3
ENSMUSG00000032679	-0.47699	-0.345048	-0.60283	-0.291982	-0.758127	-0.209076	1.73509	-0.243759	1.97568	-0.782959	G-C3
ENSMUSG00000048186	-0.481059	-0.424465	-0.419562	-0.414341	-0.634152	0.0297143	1.62714	-0.337273	2.03048	-0.976476	G-C3
ENSMUSG00000032609	-0.486715	-0.443542	-0.453685	-0.500692	-0.827076	-0.0329081	1.65409	-0.00946187	1.97891	-0.878926	G-C3
ENSMUSG00000047766	-0.716288	-0.28886	-0.180466	-0.543786	-0.380454	-0.111612	1.96666	-0.582169	1.71484	-0.87787	G-C3
ENSMUSG00000002808	-0.773498	-0.2647	-0.142319	-0.539618	-0.580468	-0.0868694	2.00294	-0.262106	1.62451	-0.977866	G-C3
ENSMUSG00000048388	-0.782807	-0.248294	-0.260326	-0.616152	-0.512122	-0.140579	2.02691	-0.315942	1.65495	-0.805643	G-C3
ENSMUSG00000033910	-0.655136	-0.406841	-0.0503087	-0.613543	-0.581999	-0.123161	1.97902	-0.38935	1.6955	-0.854174	G-C3
ENSMUSG00000033585	-0.771938	-0.505617	-0.37266	-0.357326	-0.515737	0.0775368	1.90901	-0.338485	1.75442	-0.879209	G-C3
ENSMUSG00000044647	-0.819278	-0.511477	-0.31376	-0.471523	-0.483295	0.0186939	1.93286	-0.271204	1.74026	-0.821272	G-C3
ENSMUSG00000025889	-0.729686	-0.558086	-0.159059	-0.411166	-0.456274	-0.0629129	1.99035	-0.324131	1.66512	-0.954156	G-C3
ENSMUSG00000028360	-1.00395	-0.487492	-0.0689576	-0.509465	-0.295715	0.0096903	1.96661	-0.448318	1.64012	-0.802524	G-C3
ENSMUSG00000056966	-0.856084	-0.127846	-0.161233	-0.74226	-0.754082	-0.0334011	2.09778	-0.296101	1.4936	-0.620375	G-C3
ENSMUSG00000022044	-0.820424	-0.270167	-0.147846	-0.726305	-0.744632	0.183725	2.15344	-0.296379	1.37537	-0.706776	G-C3
ENSMUSG00000068327	-0.769007	-0.242142	-0.181018	-0.321388	-0.688079	-0.0696636	2.12758	-0.48038	1.49178	-0.86768	G-C3
ENSMUSG00000015484	-0.782198	-0.210919	-0.24747	-0.44188	-0.723905	0.0652756	2.20058	-0.472436	1.38009	-0.767135	G-C3
ENSMUSG00000033768	-0.815187	-0.310409	-0.32928	-0.421599	-0.489782	-0.0879036	2.13676	-0.319798	1.50904	-0.871843	G-C3
ENSMUSG00000068923	-0.885612	-0.233731	-0.347133	-0.439284	-0.469658	-0.0439218	2.07487	-0.398769	1.57262	-0.829376	G-C3
ENSMUSG00000040372	-0.96816	-0.247467	-0.361433	-0.445083	-0.579419	0.161886	2.17126	-0.239489	1.35168	-0.843783	G-C3
ENSMUSG00000046093	-0.937548	-0.134826	-0.271678	-0.696399	-0.425963	-0.0246627	2.1035	-0.422328	1.50744	-0.697532	G-C3
ENSMUSG00000030077	-0.643441	0.0565726	-0.202978	-0.854097	-0.641743	-0.239015	2.10751	-0.227413	1.47167	-0.82706	G-C3
ENSMUSG00000024500	-0.495561	0.0263638	-0.339133	-0.670455	-0.766189	-0.193872	2.00788	-0.299891	1.62558	-0.894724	G-C3
ENSMUSG00000039860	-0.32007	-0.0419186	-0.526693	-0.654737	-0.672991	-0.285751	2.01083	-0.259976	1.65274	-0.90143	G-C3
ENSMUSG00000022421	-0.737009	-0.158664	-0.430861	-0.464273	-0.541843	-0.321332	1.98992	-0.152509	1.69614	-0.879574	G-C3
ENSMUSG00000029219	-0.538523	-0.272458	-0.410189	-0.368212	-0.657482	-0.121382	2.06809	-0.318447	1.59678	-0.978171	G-C3
ENSMUSG00000026833	-0.677815	-0.147013	-0.392655	-0.266165	-0.792509	-0.180285	1.95992	-0.222537	1.67939	-0.960325	G-C3
ENSMUSG00000051920	-0.631392	-0.2591	-0.408026	-0.378238	-0.731835	-0.301476	2.21933	0.0651479	1.34812	-0.922536	G-C3
ENSMUSG00000041020	-0.609525	-0.358803	-0.15992	-0.625295	-1.03776	0.119874	1.93457	-0.289571	1.66184	-0.635407	G-C3
ENSMUSG00000050587	-0.560793	-0.294164	-0.344125	-0.828873	-0.840378	-0.119701	1.97085	-0.0459327	1.67644	-0.61332	G-C3
ENSMUSG00000022822	-0.916996	-0.302327	-0.0922087	-0.57241	-0.659519	-0.216564	2.07869	-0.0441299	1.51678	-0.791314	G-C3
ENSMUSG00000040183	-0.946728	-0.112943	-0.259955	-0.616903	-0.675319	-0.236565	1.8861	-0.0836627	1.75168	-0.705706	G-C3
ENSMUSG00000025104	-0.819113	-0.26273	-0.441374	-0.523109	-0.75003	-0.124638	2.02585	-0.0374596	1.62241	-0.689802	G-C3
ENSMUSG00000016346	-0.768399	-0.319722	-0.365408	-0.597403	-0.753278	-0.115134	1.96759	-0.151882	1.72074	-0.617105	G-C3
ENSMUSG00000006576	-0.932973	-0.471996	-0.327297	-0.364317	-0.77784	0.0870845	1.97664	-0.134755	1.63076	-0.685311	G-C3
ENSMUSG00000050751	-0.850751	-0.487171	-0.254079	-0.484318	-0.733236	0.0836206	1.97422	-0.333941	1.68229	-0.596634	G-C3
ENSMUSG00000032297	-0.777678	-0.437441	-0.262033	-0.322779	-0.835893	-0.027667	1.88719	-0.307591	1.78453	-0.700637	G-C3
ENSMUSG00000038692	-0.901064	-0.389172	-0.389842	-0.319475	-0.752532	-0.0898814	1.95153	0.0143868	1.66599	-0.78994	G-C3
ENSMUSG00000063428	-0.787257	-0.39763	-0.324187	-0.14371	-0.885593	-0.186723	2.01897	-0.0792098	1.59399	-0.808649	G-C3
ENSMUSG00000018451	-0.904013	-0.237941	-0.278573	-0.351719	-0.953564	0.21484	2.00434	-0.107022	1.47992	-0.866264	G-C3
ENSMUSG00000029088	-0.588696	-0.247609	-0.304339	-0.369298	-0.944422	0.120088	1.89786	-0.237467	1.67325	-0.999369	G-C3
ENSMUSG00000047786	-0.731592	-0.426098	-0.296703	-0.326993	-0.714031	0.138931	1.83894	-0.0589483	1.70384	-1.12734	G-C3
ENSMUSG00000026679	-1.00794	-0.415987	0.0607847	-0.453646	-0.485193	-0.445588	1.82176	-0.0362699	1.78193	-0.819853	G-C3
ENSMUSG00000028328	-0.757368	-0.543348	-0.197543	-0.482844	-0.762585	-0.108284	1.89321	0.0993784	1.71467	-0.85529	G-C3
ENSMUSG00000047976	-0.896171	-0.491111	0.0652844	-0.567033	-0.693775	-0.0740377	1.78976	-0.0424553	1.78225	-0.872713	G-C3
ENSMUSG00000069227	-0.678784	-0.69466	-0.176112	-0.726749	-0.413991	-0.245677	1.81806	0.103602	1.81775	-0.803434	G-C3
ENSMUSG00000020848	-0.632946	-0.494454	-0.255717	-0.389639	-0.599031	-0.078604	2.06264	0.0132646	1.50023	-1.12575	G-C3
ENSMUSG00000005045	-0.800043	-0.371362	-0.283829	-0.501272	-0.531393	-0.0498146	2.05655	-0.0563498	1.53925	-1.00173	G-C3
ENSMUSG00000027500	-0.666157	-0.268709	-0.331022	-0.479191	-0.58621	-0.183701	2.0295	-0.043274	1.58856	-1.0598	G-C3
ENSMUSG00000029361	-0.890622	-0.377574	-0.3715	-0.503939	-0.406781	0.0312612	1.94668	-0.0190018	1.62633	-1.03486	G-C3
ENSMUSG00000039607	-0.758451	-0.533755	-0.198265	-0.553543	-0.740687	0.0473005	2.03221	0.076314	1.52064	-0.891763	G-C3
ENSMUSG00000026163	-0.77114	-0.372874	-0.199009	-0.583186	-0.702724	0.0397016	2.04981	-0.0567333	1.52456	-0.928413	G-C3
ENSMUSG00000020620	-0.728855	-0.40438	-0.288826	-0.497217	-0.733495	0.136248	1.99487	0.0193968	1.53798	-1.03573	G-C3
ENSMUSG00000032131	-0.788186	-0.333064	-0.384484	-0.368295	-0.531393	-0.289775	1.85595	0.126621	1.75337	-1.04074	G-C3
ENSMUSG00000005338	-0.667045	-0.642383	-0.0567458	-0.352746	-0.545414	-0.262558	1.86432	0.0598511	1.71335	-1.11063	G-C3
ENSMUSG00000004105	-0.745419	-0.582797	-0.0856961	-0.532251	-0.429557	-0.134744	1.93449	0.106497	1.60361	-1.13413	G-C3
ENSMUSG00000043300	-0.748088	-0.383338	-0.417967	-0.52435	-0.806593	-0.063789	1.88068	0.0498258	1.75901	-0.745382	G-C3
ENSMUSG00000019817	-0.652809	-0.520661	-0.440583	-0.480062	-0.715309	-0.180361	1.86195	-0.0616673	1.85091	-0.661406	G-C3
ENSMUSG00000074657	-0.603805	-0.325335	-0.49757	-0.598309	-0.682167	-0.107269	2.02179	-0.155242	1.67524	-0.727331	G-C3
ENSMUSG00000002265	-0.503951	-0.390724	-0.503068	-0.507809	-0.627489	-0.162033	2.04298	-0.159127	1.65747	-0.846249	G-C3
ENSMUSG00000034098	-0.630632	-0.424517	-0.492528	-0.365495	-0.750188	-0.11774	2.12359	-0.174157	1.55238	-0.720713	G-C3
ENSMUSG00000054409	-0.569721	-0.327992	-0.514639	-0.375244	-0.792627	-0.34324	2.0187	-0.0346	1.67354	-0.734179	G-C3
ENSMUSG00000053062	-0.432737	-0.52121	-0.31831	-0.426353	-0.672258	-0.266593	1.93577	-0.0634664	1.74107	-0.975916	G-C3
ENSMUSG00000090084	-0.453011	-0.536161	-0.360729	-0.312554	-0.694402	-0.34154	1.90229	-0.208307	1.82775	-0.823336	G-C3
ENSMUSG00000062980	-0.626555	-0.669189	-0.264139	-0.32356	-0.557821	-0.24846	1.97204	-0.0846611	1.70391	-0.901569	G-C3
ENSMUSG00000037206	-0.452145	-0.379768	-0.200598	-0.338988	-0.591208	-0.105755	1.8129	-0.252354	1.77976	-1.27185	G-C3
ENSMUSG00000021943	-0.395807	-0.190656	-0.139835	-0.508177	-0.806734	-0.208025	1.87726	-0.176496	1.71115	-1.16268	G-C3
ENSMUSG00000044117	-0.617421	-0.198019	-0.190433	-0.6532	-0.472652	0.0511872	2.12661	-0.214265	1.3702	-1.202	G-C3
ENSMUSG00000011751	-0.672507	-0.465365	-0.340116	-0.404948	-0.344778	0.102256	2.20032	-0.386948	1.35653	-1.04444	G-C3
ENSMUSG00000021700	-0.559327	-0.537285	-0.429586	-0.625865	-0.362645	0.0517271	2.21426	-0.287147	1.3991	-0.863229	G-C3
ENSMUSG00000021198	-0.579619	-0.400295	-0.444983	-0.543505	-0.462424	0.0492646	2.20157	-0.301874	1.4114	-0.929537	G-C3
ENSMUSG00000039419	-0.549582	-0.245101	-0.482223	-0.597196	-0.465229	0.0538911	2.21693	-0.424965	1.38959	-0.896116	G-C3
ENSMUSG00000008153	-0.592475	-0.524611	0.0202622	-0.468618	-0.725592	-0.0263751	2.04481	-0.242728	1.53313	-1.0178	G-C3
ENSMUSG00000040037	-0.589855	-0.52026	-0.0858494	-0.544301	-0.462358	-0.153864	2.03469	-0.207897	1.5909	-1.06121	G-C3
ENSMUSG00000026109	-0.562245	-0.402238	-0.0772284	-0.661444	-0.548365	-0.13162	2.01281	-0.116303	1.58071	-1.09408	G-C3
ENSMUSG00000030525	-0.398522	-0.647804	-0.0302104	-0.706115	-0.457505	-0.194598	2.17794	-0.0170085	1.33974	-1.06593	G-C3
ENSMUSG00000026825	-0.728365	-0.489745	-0.218683	-0.229969	-0.391259	-0.313984	2.023	-0.256642	1.63238	-1.02673	G-C3
ENSMUSG00000063529	-0.843557	-0.657808	0.0556762	-0.279218	-0.346078	-0.228202	2.01335	-0.320519	1.58041	-0.974054	G-C3
ENSMUSG00000055653	-0.399064	-0.725525	-0.265285	-0.223553	-0.47364	-0.188854	1.9384	-0.193874	1.67952	-1.14813	G-C3
ENSMUSG00000036782	-0.48283	-0.6204	-0.173343	-0.233846	-0.777079	-0.0527358	1.94649	-0.296433	1.6822	-0.992026	G-C3
ENSMUSG00000029126	-0.408513	-0.581105	-0.174528	-0.433242	-0.627567	0.0435485	1.974	-0.422931	1.65818	-1.02784	G-C3
ENSMUSG00000043518	-0.532489	-0.556175	-0.289354	-0.586087	-0.45292	-0.203896	1.80873	-0.136644	1.88737	-0.938536	G-C3
ENSMUSG00000013236	-0.576232	-0.551019	-0.363217	-0.303954	-0.382128	-0.36879	1.86945	-0.262295	1.8573	-0.919117	G-C3
ENSMUSG00000025375	-0.492678	-0.392918	-0.148263	-0.550558	-0.40257	-0.339152	1.80016	-0.43899	1.91459	-0.949617	G-C3
ENSMUSG00000001802	-0.869524	-0.771215	0.0103762	-0.293431	-0.525532	0.212201	1.80241	-0.120817	1.66055	-1.10501	G-C3
ENSMUSG00000092035	-0.695535	-0.704939	-0.0990519	-0.473283	-0.626857	0.0861933	1.76897	-0.154731	1.83302	-0.933784	G-C3
ENSMUSG00000010476	-0.584489	-0.776576	0.0667858	-0.297551	-0.79923	0.0974975	1.88969	-0.132776	1.60651	-1.06986	G-C3
ENSMUSG00000036446	-0.63554	-0.688013	0.174702	-0.29243	-0.711197	-0.0605573	1.91091	-0.147518	1.58915	-1.13951	G-C3
ENSMUSG00000046618	-0.579051	-0.784354	0.0619411	-0.512471	-0.797087	0.0325535	2.06644	-0.0439745	1.44417	-0.888175	G-C3
ENSMUSG00000058297	-0.539709	-0.703401	-0.473507	-0.2781	-0.28637	0.102116	2.02849	-0.269892	1.54135	-1.12098	G-C3
ENSMUSG00000035407	-0.692051	-1.00354	-0.185383	-0.300644	-0.264555	0.142176	1.96806	-0.312154	1.57271	-0.924613	G-C3
ENSMUSG00000010651	-0.0974111	-0.875056	0.0556943	-0.646789	-0.907159	0.116716	2.14959	-0.376588	1.29932	-0.71832	G-C3
ENSMUSG00000003657	-0.305332	-0.599685	-0.529113	-0.815814	-0.609116	0.286133	2.15808	-0.0847277	1.33594	-0.836368	G-C3
ENSMUSG00000048281	-0.0550301	-0.517729	-0.728658	-0.651967	-0.78344	0.221935	2.02754	-0.265179	1.52637	-0.773846	G-C3
ENSMUSG00000041423	0.164825	-0.567047	-0.677493	-0.873223	-0.631635	-0.073253	2.10979	-0.0204871	1.38249	-0.813966	G-C3
ENSMUSG00000068615	-0.644862	-0.521206	-0.439285	-0.62891	-0.732194	0.353902	1.69138	-0.535539	1.92295	-0.466227	G-C3
ENSMUSG00000050447	-0.683425	-0.218668	-0.271028	-0.583512	-0.913991	0.247284	1.70256	-0.54661	1.89346	-0.626069	G-C3
ENSMUSG00000041078	-0.596367	-0.495841	-0.505274	-0.74027	-0.680495	0.563856	1.49133	-0.0755573	1.94146	-0.902844	G-C3
ENSMUSG00000039963	-0.408259	-0.697512	-0.0874373	-1.22244	-0.613117	0.366104	1.76345	-0.00270208	1.63804	-0.73613	G-C3
ENSMUSG00000051177	-0.589063	-0.653988	-0.201861	-0.837119	-0.849935	0.186608	1.7212	0.128139	1.8024	-0.706382	G-C3
ENSMUSG00000001943	-0.682715	-0.509102	-0.230344	-0.90743	-0.824338	0.144561	1.66484	0.0753413	1.88259	-0.613408	G-C3
ENSMUSG00000055407	-0.525701	-0.742773	-0.255802	-0.535199	-0.823081	0.162021	1.84301	-0.131227	1.76803	-0.759279	G-C3
ENSMUSG00000033208	-0.572239	-0.705507	-0.211602	-0.60421	-0.818076	0.0885591	1.90612	0.10286	1.65457	-0.840473	G-C3
ENSMUSG00000023064	-0.255799	-0.693405	-0.290225	-0.574609	-1.01694	0.241372	1.86504	0.0479463	1.61058	-0.933965	G-C3
ENSMUSG00000021303	-0.391744	-0.71322	-0.392283	0.0660111	-0.939292	0.0645904	2.05694	-0.459453	1.49442	-0.785976	G-C3
ENSMUSG00000019856	-0.757133	-0.401872	-0.372206	0.100042	-0.962691	-0.207724	2.09847	-0.233006	1.46759	-0.73148	G-C3
ENSMUSG00000034685	-0.372228	-0.472088	-0.888649	-0.0466755	-0.830475	0.304058	2.09997	-0.342052	1.36665	-0.818511	G-C3
ENSMUSG00000066607	-0.59873	-0.312608	-0.87471	0.0355822	-0.859967	0.318423	1.7362	-0.584103	1.78058	-0.640667	G-C3
ENSMUSG00000028773	-0.587572	-0.0678275	0.115924	-0.280294	-1.11215	0.0735113	1.70588	-0.508225	1.73203	-1.07128	G-C3
ENSMUSG00000030519	-0.0587503	-0.105526	-0.829046	-0.816446	-0.8358	0.22148	1.81247	-0.261828	1.69148	-0.818036	G-C3
ENSMUSG00000073888	-0.287077	0.0619422	-0.589298	-0.721371	-1.13057	-0.315215	1.95603	-0.078002	1.60712	-0.503557	G-C3
ENSMUSG00000028024	-0.309326	-0.720557	0.331096	-0.617136	-0.563816	-0.413726	1.63521	0.221588	1.7328	-1.29613	G-C3
ENSMUSG00000037624	-0.339637	-0.518551	0.0756712	-0.62109	-0.576304	-0.537035	1.76661	0.19086	1.7443	-1.18483	G-C3
ENSMUSG00000068794	-0.717367	-0.583342	0.183226	-0.696994	-0.397829	-0.0332751	1.61737	0.103615	1.79562	-1.27102	G-C3
ENSMUSG00000022054	-0.721443	-0.738499	-0.722016	-0.347654	-0.485424	0.31755	2.06972	0.106647	1.38408	-0.86296	G-C3
ENSMUSG00000049281	-0.847901	-0.340843	-0.630866	-0.607603	-0.613535	0.347338	2.05119	0.122736	1.38741	-0.867926	G-C3
ENSMUSG00000022935	-0.707666	-0.495634	-0.437666	-0.55597	-0.755656	0.160912	2.11656	0.113145	1.40024	-0.838266	G-C3
ENSMUSG00000022099	-0.585328	-0.460834	-0.495888	-0.57116	-0.54301	-0.141513	2.05403	0.11123	1.56656	-0.934081	G-C3
ENSMUSG00000056258	-0.651187	-0.515324	-0.555651	-0.541287	-0.50542	0.0524753	2.12264	0.0261454	1.46345	-0.895832	G-C3
ENSMUSG00000039904	-0.5791	-0.623865	-0.660227	-0.510039	-0.463053	0.0986444	2.08731	0.11856	1.45814	-0.926369	G-C3
ENSMUSG00000066129	-0.587681	-0.476726	-0.910604	-0.499511	-0.474949	-0.118802	2.06294	0.0499641	1.57185	-0.616477	G-C3
ENSMUSG00000015222	-0.730653	-0.510271	-0.429479	-0.505322	-0.640974	-0.0625742	2.10591	0.0551285	1.51137	-0.793135	G-C3
ENSMUSG00000054423	-0.649111	-0.493739	-0.444594	-0.417325	-0.575697	-0.151418	2.21415	-0.101429	1.42857	-0.809407	G-C3
ENSMUSG00000070695	-0.769349	-0.405587	-0.639868	-0.515629	-0.502522	0.0851376	2.10626	-0.177448	1.52872	-0.709718	G-C3
ENSMUSG00000055471	-0.713016	-0.30444	-0.671809	-0.54599	-0.620872	-0.0774957	2.13105	-0.107153	1.52523	-0.6155	G-C3
ENSMUSG00000055214	-1.13329	-0.497827	-0.706298	-0.346607	-0.475933	0.286777	1.9874	-0.0075167	1.49338	-0.600085	G-C3
ENSMUSG00000027857	-1.06395	-0.507241	-0.784938	-0.536579	-0.107544	0.00505707	1.94955	0.302487	1.49557	-0.752412	G-C3
ENSMUSG00000035594	-0.511211	-0.591218	-0.434263	-0.870185	-0.579392	-0.331387	1.9254	0.309651	1.6834	-0.600789	G-C3
ENSMUSG00000020990	-0.421229	-0.345544	-0.473756	-0.761716	-0.498842	-0.430878	1.96114	0.34351	1.59879	-0.971483	G-C3
ENSMUSG00000033676	-0.324738	-0.601029	-0.708466	-0.69791	-0.453107	-0.129394	1.93371	0.136682	1.68861	-0.844358	G-C3
ENSMUSG00000025867	-0.658511	-0.446768	-0.668653	-0.587075	-0.441064	-0.233036	1.89244	0.0933027	1.78674	-0.737369	G-C3
ENSMUSG00000060240	-0.616479	-0.52399	-0.679832	-0.670059	-0.278315	-0.184936	1.95558	-0.0670033	1.7422	-0.677162	G-C3
ENSMUSG00000026604	-0.567348	-0.590429	-0.537804	-0.55313	-0.51824	-0.282435	1.87288	0.0553364	1.83469	-0.71353	G-C3
ENSMUSG00000025318	-0.525372	-0.607992	-0.558043	-0.597948	-0.526076	-0.177888	1.92406	-0.0924596	1.80389	-0.642175	G-C3
ENSMUSG00000044548	-0.847205	-0.782957	-0.404091	-0.606766	-0.238973	-0.0265879	1.96467	0.172495	1.58768	-0.818261	G-C3
ENSMUSG00000031292	-0.726296	-0.629086	-0.548566	-0.492428	-0.411252	-0.339505	2.06497	0.302896	1.5275	-0.748231	G-C3
ENSMUSG00000071719	-0.690908	-0.0398431	-0.727309	-0.640537	-0.58243	-0.214774	1.90916	-0.112128	1.76086	-0.662088	G-C3
ENSMUSG00000074971	-0.615966	-0.153335	-0.441463	-0.751774	-0.693066	-0.267221	1.78745	-0.0407597	1.89133	-0.715196	G-C3
ENSMUSG00000028289	-0.785458	-0.308382	-0.685488	-0.584898	-0.721239	-0.179256	1.86082	0.0330505	1.80799	-0.437134	G-C3
ENSMUSG00000027654	-0.990977	-0.292869	-0.664496	-0.769505	-0.54831	0.0211789	1.77663	0.0943199	1.80239	-0.428361	G-C3
ENSMUSG00000054459	-0.599491	0.143759	-0.932179	-0.646042	-0.401389	-0.0476333	1.67575	0.3193	1.6829	-1.19498	G-C3
ENSMUSG00000030350	-0.398019	-0.384112	-0.714685	-1.01635	-0.434671	0.231534	2.04371	0.276665	1.33288	-0.936952	G-C3
ENSMUSG00000027175	-0.855673	-0.202766	-0.648341	-0.678942	-0.378556	-0.0362782	2.21475	-0.0833217	1.35065	-0.681522	G-C3
ENSMUSG00000075394	-0.784832	-0.138367	-0.498604	-0.769996	-0.369443	0.142461	2.20126	-0.130869	1.27947	-0.931076	G-C3
ENSMUSG00000020297	-0.813436	-0.119141	-0.687926	-0.719576	-0.584257	0.274762	1.92827	-0.0365275	1.58505	-0.82722	G-C3
ENSMUSG00000056755	-0.699552	-0.075829	-0.770685	-0.667361	-0.999454	0.177052	1.99863	0.315095	1.38105	-0.658941	G-C3
ENSMUSG00000052504	-0.776474	-0.135446	-0.627773	-0.91675	-0.976426	-0.0908779	2.06264	0.417528	1.29935	-0.255775	G-C3
ENSMUSG00000022449	-0.516713	-0.198679	-0.906699	-0.695458	-0.666145	-0.249454	1.98629	0.813678	1.26076	-0.827575	G-C3
ENSMUSG00000008489	-0.988712	-0.000646159	-0.437764	-0.505319	-0.702652	0.0352973	2.00667	0.157167	1.42919	-0.993227	G-C3
ENSMUSG00000105867	-1.00097	0.200924	-0.847448	-0.401289	-0.734	-0.0860518	2.05313	0.341147	1.25904	-0.784487	G-C3
ENSMUSG00000060487	-1.12406	-0.142887	-0.51675	-0.673005	-0.655707	-0.20419	2.02587	0.42593	1.39806	-0.533254	G-C3
ENSMUSG00000027556	-1.36505	0.16778	-0.36246	-0.703707	-0.487852	-0.532245	1.98912	-0.00382404	1.41112	-0.112888	G-C4
ENSMUSG00000050640	-1.09159	0.260198	-0.441417	-1.18535	-0.437469	-0.237402	2.00146	-0.00943632	1.3567	-0.215696	G-C4
ENSMUSG00000021675	-0.827266	-0.662525	-0.052357	-0.727375	-0.447801	-0.0725503	1.92944	-0.647975	1.71826	-0.209856	G-C4
ENSMUSG00000046192	-0.744593	-0.517545	-0.470629	-0.523475	-0.744593	0.00950685	2.07417	-0.453358	1.602	-0.231482	G-C4
ENSMUSG00000075012	-0.588345	-0.567683	-0.408475	-0.524024	-0.739755	-0.147271	1.91348	-0.41737	1.83316	-0.353721	G-C4
ENSMUSG00000085684	-0.708541	-0.659536	-0.096862	-0.675743	-0.789575	-0.474153	2.11488	-0.368298	1.44784	0.209978	G-C4
ENSMUSG00000027716	-0.827094	-0.105856	-0.0845538	-0.957471	-0.91789	0.119056	2.06925	-0.466202	1.4038	-0.233041	G-C4
ENSMUSG00000069911	-0.793862	-0.170537	-0.402919	-0.440064	-0.870459	-0.739796	2.26153	0.06488	1.24045	-0.149224	G-C4
ENSMUSG00000063919	-0.629731	-0.533114	-0.790217	-0.220248	-0.668773	-0.489674	2.21163	0.128143	1.37902	-0.387039	G-C4
ENSMUSG00000031576	-0.417994	-0.136423	-0.788644	-0.545172	-0.941094	-0.399483	2.38713	-0.245543	1.03986	0.047356	G-C4
ENSMUSG00000031595	-1.02843	-0.275498	-0.61243	-0.188165	-0.931763	0.0361007	2.22059	-0.368745	1.22996	-0.0816243	G-C4
ENSMUSG00000043448	0.0652785	-0.791407	-0.919693	-0.960792	-0.259493	0.10211	1.95243	-0.293919	1.55606	-0.450571	G-C4
ENSMUSG00000026841	-0.183908	-0.952625	-0.756028	-0.977756	-0.129938	-0.237957	1.85346	-0.202595	1.72141	-0.134065	G-C4
ENSMUSG00000045348	-0.62727	-0.819002	-1.00464	-0.0653496	-0.263199	-0.543672	1.91759	-0.253961	1.6779	-0.018402	G-C4
ENSMUSG00000035640	-0.518106	-0.761186	-0.642452	-0.00875726	-0.567032	-0.389093	1.85109	-0.532421	1.86267	-0.294718	G-C4
ENSMUSG00000050821	0.00948859	-0.660229	-0.951011	-0.344012	-0.780989	-0.495921	1.99251	0.0656846	1.59044	-0.425963	G-C4
ENSMUSG00000035228	-0.11499	-0.548114	-0.731487	-0.0978029	-0.737816	-0.76048	2.28198	-0.0831175	1.25938	-0.467557	G-C4
ENSMUSG00000032495	-0.398119	-0.519015	-0.645714	-0.841577	-0.534326	-0.659217	2.07735	-0.227004	1.51912	0.228502	G-C4
ENSMUSG00000040495	-0.106404	-0.683813	-0.857776	-0.576118	-0.655902	-0.454231	2.30521	-0.184762	1.21191	0.00188537	G-C4
ENSMUSG00000053025	-0.800258	-0.720056	-0.158396	-0.311244	-0.391229	-0.209594	2.03667	-0.329337	1.64077	-0.757326	G-C4
ENSMUSG00000075318	-0.640751	-0.808327	-0.412075	-0.281285	-0.331774	-0.264229	2.05043	-0.159183	1.63164	-0.784449	G-C4
ENSMUSG00000026725	-0.704775	-0.430217	-0.47347	-0.408187	-0.355788	-0.245091	1.99321	-0.495386	1.7631	-0.643394	G-C4
ENSMUSG00000027223	-0.65741	-0.580648	-0.35872	-0.468523	-0.468143	-0.196673	2.00582	-0.326975	1.73845	-0.687174	G-C4
ENSMUSG00000056222	-0.845616	-0.613796	-0.519372	-0.296787	-0.347642	-0.258137	1.84924	-0.353057	1.88824	-0.503073	G-C4
ENSMUSG00000028782	-0.595036	-0.499252	-0.361795	-0.353272	-0.44292	-0.597321	1.9756	-0.17913	1.77123	-0.718106	G-C4
ENSMUSG00000032875	-0.580537	-0.614634	-0.240291	-0.291746	-0.683979	-0.466515	1.98261	-0.150398	1.73868	-0.693189	G-C4
ENSMUSG00000001508	-0.505128	-0.478068	-0.332727	0.0395	-0.638125	-0.524883	1.78931	-0.332086	1.89236	-0.910154	G-C4
ENSMUSG00000033569	-0.498082	-0.367045	-0.596323	-0.163867	-0.596351	-0.303622	2.00679	-0.385806	1.71746	-0.81315	G-C4
ENSMUSG00000031099	-0.443848	-0.40086	-0.439969	-0.198338	-0.61715	-0.46037	2.04147	-0.356887	1.69057	-0.814615	G-C4
ENSMUSG00000058740	-0.268859	-0.75649	-0.0995628	-0.643423	-0.323191	-0.250951	2.12354	-0.341121	1.50099	-0.940931	G-C4
ENSMUSG00000049191	-0.399248	-0.724244	-0.318369	-0.709809	-0.100817	-0.324148	1.90148	-0.386562	1.80894	-0.74722	G-C4
ENSMUSG00000035964	-0.215136	-0.685306	-0.390193	-0.560574	-0.241197	-0.302938	1.86289	-0.629536	1.87054	-0.708548	G-C4
ENSMUSG00000033530	-0.474485	-0.608413	-0.223498	-0.797656	-0.337513	-0.350476	1.92941	-0.119068	1.76817	-0.786467	G-C4
ENSMUSG00000050211	-0.383687	-0.461002	-0.00728806	-0.773911	-0.526838	-0.397337	1.88737	-0.479626	1.82837	-0.686057	G-C4
ENSMUSG00000022197	-0.560996	-0.507684	0.00966103	-0.619622	-0.456774	-0.344012	1.8198	-0.492688	1.89869	-0.746378	G-C4
ENSMUSG00000058914	-0.711541	-0.614975	-0.0212216	-0.429157	-0.220136	-0.381425	1.97342	-0.426162	1.70314	-0.871938	G-C4
ENSMUSG00000031789	-0.738964	-0.835676	0.103599	-0.596845	-0.313845	-0.245854	1.91052	-0.363325	1.73685	-0.656459	G-C4
ENSMUSG00000046719	-0.559448	-0.418471	-0.445299	-0.0707614	-0.498826	-0.177785	1.96417	-1.01586	1.70459	-0.482309	G-C4
ENSMUSG00000026058	-0.60284	-0.268896	-0.499575	-0.320534	-0.555498	-0.138235	2.14249	-0.810301	1.54714	-0.49375	G-C4
ENSMUSG00000058620	-0.268029	-0.416619	-0.423341	-0.22705	-0.762725	-0.226461	2.11111	-0.890078	1.55987	-0.456679	G-C4
ENSMUSG00000024553	-0.279901	-0.738012	-0.20821	-0.277911	-0.584172	-0.193545	2.13769	-0.821596	1.52366	-0.558013	G-C4
ENSMUSG00000046793	-0.303423	-0.756084	-0.253464	-0.560751	-0.378239	-0.294087	2.22507	-0.726786	1.44583	-0.398065	G-C4
ENSMUSG00000043463	-0.542336	-0.669092	0.0103851	-0.684634	-0.566862	-0.132902	2.17399	-0.54769	1.47058	-0.511436	G-C4
ENSMUSG00000037996	-0.647589	-0.702936	-0.233633	-0.506406	-0.547289	-0.0639365	2.22351	-0.331615	1.42718	-0.617288	G-C4
ENSMUSG00000028713	-0.500635	-0.725738	-0.144205	-0.490788	-0.411564	-0.175617	2.16215	-0.449511	1.51099	-0.775077	G-C4
ENSMUSG00000026527	-0.606178	-0.722452	-0.314182	-0.535777	-0.556748	0.00749485	2.04493	-0.505038	1.65991	-0.471953	G-C4
ENSMUSG00000063260	-0.712644	-0.712644	-0.278105	-0.534304	-0.36807	-0.113272	2.11443	-0.478213	1.58721	-0.504388	G-C4
ENSMUSG00000050272	-0.363643	-0.390675	-0.235514	-0.349619	-0.976021	-0.228266	2.03243	-0.498562	1.6546	-0.64473	G-C4
ENSMUSG00000033007	-0.30485	-0.256043	-0.377128	-0.476964	-0.842464	-0.180294	1.9519	-0.621845	1.76204	-0.654347	G-C4
ENSMUSG00000025272	-0.443123	-0.538691	-0.47247	-0.460791	-0.574227	-0.120258	1.97948	-0.481776	1.77354	-0.66168	G-C4
ENSMUSG00000025905	-0.392312	-0.516292	-0.428204	-0.54633	-0.57412	-0.253737	2.07381	-0.40016	1.68161	-0.644264	G-C4
ENSMUSG00000001120	-0.349618	-0.580266	-0.192667	-0.649879	-0.650532	-0.163227	1.97169	-0.548213	1.75774	-0.595019	G-C4
ENSMUSG00000053046	-0.609262	-0.570296	-0.177993	-0.482527	-0.637177	-0.111159	1.90099	-0.59093	1.83095	-0.552595	G-C4
ENSMUSG00000053007	-0.63652	-0.563082	-0.211946	-0.371654	-0.631375	-0.0567648	2.09219	-0.62489	1.60227	-0.598225	G-C4
ENSMUSG00000028004	-0.513205	-0.502938	-0.24254	-0.514748	-0.45282	-0.436916	1.96188	-0.381789	1.80302	-0.719945	G-C4
ENSMUSG00000048038	-0.519555	-0.569606	-0.255133	-0.466901	-0.527063	-0.465905	1.92035	-0.446524	1.86008	-0.529745	G-C4
ENSMUSG00000026494	-0.427092	-0.399585	-0.256429	-0.597233	-0.429906	-0.597826	1.98693	-0.453745	1.78104	-0.606147	G-C4
ENSMUSG00000037660	-0.714577	-0.400362	-0.25433	-0.55655	-0.41457	-0.363957	1.9893	-0.609155	1.76781	-0.443608	G-C4
ENSMUSG00000021130	-0.605109	-0.594239	-0.108361	-0.301718	-0.605774	-0.525941	1.82247	-0.475634	1.92489	-0.530588	G-C4
ENSMUSG00000024600	-0.31572	-0.478901	-0.33753	-0.323311	-0.500177	-0.424593	2.0154	-0.641362	1.73652	-0.730325	G-C4
ENSMUSG00000013584	-0.454507	-0.406171	-0.243847	-0.318935	-0.344436	-0.320629	1.97636	-0.667165	1.72963	-0.950306	G-C4
ENSMUSG00000029166	-0.68734	-0.422241	-0.880473	-0.621536	-0.390883	-0.0504912	2.02511	-0.264838	1.65274	-0.360049	G-C4
ENSMUSG00000028020	-0.511954	-0.475032	-0.700354	-0.450129	-0.538707	-0.126612	2.0544	-0.400124	1.68617	-0.537658	G-C4
ENSMUSG00000025909	-0.665282	-0.497854	-0.754399	-0.381212	-0.329508	-0.0445356	2.00193	-0.507052	1.71279	-0.53487	G-C4
ENSMUSG00000049097	-0.474019	-0.491442	-0.845624	-0.504184	-0.514764	-0.173373	2.04598	-0.137838	1.65772	-0.562465	G-C4
ENSMUSG00000057897	-0.301675	-0.580685	-0.782266	-0.469752	-0.623329	-0.123335	2.13513	-0.315146	1.55874	-0.497676	G-C4
ENSMUSG00000094910	-0.261144	-0.417279	-1.06503	-0.552453	-0.402996	0.0273238	2.04024	-0.313614	1.57873	-0.633781	G-C4
ENSMUSG00000055409	-0.546314	-0.111086	-0.864413	-0.565989	-0.705631	0.145982	2.11363	-0.50002	1.47883	-0.444993	G-C4
ENSMUSG00000031284	-0.652359	-0.574676	-0.674801	-0.41975	-0.232495	-0.162405	2.17541	-0.293538	1.50481	-0.670197	G-C4
ENSMUSG00000049176	-0.532589	-0.503859	-0.407825	-0.660491	-0.347795	-0.185411	2.25849	-0.235941	1.3937	-0.778279	G-C4
ENSMUSG00000033981	-0.543491	-0.592509	-0.5377	-0.604852	-0.301765	-0.393992	2.24693	-0.206045	1.4479	-0.514486	G-C4
ENSMUSG00000036218	-0.498875	-0.699082	-0.459157	-0.588377	-0.411729	-0.279728	2.218	-0.333108	1.49394	-0.441888	G-C4
ENSMUSG00000023473	-0.515235	-0.314402	-0.411067	-0.645938	-0.518886	-0.19654	2.33269	-0.329401	1.30248	-0.703704	G-C4
ENSMUSG00000092083	-0.566008	-0.433671	-0.463181	-0.488098	-0.441671	-0.209788	2.39221	-0.417133	1.23733	-0.609982	G-C4
ENSMUSG00000032128	-0.492965	-0.280102	-0.526216	-0.57139	-0.484056	-0.221505	2.38851	-0.511454	1.23863	-0.53945	G-C4
ENSMUSG00000040536	-0.470247	-0.390386	-0.734233	-0.648502	-0.33865	0.0649183	2.25259	-0.449036	1.36115	-0.647604	G-C4
ENSMUSG00000052387	-0.37382	-0.371205	-0.632102	-0.522063	-0.535554	-0.0942698	2.23509	-0.456855	1.4404	-0.689619	G-C4
ENSMUSG00000057182	-0.488538	-0.338841	-0.66864	-0.447828	-0.51784	-0.0431899	2.25034	-0.399965	1.39745	-0.742951	G-C4
ENSMUSG00000054728	-0.633619	-0.362937	-0.393566	-0.70486	-0.279603	0.0529204	2.13279	-0.572429	1.51375	-0.75245	G-C4
ENSMUSG00000022464	-0.528785	-0.474488	-0.478545	-0.641946	-0.289883	0.0413782	2.18414	-0.520075	1.46691	-0.758705	G-C4
ENSMUSG00000038916	-0.618882	-0.479996	-0.401415	-0.451975	-0.336754	0.0400153	2.10054	-0.655888	1.5727	-0.76834	G-C4
ENSMUSG00000046699	-0.658276	-0.397853	-0.388163	-0.339496	-0.504071	-0.0383074	2.25993	-0.548318	1.37735	-0.762798	G-C4
ENSMUSG00000063063	-0.660337	-0.487885	-0.382821	-0.264151	-0.611734	-0.133849	2.16507	-0.456268	1.52857	-0.696591	G-C4
ENSMUSG00000075316	-0.626158	-0.470941	-0.466879	-0.561807	-0.437167	-0.133342	2.30611	-0.267457	1.3382	-0.680563	G-C4
ENSMUSG00000016200	-0.649299	-0.500107	-0.547292	-0.484394	-0.435046	-0.178748	2.32794	-0.292892	1.32309	-0.563254	G-C4
ENSMUSG00000029245	-0.641552	-0.359769	-0.502007	-0.490046	-0.513318	-0.217667	2.19582	-0.425083	1.52537	-0.571741	G-C4
ENSMUSG00000019894	-0.744402	-0.351993	-0.438644	-0.398264	-0.533968	-0.183161	2.23128	-0.452522	1.45784	-0.586166	G-C4
ENSMUSG00000022762	-0.696536	-0.330495	-0.614844	-0.526985	-0.543034	-0.0568561	2.18603	-0.275259	1.48473	-0.626754	G-C4
ENSMUSG00000057716	-0.549884	-0.819166	-0.301694	-0.726658	-0.544644	-0.084796	2.18576	-0.28085	1.46038	-0.338457	G-C4
ENSMUSG00000042425	-0.588805	-0.779601	-0.524634	-0.549407	-0.565656	-0.0224439	2.24332	-0.31794	1.39035	-0.285183	G-C4
ENSMUSG00000020080	-0.726619	-0.535435	-0.640545	-0.566968	-0.513189	0.115454	2.15219	-0.454643	1.4943	-0.324547	G-C4
ENSMUSG00000044172	-0.553252	-0.553252	-0.553252	-0.553252	-0.553252	-0.052743	2.2505	-0.553252	1.41726	-0.295503	G-C4
ENSMUSG00000042388	-0.817067	-0.437194	-0.349504	-0.715103	-0.521927	0.144877	2.19291	-0.564626	1.40467	-0.337036	G-C4
ENSMUSG00000050321	-0.753429	-0.695398	-0.321256	-0.428953	-0.177835	-0.256878	2.33199	-0.522565	1.28192	-0.457592	G-C4
ENSMUSG00000039716	-0.767059	-0.832118	-0.324915	-0.136089	-0.288235	-0.351337	2.23363	-0.480934	1.40082	-0.453761	G-C4
ENSMUSG00000038984	-0.515957	-0.724053	-0.431351	-0.256782	-0.519348	-0.3589	2.25922	-0.171854	1.4004	-0.681375	G-C4
ENSMUSG00000045589	-0.518073	-0.632631	-0.681371	-0.279357	-0.516264	-0.320822	2.31328	-0.188359	1.33205	-0.508452	G-C4
ENSMUSG00000056648	-0.629512	-0.512309	-0.417805	-0.198382	-0.42361	-0.601228	2.29523	-0.393714	1.38272	-0.501394	G-C4
ENSMUSG00000057074	-0.44385	-0.253251	-0.387165	-0.53387	-0.0733467	-0.692541	2.20744	-0.574994	1.45586	-0.704282	G-C4
ENSMUSG00000042256	-0.468956	-0.468956	-0.303965	-0.468956	-0.468956	-0.468956	2.47748	-0.468956	1.10918	-0.468956	G-C4
ENSMUSG00000056158	-0.538867	-0.335026	-0.456208	-0.472196	-0.538867	-0.538867	2.41641	-0.363944	1.21116	-0.383595	G-C4
ENSMUSG00000075520	-0.491569	-0.348274	-0.46474	-0.426767	-0.478003	-0.498263	2.44938	-0.494076	1.16218	-0.409862	G-C4
ENSMUSG00000103770	-0.30973	-0.38929	-0.600474	-0.600474	-0.300075	-0.481277	2.40523	-0.329772	1.20633	-0.600474	G-C4
ENSMUSG00000053441	-0.495537	-0.444592	-0.250956	-0.41404	-0.586945	-0.309029	2.33778	-0.469848	1.31556	-0.682399	G-C4
ENSMUSG00000115726	-0.255759	-0.505064	-0.394455	-0.505064	-0.505064	-0.505064	2.32767	-0.505064	1.35293	-0.505064	G-C4
ENSMUSG00000059146	-0.346987	-0.481673	-0.413017	-0.664131	-0.408386	-0.254657	2.38009	-0.501483	1.25335	-0.56311	G-C4
ENSMUSG00000022330	-0.491154	-0.527215	-0.387047	-0.459792	-0.475282	-0.458686	2.26841	-0.344154	1.44653	-0.571609	G-C4
ENSMUSG00000030000	-0.434837	-0.519757	-0.520271	-0.499338	-0.338009	-0.430164	2.31468	-0.374306	1.37619	-0.574192	G-C4
ENSMUSG00000057457	-0.541627	-0.334819	-0.457759	-0.47398	-0.344648	-0.541627	2.31727	-0.452453	1.37127	-0.541627	G-C4
ENSMUSG00000036110	-0.346206	-0.320025	-0.519125	-0.545407	-0.441486	-0.52852	2.20865	-0.367521	1.51467	-0.655036	G-C4
ENSMUSG00000025892	-0.440838	-0.372644	-0.425645	-0.344947	-0.448076	-0.411758	2.16333	-0.0976348	1.46097	-1.08276	G-C4
ENSMUSG00000100241	-0.170558	-0.350812	-0.547638	-0.486054	-0.544927	-0.409031	2.1931	-0.214275	1.4591	-0.928903	G-C4
ENSMUSG00000036411	-0.460038	-0.314534	-0.605416	-0.159911	-0.516047	-0.728091	2.08056	-0.219176	1.6229	-0.700245	G-C4
ENSMUSG00000050967	-0.448524	-0.294885	-0.444835	-0.478409	-0.452583	-0.669899	2.05748	-0.0771122	1.64238	-0.833618	G-C4
ENSMUSG00000038721	-0.532013	-0.322207	-0.524304	-0.251521	-0.645421	-0.546542	2.21473	-0.26356	1.48567	-0.614827	G-C4
ENSMUSG00000028176	-0.640792	-0.335826	-0.508489	-0.324484	-0.633336	-0.532665	2.1937	-0.00579041	1.46747	-0.679782	G-C4
ENSMUSG00000058153	-0.41456	-0.488081	-0.39228	-0.304304	-0.629611	-0.511961	2.28246	-0.112773	1.35781	-0.786705	G-C4
ENSMUSG00000021061	-0.499945	-0.644822	-0.54567	-0.247779	-0.724094	-0.267493	2.07025	-0.234727	1.65156	-0.55728	G-C4
ENSMUSG00000032839	-0.358489	-0.589131	-0.608263	-0.427824	-0.696508	-0.230415	2.06484	-0.159227	1.65126	-0.646237	G-C4
ENSMUSG00000040797	-0.537808	-0.427379	-0.456194	-0.388356	-0.681524	-0.252156	2.19175	-0.201093	1.49745	-0.744688	G-C4
ENSMUSG00000038700	-0.527979	-0.426389	-0.404037	-0.47341	-0.675104	-0.178635	2.13144	-0.291443	1.58014	-0.734576	G-C4
ENSMUSG00000031144	-0.389706	-0.43123	-0.541975	-0.529108	-0.684175	-0.18689	2.16875	-0.201156	1.52137	-0.725889	G-C4
ENSMUSG00000031558	-0.439428	-0.507657	-0.423354	-0.542104	-0.688838	-0.179652	2.21945	-0.141036	1.44141	-0.738787	G-C4
ENSMUSG00000058897	-0.518912	-0.432427	-0.457964	-0.517855	-0.572119	-0.349439	2.17011	-0.326051	1.57379	-0.569131	G-C4
ENSMUSG00000035283	-0.485063	-0.456866	-0.462446	-0.552612	-0.609407	-0.391672	2.06643	-0.188209	1.68522	-0.605369	G-C4
ENSMUSG00000027799	-0.550366	-0.575339	-0.430311	-0.346867	-0.623514	-0.365779	2.13592	-0.153486	1.58148	-0.671741	G-C4
ENSMUSG00000027966	-0.508819	-0.516947	-0.394658	-0.367722	-0.700447	-0.434138	2.16139	-0.210447	1.56193	-0.590143	G-C4
ENSMUSG00000042078	-0.677215	-0.340141	-0.606244	-0.407124	-0.565206	-0.250135	2.23135	-0.196563	1.44576	-0.634487	G-C4
ENSMUSG00000029861	-0.686092	-0.443973	-0.541912	-0.31872	-0.585421	-0.375573	2.28129	-0.184072	1.38899	-0.534512	G-C4
ENSMUSG00000056856	-0.642323	-0.513557	-0.398981	-0.316596	-0.684972	-0.362317	2.26556	-0.0620264	1.3753	-0.660092	G-C4
ENSMUSG00000067242	-0.666357	-0.433753	-0.371525	-0.327779	-0.808658	-0.386415	2.18703	-0.165175	1.49521	-0.522574	G-C4
ENSMUSG00000030757	-0.718132	-0.332333	-0.31731	-0.32914	-0.803215	-0.290745	2.14522	-0.206828	1.52783	-0.675354	G-C4
ENSMUSG00000027971	-0.72077	-0.325613	-0.350009	-0.428053	-0.700069	-0.274264	2.10796	-0.188891	1.58817	-0.708468	G-C4
ENSMUSG00000051111	-0.631965	-0.362968	-0.565993	-0.483122	-0.49974	-0.240372	2.07243	-0.259839	1.66331	-0.691743	G-C4
ENSMUSG00000061080	-0.723807	-0.377561	-0.49791	-0.497721	-0.454152	-0.412071	2.15971	-0.209237	1.56489	-0.552138	G-C4
ENSMUSG00000020312	-0.726022	-0.443461	-0.490999	-0.438266	-0.428577	-0.390168	2.02386	-0.241133	1.73125	-0.596483	G-C4
ENSMUSG00000095407	-0.578897	-0.451911	-0.708221	-0.407985	-0.535533	-0.52001	2.05821	-0.082325	1.67165	-0.444976	G-C4
ENSMUSG00000022523	-0.532847	-0.474198	-0.620292	-0.240725	-0.574668	-0.508199	2.08923	-0.111412	1.62875	-0.65564	G-C4
ENSMUSG00000039116	-0.56349	-0.125978	-0.638707	-0.603892	-0.596214	-0.250067	2.0458	-0.264933	1.66557	-0.668093	G-C4
ENSMUSG00000038738	-0.61113	-0.274765	-0.585365	-0.645699	-0.463658	-0.377819	2.0633	-0.132229	1.6607	-0.633334	G-C4
ENSMUSG00000054477	-0.511878	-0.30912	-0.616624	-0.664464	-0.381876	-0.407805	2.04908	-0.219067	1.69238	-0.630626	G-C4
ENSMUSG00000053519	-0.43297	-0.13523	-0.579566	-0.488539	-0.552588	-0.541972	2.04679	-0.385939	1.69901	-0.629	G-C4
ENSMUSG00000022456	-0.526155	-0.0774994	-0.65822	-0.620376	-0.550756	-0.400893	2.20424	-0.336336	1.48215	-0.516156	G-C4
ENSMUSG00000033342	-0.552217	-0.226408	-0.582284	-0.63978	-0.434694	-0.494069	2.16699	-0.357024	1.56284	-0.443357	G-C4
ENSMUSG00000071658	-0.52634	-0.394967	-0.72733	-0.500434	-0.328338	-0.517719	1.98662	-0.199956	1.76501	-0.556553	G-C4
ENSMUSG00000025020	-0.60496	-0.204597	-0.658987	-0.630809	-0.263594	-0.346053	1.97678	-0.37697	1.75996	-0.650775	G-C4
ENSMUSG00000101174	-0.718771	-0.21778	-0.393004	-0.387606	-0.627255	-0.444485	1.95396	-0.444431	1.80295	-0.523576	G-C4
ENSMUSG00000060988	-0.681818	-0.148728	-0.555943	-0.450431	-0.507423	-0.493706	1.98189	-0.310593	1.7655	-0.598744	G-C4
ENSMUSG00000049565	-0.664232	-0.145175	-0.485841	-0.388045	-0.39657	-0.59496	2.02469	-0.569384	1.72166	-0.502148	G-C4
ENSMUSG00000043670	-0.689197	-0.123994	-0.598421	-0.189357	-0.482282	-0.39648	2.19872	-0.574531	1.47549	-0.619952	G-C4
ENSMUSG00000044067	-0.534973	-0.170516	-0.511517	-0.431537	-0.53105	-0.201504	2.00382	-0.514378	1.718	-0.826342	G-C4
ENSMUSG00000057455	-0.551058	-0.288667	-0.43342	-0.491307	-0.468245	-0.272981	2.14697	-0.439475	1.5757	-0.777519	G-C4
ENSMUSG00000056306	-0.655098	-0.150641	-0.529767	-0.454208	-0.556167	-0.310758	2.18111	-0.391177	1.5218	-0.655098	G-C4
ENSMUSG00000037784	-0.2685	-0.554689	-0.480531	-0.370306	-0.578273	-0.600035	2.15074	-0.262482	1.57713	-0.613053	G-C4
ENSMUSG00000049252	-0.196725	-0.429351	-0.515751	-0.329177	-0.595919	-0.586468	2.07989	-0.507355	1.66649	-0.58564	G-C4
ENSMUSG00000046287	-0.137408	-0.567324	-0.49704	-0.466861	-0.69208	-0.399881	1.98494	-0.471269	1.76711	-0.520191	G-C4
ENSMUSG00000055540	-0.155577	-0.491362	-0.54693	-0.49504	-0.498086	-0.395921	2.01009	-0.541521	1.74686	-0.632517	G-C4
ENSMUSG00000062591	-0.171084	-0.458274	-0.719555	-0.53643	-0.609455	-0.229669	2.02649	-0.321641	1.69326	-0.673638	G-C4
ENSMUSG00000035699	-0.502812	-0.38486	-0.505088	-0.50818	-0.436085	-0.462838	2.23334	-0.487347	1.50179	-0.447918	G-C4
ENSMUSG00000054417	-0.482847	-0.482847	-0.482847	-0.482847	-0.443979	-0.482847	2.17854	-0.482847	1.57681	-0.414294	G-C4
ENSMUSG00000054630	-0.352271	-0.253581	-0.582221	-0.563051	-0.384855	-0.527053	2.10385	-0.614351	1.64448	-0.470943	G-C4
ENSMUSG00000031491	-0.384056	-0.320115	-0.529242	-0.529242	-0.529242	-0.410822	2.11238	-0.529242	1.64883	-0.529242	G-C4
ENSMUSG00000044519	-0.422147	-0.527196	-0.344491	-0.527196	-0.454633	-0.441572	2.08217	-0.527196	1.68946	-0.527196	G-C4
ENSMUSG00000028373	-0.39613	-0.548486	-0.523595	-0.47055	-0.468964	-0.397994	2.06361	-0.580446	1.7097	-0.387142	G-C4
ENSMUSG00000047441	-0.473968	-0.402725	-0.389829	-0.582095	-0.583449	-0.438483	2.02426	-0.562818	1.74919	-0.340077	G-C4
ENSMUSG00000045515	-0.565114	-0.438518	-0.536728	-0.377244	-0.610901	-0.282408	2.10529	-0.44728	1.65073	-0.497818	G-C4
ENSMUSG00000063626	-0.516274	-0.458979	-0.547799	-0.313474	-0.542457	-0.401622	2.09702	-0.487261	1.66905	-0.498213	G-C4
ENSMUSG00000044071	-0.340402	-0.704709	-0.522125	-0.233638	-0.370184	-0.223917	2.25106	-0.478942	1.40288	-0.780018	G-C4
ENSMUSG00000026204	-0.271428	-0.578292	-0.591793	-0.435829	-0.436295	-0.0494771	2.06554	-0.596441	1.63804	-0.744025	G-C4
ENSMUSG00000020333	-0.347792	-0.48036	-0.336305	-0.58815	-0.550001	-0.205807	2.19406	-0.452339	1.50851	-0.741818	G-C4
ENSMUSG00000056812	-0.266096	-0.505673	-0.506693	-0.496805	-0.601641	-0.278788	2.20168	-0.471687	1.51923	-0.593533	G-C4
ENSMUSG00000007682	-0.351439	-0.439887	-0.485546	-0.519209	-0.533012	-0.253286	2.15647	-0.48489	1.57994	-0.669133	G-C4
ENSMUSG00000078591	-0.137051	-0.585141	-0.644497	-0.445867	-0.249065	-0.402365	2.2711	-0.448731	1.37808	-0.736461	G-C4
ENSMUSG00000046321	-0.143287	-0.40905	-0.675088	-0.475498	-0.263319	-0.42753	2.177	-0.709918	1.51347	-0.586774	G-C4
ENSMUSG00000056073	-0.511216	-0.408187	-0.640994	-0.51991	-0.444224	-0.274694	1.95243	-0.315855	1.81227	-0.649619	G-C4
ENSMUSG00000023809	-0.571227	-0.320705	-0.562719	-0.65718	-0.456228	-0.304852	1.99045	-0.299014	1.76802	-0.586547	G-C4
ENSMUSG00000052572	-0.505359	-0.490946	-0.524274	-0.618228	-0.480712	-0.225236	1.95096	-0.369304	1.8199	-0.556801	G-C4
ENSMUSG00000027849	-0.608525	-0.331237	-0.621148	-0.564601	-0.571164	-0.181538	1.9945	-0.325356	1.75375	-0.54468	G-C4
ENSMUSG00000029168	-0.68331	-0.333489	-0.613728	-0.601094	-0.587957	-0.191906	2.03143	-0.237321	1.69895	-0.481574	G-C4
ENSMUSG00000000120	-0.607721	-0.49235	-0.619647	-0.662537	-0.512151	-0.169222	1.98824	-0.288083	1.75616	-0.392694	G-C4
ENSMUSG00000028005	-0.762636	-0.371796	-0.333027	-0.67628	-0.485624	-0.268782	1.95178	-0.384687	1.79702	-0.465964	G-C4
ENSMUSG00000020926	-0.621084	-0.26968	-0.375905	-0.716421	-0.566948	-0.292609	1.98496	-0.32171	1.76036	-0.580956	G-C4
ENSMUSG00000038453	-0.68146	-0.290442	-0.354923	-0.526392	-0.669883	-0.202264	1.93802	-0.394463	1.80512	-0.623322	G-C4
ENSMUSG00000032890	-0.613326	-0.323835	-0.447381	-0.516908	-0.682171	-0.218221	1.95257	-0.318977	1.79696	-0.628715	G-C4
ENSMUSG00000055632	-0.680966	-0.39427	-0.333418	-0.458653	-0.678281	-0.318736	1.99773	-0.310384	1.7542	-0.577218	G-C4
ENSMUSG00000038077	-0.643734	-0.622308	-0.439448	-0.403708	-0.523948	-0.277672	2.19358	-0.295873	1.52589	-0.512779	G-C4
ENSMUSG00000055567	-0.607025	-0.561714	-0.413495	-0.466076	-0.732931	-0.174877	2.08719	-0.21699	1.63084	-0.544921	G-C4
ENSMUSG00000061603	-0.567162	-0.673416	-0.406661	-0.41788	-0.671081	-0.281589	1.99753	-0.233105	1.75035	-0.496988	G-C4
ENSMUSG00000085139	-0.589843	-0.641806	-0.370999	-0.51348	-0.583541	-0.324864	2.0133	-0.345819	1.75068	-0.393632	G-C4
ENSMUSG00000036815	-0.724174	-0.699959	-0.424952	-0.502494	-0.586618	-0.281535	2.09026	-0.114244	1.61521	-0.371497	G-C4
ENSMUSG00000025658	-0.48978	-0.547289	-0.498014	-0.553544	-0.424495	-0.386766	1.95938	-0.21626	1.80749	-0.650718	G-C4
ENSMUSG00000063142	-0.525382	-0.547119	-0.568319	-0.623653	-0.473686	-0.402214	2.02785	-0.158217	1.72668	-0.45595	G-C4
ENSMUSG00000068122	-0.627721	-0.581125	-0.460652	-0.658664	-0.517326	-0.15829	1.96117	-0.169376	1.77223	-0.560244	G-C4
ENSMUSG00000020900	-0.596726	-0.71906	-0.271818	-0.620153	-0.438863	-0.350369	1.9492	-0.279151	1.80263	-0.475686	G-C4
ENSMUSG00000046318	-0.307514	-0.582313	-0.584464	-0.684312	-0.664449	-0.242687	2.18827	-0.0490894	1.47221	-0.545652	G-C4
ENSMUSG00000108348	-0.324372	-0.37027	-0.694299	-0.661797	-0.784342	-0.1794	2.14478	-0.213883	1.53107	-0.447493	G-C4
ENSMUSG00000025255	-0.575679	-0.329036	-0.53378	-0.739112	-0.673762	-0.198355	2.12035	-0.154806	1.57365	-0.489471	G-C4
ENSMUSG00000028354	-0.202863	-0.433162	-0.4112	-0.83578	-0.663343	-0.389641	2.05742	-0.223676	1.65141	-0.549167	G-C4
ENSMUSG00000075478	-0.275104	-0.437912	-0.490929	-0.55687	-0.742667	-0.447002	1.99939	-0.237181	1.74962	-0.561341	G-C4
ENSMUSG00000060843	-0.607819	-0.467668	-0.315094	-0.617064	-0.891199	-0.254669	2.167	-0.212025	1.49749	-0.298953	G-C4
ENSMUSG00000026114	-0.731824	-0.366768	-0.102014	-0.774847	-0.719769	-0.285588	2.07462	-0.290031	1.60206	-0.405843	G-C4
ENSMUSG00000017412	-0.661965	-0.512288	-0.489427	-0.811531	-0.556088	-0.400372	1.99299	-0.124739	1.70961	-0.146191	G-C4
ENSMUSG00000015944	-0.673407	-0.414533	-0.359544	-0.868248	-0.727755	-0.291992	1.93243	-0.123077	1.7537	-0.227569	G-C4
ENSMUSG00000035566	-0.887721	-0.479656	-0.247505	-0.553093	-0.303667	-0.218696	2.14908	-0.329514	1.5236	-0.652829	G-C4
ENSMUSG00000029193	-0.760714	-0.353721	-0.559778	-0.5069	-0.304304	-0.333192	2.09776	-0.460045	1.6423	-0.461406	G-C4
ENSMUSG00000021256	-0.858739	-0.422559	-0.549706	-0.457783	-0.177172	-0.417335	2.17995	-0.409596	1.51236	-0.399419	G-C4
ENSMUSG00000028524	-0.729761	-0.404254	-0.551387	-0.602413	-0.0130345	-0.32501	2.18126	-0.432661	1.48777	-0.610514	G-C4
ENSMUSG00000032332	-0.526625	-0.534579	-0.362148	-0.647443	-0.212888	-0.42161	2.06503	-0.545388	1.688	-0.502346	G-C4
ENSMUSG00000021765	-0.621253	-0.433701	-0.318133	-0.634588	-0.153967	-0.457856	2.08465	-0.391329	1.63801	-0.711836	G-C4
ENSMUSG00000029875	-0.920697	-0.385787	-0.264555	-0.700868	-0.298115	-0.262195	1.8983	-0.194906	1.79038	-0.66156	G-C4
ENSMUSG00000033965	-0.896356	-0.146538	-0.371129	-0.514023	-0.357132	-0.447486	1.90354	-0.212838	1.79254	-0.750578	G-C4
ENSMUSG00000042807	-0.821831	-0.311043	-0.429287	-0.481272	-0.272504	-0.344385	2.01798	-0.206342	1.67816	-0.829477	G-C4
ENSMUSG00000035131	-0.834157	-0.328636	-0.515611	-0.628763	-0.0961143	-0.128997	2.01668	-0.602451	1.66676	-0.548707	G-C4
ENSMUSG00000028528	-0.879339	-0.112332	-0.699138	-0.571173	-0.312493	-0.119422	2.057	-0.374	1.60206	-0.591164	G-C4
ENSMUSG00000041658	-0.70859	-0.286791	-0.343044	-0.859632	-0.343112	-0.521716	2.04269	0.0380101	1.61197	-0.629783	G-C4
ENSMUSG00000070720	-0.594906	-0.408215	-0.699711	-0.923365	-0.34128	-0.371441	1.95085	0.0232841	1.71804	-0.353258	G-C4
ENSMUSG00000020668	-0.936532	-0.555822	-0.51768	-0.636407	-0.266724	-0.346544	2.02809	-0.0931621	1.64991	-0.325126	G-C4
ENSMUSG00000063564	-0.671592	-0.454117	-0.500794	-0.614773	-0.261735	-0.636119	2.00927	-0.33227	1.73714	-0.27501	G-C4
ENSMUSG00000039579	-0.42781	-0.176409	-0.428112	-0.861384	-0.428962	-0.597688	2.1945	-0.495565	1.48019	-0.258765	G-C4
ENSMUSG00000004892	-0.683351	0.0137197	-0.543258	-0.557828	-0.497959	-0.491962	2.11458	-0.609418	1.5779	-0.322421	G-C4
ENSMUSG00000004347	-0.362137	0.180521	-0.489758	-0.761253	-0.385612	-0.515099	2.03611	-0.631852	1.61047	-0.681389	G-C4
ENSMUSG00000034528	-0.18159	-0.111501	-0.597044	-0.806802	-0.370624	-0.340565	2.19611	-0.990706	1.36496	-0.162243	G-C4
ENSMUSG00000027217	-0.540529	-0.250195	-0.227196	-0.778003	-0.469414	-0.330192	2.05744	-0.321163	1.64486	-0.785607	G-C4
ENSMUSG00000001985	-0.416085	-0.406434	-0.293684	-0.833329	-0.515588	-0.268346	2.09718	-0.296461	1.61138	-0.678637	G-C4
ENSMUSG00000041216	-0.480681	-0.453379	-0.301536	-0.567719	-0.577503	-0.311511	2.14163	-0.300847	1.58335	-0.731804	G-C4
ENSMUSG00000061576	-0.608359	-0.435374	-0.385092	-0.604436	-0.561737	-0.17564	2.06186	-0.280806	1.66964	-0.68006	G-C4
ENSMUSG00000055022	-0.561936	-0.376319	-0.343527	-0.650896	-0.526632	-0.272394	2.05048	-0.24478	1.67878	-0.752782	G-C4
ENSMUSG00000054162	-0.347768	-0.248626	-0.458449	-0.709652	-0.440238	-0.149089	2.14537	-0.399698	1.51653	-0.908387	G-C4
ENSMUSG00000058975	-0.379599	-0.23662	-0.38437	-0.748338	-0.427125	-0.294028	2.14238	-0.501943	1.56316	-0.733521	G-C4
ENSMUSG00000021587	-0.497533	-0.258414	-0.423635	-0.752367	-0.63978	-0.212692	2.04532	-0.465682	1.68859	-0.483807	G-C4
ENSMUSG00000050511	-0.54691	-0.237038	-0.605282	-0.65583	-0.509411	-0.175574	2.06262	-0.456368	1.6718	-0.548007	G-C4
ENSMUSG00000040640	-0.588626	-0.422914	-0.422937	-0.701466	-0.524414	0.0165651	2.13997	-0.501516	1.54959	-0.544256	G-C4
ENSMUSG00000060882	-0.481608	-0.488384	-0.547907	-0.854405	-0.350977	0.0116023	2.11118	-0.429774	1.56478	-0.534504	G-C4
ENSMUSG00000020135	-0.524515	-0.476953	-0.545074	-0.685512	-0.337115	-0.091055	2.14944	-0.425964	1.55653	-0.619778	G-C4
ENSMUSG00000027419	-0.422048	-0.418046	-0.696388	-0.715226	-0.335813	-0.095886	2.12298	-0.402206	1.57596	-0.613328	G-C4
ENSMUSG00000046204	-0.563589	-0.386645	-0.556245	-0.939886	-0.473987	-0.0358514	2.16962	-0.283153	1.4715	-0.40176	G-C4
ENSMUSG00000074637	-0.430281	0.081979	-0.615503	-0.727432	-0.370869	-0.314442	2.31007	-0.199603	1.19419	-0.928105	G-C4
ENSMUSG00000030257	-0.60139	0.107775	-0.691509	-0.81361	-0.320423	-0.329202	2.06207	-0.330078	1.575	-0.658638	G-C4
ENSMUSG00000025468	-0.709547	0.0751299	-0.500752	-0.716632	-0.511617	-0.226844	2.2529	-0.271579	1.32395	-0.715005	G-C4
ENSMUSG00000053825	-0.7245	0.151931	-0.521901	-0.573394	-0.540046	-0.301915	2.14826	-0.282197	1.45462	-0.810855	G-C4
ENSMUSG00000061911	-0.674302	0.0503138	-0.35352	-0.724634	-0.392615	-0.167265	2.1518	-0.520846	1.45789	-0.82682	G-C4
ENSMUSG00000021314	-0.63266	0.114699	-0.484363	-0.898388	-0.1915	-0.277234	2.14911	-0.531594	1.43601	-0.684078	G-C4
ENSMUSG00000021278	0.0973447	-0.490546	-0.322105	-0.642505	-0.793459	-0.286497	2.39214	-0.372351	1.09594	-0.677956	G-C4
ENSMUSG00000024647	-0.0947266	-0.282277	-0.884544	-0.75912	-0.326012	0.0132101	2.25185	-0.44728	1.27328	-0.744376	G-C4
ENSMUSG00000031647	-0.736264	-0.298355	-0.148468	-0.32214	-0.513431	-0.542776	2.24021	-0.13596	1.35627	-0.899089	G-C4
ENSMUSG00000032854	-0.602734	-0.488572	-0.198584	-0.322472	-0.623674	-0.650823	2.40873	-0.0848647	1.14009	-0.577102	G-C4
ENSMUSG00000047344	-0.439901	-0.823448	-0.338647	0.0726111	-0.635425	-0.499185	2.24787	0.00456411	1.25884	-0.847282	G-C4
ENSMUSG00000040420	-0.418145	-0.656826	-0.457042	-0.51007	-0.515008	-0.647234	2.23039	0.29218	1.32783	-0.64607	G-C4
ENSMUSG00000090066	-0.696988	-0.696988	-0.0827868	-0.448642	-0.696988	-0.696988	2.30053	0.279498	1.14583	-0.406477	G-C4
ENSMUSG00000011171	-0.500682	-0.404835	0.100561	-0.192691	-0.79019	-0.602879	2.07076	-0.246659	1.51638	-0.949759	G-C4
ENSMUSG00000050830	-0.86455	-0.477657	-0.0946534	-0.241282	-0.617943	-0.430173	2.15892	-0.369024	1.50616	-0.569801	G-C4
ENSMUSG00000041911	-0.632892	-0.683147	-0.032416	-0.431772	-0.68949	-0.228659	2.09117	-0.311065	1.58302	-0.66475	G-C4
ENSMUSG00000047361	-0.639006	-0.632854	-0.000916764	-0.516724	-0.718785	-0.50159	2.04217	-0.0930028	1.62905	-0.56834	G-C4
ENSMUSG00000031340	-0.701301	-0.506613	-0.160108	-0.560596	-0.463157	-0.516572	2.18014	-0.240506	1.52122	-0.552512	G-C4
ENSMUSG00000041482	-0.592834	-0.460515	0.0448999	-0.608666	-0.400006	-0.544528	2.06705	-0.368192	1.62031	-0.757513	G-C4
ENSMUSG00000038319	-0.589573	-0.246976	-0.458156	-0.563678	-0.64492	-0.433345	1.91704	-0.0985841	1.81411	-0.695918	G-C4
ENSMUSG00000040724	-0.759614	-0.132309	-0.328337	-0.565868	-0.567221	-0.522358	1.91473	-0.0808706	1.77938	-0.737531	G-C4
ENSMUSG00000022860	-0.538969	-0.345849	-0.280184	-0.495458	-0.602347	-0.427219	1.94718	-0.227871	1.79035	-0.819632	G-C4
ENSMUSG00000035109	-0.646489	-0.0788511	-0.0948111	-0.518731	-0.698515	-0.529304	1.99851	-0.177688	1.64296	-0.89708	G-C4
ENSMUSG00000036560	-0.515153	-0.37623	0.106663	-0.866644	-0.840736	-0.572807	1.82177	-0.0667787	1.79829	-0.488376	G-C4
ENSMUSG00000045875	-0.475699	-0.500175	-0.0931181	-0.684848	-0.586997	-0.353127	2.29425	-0.0961662	1.29217	-0.796287	G-C4
ENSMUSG00000027568	-0.52723	-0.41669	-0.189714	-0.712064	-0.679965	-0.311416	2.23302	-0.0704375	1.39253	-0.718031	G-C4
ENSMUSG00000027965	-0.455957	-0.522102	-0.280024	-0.641025	-0.586142	-0.371608	2.23227	-0.113089	1.43669	-0.699014	G-C4
ENSMUSG00000071862	-0.463632	-0.00644595	-0.264171	-0.846979	-0.726908	-0.426165	2.22577	-0.101269	1.33872	-0.728926	G-C4
ENSMUSG00000059857	-0.39121	-0.174236	-0.446848	-0.731066	-0.574696	-0.401502	2.31064	-0.288469	1.3299	-0.632515	G-C4
ENSMUSG00000000296	-0.798235	0.143781	-0.350254	-0.547386	-0.938689	-0.510431	1.93315	-0.139306	1.67439	-0.467019	G-C4
ENSMUSG00000033214	-0.68868	0.0183738	-0.446549	-0.580706	-0.672981	-0.586475	2.03557	-0.301696	1.66259	-0.43945	G-C4
ENSMUSG00000032262	-0.659148	0.0436179	-0.357165	-0.720526	-0.82231	-0.154	2.16626	-0.375718	1.4387	-0.559713	G-C4
ENSMUSG00000042873	-0.724567	0.00144331	-0.364283	-0.62837	-0.582933	-0.227275	2.03481	-0.544392	1.65421	-0.618651	G-C4
ENSMUSG00000073514	-0.455964	-0.631258	-0.824692	-0.68355	-0.0350775	-0.268256	1.95745	-0.135153	1.70953	-0.633022	G-C4
ENSMUSG00000074595	-0.928966	-0.620729	-0.928966	-0.62862	-0.0899138	-0.2581	1.98844	0.176491	1.53998	-0.249614	G-C4
ENSMUSG00000024502	-0.678433	-0.695029	-0.668712	-0.320537	-0.338794	-0.637924	1.88849	-0.0620297	1.82191	-0.308934	G-C4
ENSMUSG00000022861	-0.634626	-0.904764	-0.558019	-0.510023	-0.148387	-0.397478	2.0306	-0.0114131	1.63021	-0.496093	G-C4
ENSMUSG00000047307	-1.1007	-0.747624	-0.171289	-0.711503	0.0598472	-0.386666	1.89679	0.111068	1.61577	-0.565693	G-C4
ENSMUSG00000043313	-0.842203	-0.521377	-0.271358	-0.953733	-0.301854	-0.517974	2.10013	0.0533999	1.48636	-0.231392	G-C4
ENSMUSG00000048732	-0.675437	-0.810932	-0.300783	-0.746473	-0.434433	-0.380069	2.06082	0.125258	1.57285	-0.410804	G-C4
ENSMUSG00000042763	-0.638726	-0.851311	-0.0186542	-0.946304	-0.361219	-0.266836	1.92147	-0.117538	1.69924	-0.420121	G-C4
ENSMUSG00000035934	-0.51952	-0.894564	-0.0401262	-0.855464	-0.327452	-0.338918	1.91432	-0.109513	1.72838	-0.557146	G-C4
ENSMUSG00000090693	-0.856638	-0.539876	-0.194995	-0.555036	-0.20854	-0.468511	2.41581	-0.622824	1.0678	-0.0371925	G-C4
ENSMUSG00000027071	-0.803622	-1.06666	-0.00389805	-0.362219	-0.248124	-0.552257	2.16872	-0.28104	1.37334	-0.224242	G-C4
ENSMUSG00000027375	-0.390055	0.337143	-0.169563	-1.12584	-0.304516	-0.631589	0.742337	-0.148302	2.41754	-0.727154	G-C5
ENSMUSG00000058925	-0.698377	-0.00622958	-0.726422	-0.456121	-0.614767	-0.387307	0.926789	0.0527009	2.46538	-0.555645	G-C5
ENSMUSG00000019787	-0.488015	-0.398415	-0.689171	-0.547237	-0.274909	-0.525338	1.20464	0.0521334	2.35548	-0.689171	G-C5
ENSMUSG00000023391	-0.817631	-0.150617	-0.544956	-0.380865	-0.602341	-0.314536	1.42772	0.0336043	2.16725	-0.817631	G-C5
ENSMUSG00000031837	-0.766995	-0.0476636	-0.584949	-0.224363	-0.443184	-0.732103	1.41663	-0.0696124	2.17842	-0.726184	G-C5
ENSMUSG00000048988	-0.530214	-0.428656	-0.36066	-0.437261	-0.601162	-0.205738	0.932204	-0.128278	2.51944	-0.759673	G-C5
ENSMUSG00000045994	-0.549062	-0.549062	-0.549062	-0.394132	-0.397578	-0.193461	0.688681	-0.143259	2.636	-0.549062	G-C5
ENSMUSG00000020908	-0.419014	-0.144675	-0.612526	-0.279603	-0.525645	-0.482747	0.53643	-0.284446	2.69122	-0.478997	G-C5
ENSMUSG00000027603	-1.01628	-0.449877	-0.641629	-0.746563	0.222755	-0.269992	1.68539	-0.0866094	1.87135	-0.568539	G-C5
ENSMUSG00000024186	-0.561934	-0.694948	-0.246661	-1.02612	-0.143218	-0.662639	1.62746	0.180857	1.94267	-0.415465	G-C5
ENSMUSG00000025328	-0.764204	-0.475849	-0.764204	-0.483378	-0.218649	-0.440263	1.44812	-0.394372	2.20566	-0.112862	G-C5
ENSMUSG00000039154	-0.621179	-0.721202	-0.987141	-0.561424	0.110252	-0.185862	1.42987	-0.21503	2.12739	-0.375667	G-C5
ENSMUSG00000007122	-0.413502	-0.972606	-0.904148	-0.66654	0.0350573	-0.398875	1.35746	-0.277766	2.12799	0.112924	G-C5
ENSMUSG00000029712	-0.289876	-0.555183	-0.683555	-0.306867	-0.514792	0.386815	1.17253	-0.501221	2.25399	-0.961847	G-C5
ENSMUSG00000021541	-0.413362	-0.634611	-1.05009	-0.793503	-0.116703	0.532297	0.844791	-0.468863	2.32644	-0.2264	G-C5
ENSMUSG00000020844	-0.570483	-0.198384	-0.756327	-0.481518	-0.748488	-0.331113	1.63099	-0.18708	2.06971	-0.42731	G-C5
ENSMUSG00000038583	-0.243643	-0.233069	-0.645715	-0.436141	-0.766085	-0.516393	1.83823	-0.252857	1.8916	-0.635933	G-C5
ENSMUSG00000025478	-0.282028	-0.272924	-0.702085	-0.420641	-0.698164	-0.297875	1.68288	-0.372345	2.04176	-0.678573	G-C5
ENSMUSG00000056947	-0.367105	-0.356139	-0.471062	-0.320534	-0.691173	-0.453737	1.75609	-0.273094	1.9811	-0.804347	G-C5
ENSMUSG00000051855	-0.473829	-0.34483	-0.534534	-0.318425	-0.496063	-0.333376	1.80028	-0.367579	1.94227	-0.873911	G-C5
ENSMUSG00000036760	-0.388509	-0.444397	-0.348428	-0.257357	-0.618813	-0.524593	1.80582	-0.58465	1.96049	-0.599566	G-C5
ENSMUSG00000021730	-0.513411	-0.435067	-0.450328	-0.358121	-0.63173	-0.378232	1.85039	-0.539915	1.93194	-0.47552	G-C5
ENSMUSG00000030098	-0.527911	-0.518024	-0.417737	-0.323208	-0.504226	-0.433113	1.78509	-0.50917	1.99647	-0.548166	G-C5
ENSMUSG00000056296	-0.502692	-0.387611	-0.402748	-0.396238	-0.554933	-0.385633	1.76738	-0.564402	2.00978	-0.582905	G-C5
ENSMUSG00000072720	-0.413407	-0.384743	-0.492409	-0.423739	-0.606631	-0.685263	1.72892	-0.244202	2.02865	-0.507179	G-C5
ENSMUSG00000021708	-0.466736	-0.491314	-0.44336	-0.410587	-0.436031	-0.540647	1.77284	-0.318815	2.00111	-0.666456	G-C5
ENSMUSG00000079157	-0.491557	-0.406242	-0.430173	-0.508338	-0.36535	-0.581811	1.83048	-0.345122	1.94628	-0.648169	G-C5
ENSMUSG00000043557	-0.595959	-0.315301	-0.54177	-0.436275	-0.403691	-0.585819	1.71703	-0.304928	2.04458	-0.577867	G-C5
ENSMUSG00000034891	-0.393836	-0.703574	-0.683779	-0.208261	-0.366571	-0.298082	1.69795	-0.450959	2.03384	-0.626733	G-C5
ENSMUSG00000037126	-0.639246	-0.464745	-0.778967	-0.477264	-0.665518	-0.0515445	1.78516	-0.28818	1.92521	-0.344905	G-C5
ENSMUSG00000038248	-0.722213	-0.462884	-0.637749	-0.55962	-0.685451	-0.142002	1.78343	-0.214083	1.9343	-0.293728	G-C5
ENSMUSG00000021913	-0.72944	-0.553363	-0.546725	-0.383116	-0.51268	-0.0221153	1.80773	-0.485954	1.9237	-0.498035	G-C5
ENSMUSG00000069763	-0.534729	-0.558745	-0.569469	-0.498407	-0.569525	-0.216766	1.66609	-0.334195	2.08556	-0.469812	G-C5
ENSMUSG00000053930	-0.486541	-0.55791	-0.575562	-0.748357	-0.522287	-0.0750853	1.65735	-0.326769	2.06093	-0.425765	G-C5
ENSMUSG00000037428	-0.605149	-0.472487	-0.559303	-0.652902	-0.475856	-0.121126	1.64768	-0.436479	2.08704	-0.411415	G-C5
ENSMUSG00000052374	-0.449058	-0.521479	-0.48393	-0.531183	-0.753047	0.0171225	1.59894	-0.540035	2.09866	-0.435985	G-C5
ENSMUSG00000028849	-0.652088	-0.440097	-0.476959	-0.372303	-0.779771	-0.271296	1.86714	-0.299383	1.88339	-0.458635	G-C5
ENSMUSG00000002006	-0.579962	-0.418827	-0.562569	-0.403229	-0.715668	-0.416659	1.88423	-0.214254	1.87731	-0.450374	G-C5
ENSMUSG00000059991	-0.644787	-0.381218	-0.46828	-0.490626	-0.560213	-0.453222	1.82944	-0.323748	1.94924	-0.456588	G-C5
ENSMUSG00000028753	-0.532354	-0.402792	-0.592363	-0.631453	-0.578451	-0.210984	1.85653	-0.210938	1.89354	-0.590725	G-C5
ENSMUSG00000038168	-0.722257	-0.456928	-0.467762	-0.602936	-0.634204	-0.277939	1.83601	-0.108587	1.89967	-0.465069	G-C5
ENSMUSG00000030302	-0.560037	-0.622613	-0.461173	-0.555889	-0.432977	-0.463218	1.79704	-0.340273	1.97854	-0.339407	G-C5
ENSMUSG00000020431	-0.592668	-0.665487	-0.445994	-0.580798	-0.501549	-0.260424	1.80351	-0.277199	1.9571	-0.436493	G-C5
ENSMUSG00000004768	-0.624385	-0.428939	-0.27703	-0.508668	-0.458699	-0.39181	1.78907	-0.495794	1.9837	-0.587446	G-C5
ENSMUSG00000028047	-0.631982	-0.583485	-0.220608	-0.483048	-0.597903	-0.28462	1.77403	-0.368705	1.97911	-0.58279	G-C5
ENSMUSG00000022012	-0.784028	-0.593659	-0.118834	-0.546477	-0.307434	-0.273766	1.60588	-0.510587	2.09531	-0.566398	G-C5
ENSMUSG00000075588	-0.766858	-0.579101	-0.393858	-0.369391	-0.729304	-0.0809309	1.54848	-0.489087	2.12996	-0.269906	G-C5
ENSMUSG00000029134	-0.663168	-0.40792	-0.37031	-0.252602	-0.762462	-0.354471	1.61462	-0.563005	2.10732	-0.348002	G-C5
ENSMUSG00000037185	-0.537001	-0.306129	-0.402855	-0.447474	-0.735827	-0.37865	1.4995	-0.508411	2.21478	-0.397931	G-C5
ENSMUSG00000041592	-0.74443	-0.375739	-0.458426	-0.370815	-0.588812	-0.322953	1.65401	-0.310738	2.08591	-0.568013	G-C5
ENSMUSG00000031461	-0.570268	-0.364248	-0.448404	-0.342426	-0.613716	-0.393974	1.57851	-0.371131	2.15901	-0.633362	G-C5
ENSMUSG00000059327	-0.414542	-0.492556	-0.467794	-0.421538	-0.554734	-0.445552	1.45449	-0.152783	2.23518	-0.740172	G-C5
ENSMUSG00000054422	-0.590676	-0.590676	-0.368087	-0.242272	-0.590676	-0.590676	1.55552	-0.14158	2.1498	-0.590676	G-C5
ENSMUSG00000044576	-0.607497	-0.607497	-0.607497	-0.328129	-0.334335	-0.285201	1.25012	-0.239499	2.36703	-0.607497	G-C5
ENSMUSG00000052372	-0.46515	-0.392047	-0.509691	-0.237941	-0.493995	-0.531316	1.26833	-0.489916	2.37915	-0.527422	G-C5
ENSMUSG00000020325	-0.422164	-0.437939	-0.682238	-0.240301	-0.457743	-0.468974	1.33306	-0.303143	2.32265	-0.643201	G-C5
ENSMUSG00000030584	-0.586482	-0.60249	-0.379691	-0.668542	-0.730751	-0.127975	1.26506	-0.20298	2.32874	-0.294886	G-C5
ENSMUSG00000050700	-0.537574	-0.564843	-0.464279	-0.637005	-0.568288	0.0513674	1.16181	-0.27613	2.3898	-0.554855	G-C5
ENSMUSG00000063765	-0.390649	-0.357791	-0.34097	-0.491439	-0.792512	-0.201035	1.43136	-0.366402	2.23304	-0.723603	G-C5
ENSMUSG00000082229	-0.45814	-0.485772	-0.329505	-0.278875	-0.713632	-0.0439176	1.87	-0.982554	1.80268	-0.380284	G-C5
ENSMUSG00000047842	-0.541701	-0.265687	-0.272447	-0.375854	-0.729085	-0.310286	1.71217	-0.705074	2.0201	-0.532137	G-C5
ENSMUSG00000030500	-0.37388	-0.413295	-0.303597	-0.369958	-0.844707	-0.1532	1.52947	-0.803056	2.13868	-0.406462	G-C5
ENSMUSG00000021448	-0.5253	-0.373924	-0.0687419	-0.581342	-0.584346	-0.483666	1.90652	-0.717095	1.83146	-0.403566	G-C5
ENSMUSG00000030825	-0.420612	-0.518272	-0.318955	-0.68558	-0.471306	-0.286108	1.88905	-0.767803	1.8559	-0.276313	G-C5
ENSMUSG00000024873	-0.413365	-0.975493	-0.175195	-0.301052	-0.658549	-0.367807	1.71459	-0.616012	1.95963	-0.166749	G-C5
ENSMUSG00000027887	-0.394434	-0.735951	-0.120528	-0.787698	-0.749078	0.0845166	1.66343	-0.658863	1.95742	-0.258805	G-C5
ENSMUSG00000045318	-0.47736	0.0204889	-0.815897	-0.196823	-1.10283	0.264507	1.20264	-0.791643	2.15446	-0.257549	G-C5
ENSMUSG00000062694	-0.527129	-0.121226	-0.522258	-0.218332	-0.710697	-0.61701	1.45616	-0.712324	2.19624	-0.223431	G-C5
ENSMUSG00000021647	-0.399009	-0.381696	-0.487056	0.0362251	-0.901461	-0.290777	1.34798	-0.750203	2.23821	-0.412218	G-C5
ENSMUSG00000033510	0.20196	-0.554113	-0.913715	-0.569766	-0.965862	-0.480269	1.38248	0.352896	2.01771	-0.471329	G-C5
ENSMUSG00000033316	-0.22019	-0.662134	-0.0573699	-0.50027	-0.795321	-0.822257	1.4451	-0.202993	2.16738	-0.351938	G-C5
ENSMUSG00000059406	-0.206376	-0.616722	0.0541318	-0.634756	-1.09639	-0.405376	1.50769	-0.139763	2.05915	-0.521594	G-C5
ENSMUSG00000045967	0.159385	-0.44116	-0.639293	-0.637059	-0.704227	-0.105847	1.80622	-0.619908	1.83857	-0.656683	G-C5
ENSMUSG00000078868	0.259886	-0.88919	-0.671474	-0.542122	-0.717002	-0.300289	1.50805	-0.220679	2.05782	-0.485	G-C5
ENSMUSG00000038026	-0.315368	-0.798488	0.36466	-1.25959	-0.820407	0.25594	0.819547	-0.668899	2.14705	0.275548	G-C5
ENSMUSG00000064310	-0.618592	-0.618592	-0.134544	-0.618592	-0.618592	-0.618592	0.441813	-0.104119	2.60402	0.285797	G-C5
ENSMUSG00000081683	-1.09717	-0.619953	-0.471816	-0.465565	0.010659	-0.1381	0.959478	-0.878284	2.24879	0.451961	G-C5
ENSMUSG00000030666	-0.173478	-0.00201763	-0.868819	-1.16744	-0.284407	0.365094	1.70544	-1.25881	1.44477	0.239674	G-C5
ENSMUSG00000017868	-0.959822	0.247394	-0.145311	-1.15083	-0.715654	0.16414	1.56708	-1.06333	1.49307	0.563261	G-C5
ENSMUSG00000070704	-0.779349	-0.167893	-0.70353	-0.807095	0.14965	-0.498627	1.83358	-0.8115	1.70903	0.0757394	G-C5
ENSMUSG00000020374	-0.851868	-0.466086	-0.377234	-0.766708	-0.271577	-0.244282	1.80663	-0.822037	1.79266	0.200494	G-C5
ENSMUSG00000079440	-0.527885	0.192663	-0.737177	-0.864593	-0.507277	-0.403131	1.69347	-0.74215	1.88539	0.0106935	G-C5
ENSMUSG00000038670	-0.753488	0.410954	-0.593889	-0.778652	-0.657989	-0.334124	1.66922	-0.654629	1.87404	-0.181442	G-C5
ENSMUSG00000039954	-0.739765	-0.0823548	-0.615141	-0.663494	-0.384475	-0.43733	1.52354	-0.316196	2.1607	-0.445491	G-C5
ENSMUSG00000042604	-0.585433	-0.155114	-0.717081	-0.678407	-0.327482	-0.227292	1.52361	-0.607301	2.1591	-0.384607	G-C5
ENSMUSG00000009628	-0.708169	-0.166264	-0.717164	-0.57793	-0.403638	-0.416932	1.81001	-0.552659	1.91589	-0.18315	G-C5
ENSMUSG00000032523	-0.688638	-0.0433951	-0.73203	-0.439514	-0.524742	-0.481692	1.8044	-0.50632	1.91865	-0.30671	G-C5
ENSMUSG00000074220	-0.899411	-0.266642	-0.411965	-0.528326	-0.601687	-0.397245	1.67787	-0.50992	2.01733	-0.0800054	G-C5
ENSMUSG00000029163	-0.827161	-0.213737	-0.351159	-0.745619	-0.484218	-0.212163	1.75394	-0.539151	1.95711	-0.337836	G-C5
ENSMUSG00000029236	-0.1859	-0.0323224	-0.321114	-1.07055	-0.235299	-0.0874608	1.91242	-1.041	1.61414	-0.552917	G-C5
ENSMUSG00000058806	-0.141326	0.182611	-0.623736	-1.0813	-0.6789	0.0620568	1.88972	-0.80195	1.59593	-0.403111	G-C5
ENSMUSG00000004366	0.00508304	-0.141105	-0.645584	-0.709177	-0.374618	-0.521607	1.98845	-0.94945	1.64456	-0.296559	G-C5
ENSMUSG00000054128	-0.358424	-0.0141228	-0.575718	-0.646499	-0.499867	-0.371111	1.98778	-0.736934	1.72593	-0.511033	G-C5
ENSMUSG00000024517	-0.327176	-0.21436	-0.654581	-0.662807	-0.37311	-0.284877	2.00048	-0.820644	1.71486	-0.377787	G-C5
ENSMUSG00000023439	-0.564995	-0.0338128	-0.908191	-0.936395	-0.603445	0.0828327	1.93669	-0.452494	1.62211	-0.142293	G-C5
ENSMUSG00000033717	-0.564431	-0.422225	-0.673546	-0.846526	-0.597988	-0.043806	1.963	-0.590842	1.66058	0.115793	G-C5
ENSMUSG00000027875	-0.580317	-0.0842812	-0.917766	-0.789472	-0.269858	-0.267549	1.92466	-0.801736	1.63599	0.150329	G-C5
ENSMUSG00000013653	-0.367755	0.100358	-0.714825	-1.16199	-0.283771	-0.334767	1.83511	-0.936979	1.57142	0.293187	G-C5
ENSMUSG00000073433	-0.663118	0.0973011	-0.693968	-0.729366	-0.424998	-0.0320044	1.2316	-0.305055	2.27491	-0.755302	G-C5
ENSMUSG00000049939	-1.21697	0.414712	-0.762266	-0.614024	-0.35941	0.0388438	1.19924	-0.225722	2.10544	-0.579855	G-C5
ENSMUSG00000050677	-1.04838	0.00569484	-0.438681	-0.785436	-0.589413	-0.275326	1.65698	-0.0856011	1.94162	-0.381457	G-C5
ENSMUSG00000032649	-0.907018	-0.207624	-0.244448	-1.07594	-0.837974	-0.202501	1.56396	0.111007	1.92358	-0.123048	G-C5
ENSMUSG00000038086	-0.762782	-0.471342	-0.810818	-0.877271	-0.384791	-0.263669	1.56522	0.113723	2.01806	-0.126331	G-C5
ENSMUSG00000045991	-0.571819	-0.0313315	-0.629954	-1.03728	-0.39679	-0.469529	1.40391	-0.174339	2.1786	-0.271465	G-C5
ENSMUSG00000107877	-0.950932	0.100387	-0.805273	-0.734604	-0.47888	-0.671472	1.55334	-0.0742256	1.94564	0.116022	G-C5
ENSMUSG00000032946	-0.523799	-0.0418965	-0.917339	-0.734632	-0.60447	-0.749807	1.58889	-0.0804653	1.96851	0.0950133	G-C5
ENSMUSG00000026360	-0.409172	0.019121	-0.456986	-0.997754	-0.47949	-0.395983	1.88455	-0.182155	1.76162	-0.743746	G-C5
ENSMUSG00000026829	-0.306218	0.00122376	-0.312767	-0.796406	-0.840093	-0.543287	1.76007	-0.0413605	1.86073	-0.781891	G-C5
ENSMUSG00000026249	-0.366778	0.0161703	-0.351412	-0.512233	-0.523194	-0.551522	1.93768	-0.589928	1.76596	-0.824742	G-C5
ENSMUSG00000022887	-0.441586	-0.123478	-0.262934	-0.718041	-0.590884	-0.53114	1.94612	-0.535261	1.79256	-0.53536	G-C5
ENSMUSG00000019785	-0.58792	0.025366	-0.464091	-0.54773	-0.593554	-0.557355	1.87687	-0.46517	1.85546	-0.541873	G-C5
ENSMUSG00000061578	-0.504836	-0.157863	-0.464546	-0.662065	-0.670536	-0.603632	1.97024	-0.280127	1.77036	-0.396994	G-C5
ENSMUSG00000004110	-0.452069	-0.14054	-0.522134	-0.699104	-0.485423	-0.538361	1.99047	-0.446394	1.76283	-0.469279	G-C5
ENSMUSG00000053199	-0.262137	-0.3686	-0.438443	-0.812765	-0.377487	-0.592459	1.92779	-0.440142	1.82414	-0.459898	G-C5
ENSMUSG00000019890	-0.379583	-0.2584	-0.615859	-0.402014	-0.482108	-0.583059	1.97996	-0.534748	1.79026	-0.514444	G-C5
ENSMUSG00000095493	-0.40224	-0.239752	-0.500456	-0.492534	-0.630215	-0.515884	1.86821	-0.591151	1.9039	-0.399869	G-C5
ENSMUSG00000079055	-0.470477	-0.368372	-0.461846	-0.546963	-0.472445	-0.453605	1.89973	-0.567675	1.8894	-0.447744	G-C5
ENSMUSG00000044835	-0.109009	0.0624573	-0.9554	-0.787647	-0.46353	-0.318264	1.90552	-0.25629	1.68847	-0.766314	G-C5
ENSMUSG00000020396	-0.192061	0.219698	-0.931017	-0.865144	-0.624281	-0.0346721	1.94287	-0.384394	1.57655	-0.707551	G-C5
ENSMUSG00000033006	-0.304988	-0.095094	-0.869845	-0.692498	-0.562267	-0.118883	1.95223	-0.465699	1.72613	-0.569089	G-C5
ENSMUSG00000028137	-0.802981	-0.527874	-0.789518	-0.367722	-0.383536	-0.253039	1.88728	-0.255948	1.83398	-0.340648	G-C5
ENSMUSG00000015599	-0.74223	-0.46752	-0.906053	-0.642119	-0.282768	-0.249866	1.84293	-0.316967	1.83128	-0.0666833	G-C5
ENSMUSG00000000416	-0.339666	-0.500304	-0.82601	-0.566461	-0.442237	-0.265647	1.93099	-0.441921	1.81831	-0.367058	G-C5
ENSMUSG00000060568	-0.509305	-0.382463	-0.668817	-0.815733	-0.432229	-0.145192	1.90547	-0.345651	1.82653	-0.432619	G-C5
ENSMUSG00000030075	-0.525408	-0.408428	-0.617998	-0.629186	-0.384955	-0.230824	1.94372	-0.433145	1.82316	-0.536934	G-C5
ENSMUSG00000049556	-0.253528	-0.28821	-0.825746	-0.914396	-0.220133	0.0960194	1.65534	-0.323052	1.92539	-0.851683	G-C5
ENSMUSG00000045620	-0.298632	-0.430496	-0.677194	-0.846218	0.102431	-0.514016	1.73736	-0.261075	1.91378	-0.725939	G-C5
ENSMUSG00000022199	-0.828304	-0.209121	-0.541233	-0.40934	-0.261248	-0.177385	1.73732	-0.456949	1.95623	-0.809972	G-C5
ENSMUSG00000034145	-0.768697	0.0489817	-0.648946	-0.518162	-0.283537	-0.265025	1.78535	-0.451923	1.88657	-0.784608	G-C5
ENSMUSG00000043531	-0.740919	-0.0636688	-0.546537	-0.469627	-0.489947	-0.235327	1.73779	-0.407951	1.96942	-0.753231	G-C5
ENSMUSG00000038210	-0.572871	-0.0342483	-0.671831	-0.309741	-0.577915	-0.48133	1.70724	-0.527427	2.01608	-0.547956	G-C5
ENSMUSG00000032318	-0.46167	0.0961823	-0.488254	-0.616414	-0.473678	-0.452939	1.58756	-0.620324	2.09368	-0.664142	G-C5
ENSMUSG00000045672	-0.548642	-0.171771	-0.36629	-0.58195	-0.529294	-0.332476	1.69488	-0.528675	2.04653	-0.682313	G-C5
ENSMUSG00000035200	-0.742696	-0.0564203	-0.5348	-0.922587	-0.167134	-0.27417	1.97442	-0.470359	1.6861	-0.492358	G-C5
ENSMUSG00000043004	-0.612807	0.0466098	-0.423642	-0.8602	-0.440283	-0.379109	1.98995	-0.423692	1.69557	-0.592397	G-C5
ENSMUSG00000038591	-0.717113	-0.275875	-0.542147	-0.716797	-0.557218	-0.231973	1.89626	-0.260325	1.83987	-0.434677	G-C5
ENSMUSG00000054640	-0.656308	-0.321097	-0.528863	-0.795007	-0.543128	-0.183759	1.87291	-0.39915	1.86128	-0.306882	G-C5
ENSMUSG00000031709	-0.762262	-0.209517	-0.550677	-0.781877	-0.572993	0.0203969	1.83509	-0.363343	1.84862	-0.463439	G-C5
ENSMUSG00000042066	-0.729856	-0.308673	-0.355359	-0.834849	-0.557353	-0.223446	1.79198	-0.185636	1.91776	-0.514561	G-C5
ENSMUSG00000025094	-0.543079	-0.0582732	-0.620995	-0.635036	-0.704938	-0.221171	1.92663	-0.448578	1.79327	-0.487827	G-C5
ENSMUSG00000040136	-0.309584	-0.232735	-0.499584	-0.740457	-0.647113	-0.226605	1.94139	-0.616471	1.79407	-0.462915	G-C5
ENSMUSG00000040998	-0.629242	-0.3072	-0.2232	-0.680682	-0.578101	-0.305548	1.84828	-0.403344	1.89892	-0.619881	G-C5
ENSMUSG00000069670	-0.636902	-0.255484	-0.372759	-0.475918	-0.724783	-0.289754	1.84862	-0.382123	1.90154	-0.612442	G-C5
ENSMUSG00000026678	-0.623964	-0.22024	-0.401414	-0.593995	-0.605865	-0.394316	1.8253	-0.308269	1.93103	-0.608273	G-C5
ENSMUSG00000057777	-0.672819	-0.0309528	-0.234037	-0.739669	-0.59787	-0.153809	1.90326	-0.54173	1.77429	-0.706666	G-C5
ENSMUSG00000031312	-0.564379	-0.332658	-0.447114	-0.542501	-0.422819	-0.332971	1.87657	-0.502593	1.90078	-0.632325	G-C5
ENSMUSG00000049691	-0.49951	-0.281245	-0.449828	-0.712118	-0.424652	-0.414078	1.91364	-0.446643	1.85821	-0.543776	G-C5
ENSMUSG00000040009	-0.491681	-0.125841	-0.52169	-0.803688	-0.467528	-0.145692	1.82801	-0.434487	1.88098	-0.718377	G-C5
ENSMUSG00000031385	-0.30748	-0.250822	-0.448425	-0.770498	-0.487553	-0.205545	1.72472	-0.556121	1.99932	-0.697593	G-C5
ENSMUSG00000048022	-0.444961	-0.276035	-0.64585	-0.654009	-0.347671	-0.411482	1.79331	-0.485885	1.97211	-0.499522	G-C5
ENSMUSG00000035189	-0.377367	-0.299414	-0.626321	-0.574397	-0.537582	-0.356541	1.67265	-0.412473	2.08228	-0.570833	G-C5
ENSMUSG00000036225	-0.440726	-0.366737	-0.672666	-0.549482	-0.516132	-0.308649	1.80971	-0.356946	1.95987	-0.558245	G-C5
ENSMUSG00000048834	-0.408039	-0.359872	-0.446564	-0.543483	-0.635224	-0.316438	1.73422	-0.545285	2.03401	-0.513327	G-C5
ENSMUSG00000033152	-0.360074	-0.330021	-0.577777	-0.533383	-0.652832	-0.333694	1.87802	-0.476391	1.89536	-0.509203	G-C5
ENSMUSG00000045532	-0.522271	-0.343255	-0.727732	-0.576515	-0.526424	0.126073	1.91636	-0.680886	1.76908	-0.434432	G-C5
ENSMUSG00000050505	-0.637315	-0.278522	-0.656975	-0.679409	-0.430181	0.0205383	1.68994	-0.401752	2.00531	-0.631642	G-C5
ENSMUSG00000026211	-0.635987	-0.235891	-0.547049	-0.563264	-0.47642	0.0870379	1.78696	-0.580826	1.90164	-0.736198	G-C5
ENSMUSG00000020932	-0.555687	0.122077	-0.606301	-0.447257	-0.82217	-0.23192	1.89105	-0.733193	1.76603	-0.382631	G-C5
ENSMUSG00000027581	-0.356772	-0.0788286	-0.472931	-0.533111	-0.836202	-0.00466312	1.95261	-0.735447	1.70278	-0.63744	G-C5
ENSMUSG00000027612	-1.12833	-0.298374	-0.252807	-0.417097	-0.626566	0.128235	1.75985	-0.587461	1.83754	-0.414984	G-C5
ENSMUSG00000037843	-0.909905	0.287578	-0.322082	-0.666633	-0.564183	0.10126	1.61112	-0.898872	1.88125	-0.519529	G-C5
ENSMUSG00000042129	-0.246975	-0.0506235	-0.561111	-0.833873	-0.225761	-0.860265	1.73636	-0.560874	1.92421	-0.321093	G-C5
ENSMUSG00000003872	-0.412606	0.0308972	-0.682997	-0.744402	-0.2141	-0.608614	1.71887	-0.450743	1.96723	-0.603536	G-C5
ENSMUSG00000067231	-0.34548	0.365646	-0.934657	-0.518602	-0.0523841	-0.947414	1.80596	-0.742234	1.67311	-0.303944	G-C5
ENSMUSG00000041261	-0.65312	0.143355	-0.481485	-0.621684	-0.273745	-0.61932	1.92224	-0.739809	1.74756	-0.423995	G-C5
ENSMUSG00000040026	-0.546087	0.41968	-0.377604	-0.522107	-0.680957	-0.67003	1.86732	-0.772128	1.71173	-0.429818	G-C5
ENSMUSG00000026778	-0.351267	0.198974	-0.483116	-0.693661	-0.555557	-1.01067	1.83223	-0.5107	1.77078	-0.197016	G-C5
ENSMUSG00000031621	-0.546892	0.410948	-0.731294	-0.906693	-0.140726	-0.61043	1.77561	-0.962054	1.64308	0.0684559	G-C5
ENSMUSG00000029700	-0.465329	0.332292	-0.249176	-0.977227	-0.255711	-0.723804	1.76679	-1.0412	1.68974	-0.0763771	G-C5
ENSMUSG00000028031	-0.631742	0.673792	-0.581313	-0.916296	-0.490001	-0.502149	1.89854	-0.737657	1.5096	-0.222779	G-C5
ENSMUSG00000029334	-0.416194	0.259449	-0.685542	-0.911004	-0.275059	-0.54524	2.05759	-0.717359	1.50487	-0.271509	G-C5
ENSMUSG00000023057	-0.065157	0.535035	-0.855278	-1.01914	-0.216316	-0.556663	1.62626	-1.1724	1.59597	0.12769	G-C5
ENSMUSG00000026564	-0.467616	-0.28345	-0.583178	-1.12356	0.128602	-0.796816	1.60435	-0.47465	1.90788	0.0884418	G-C5
ENSMUSG00000021508	-0.180584	0.0256096	-0.19994	-0.788121	-0.0881637	-1.34204	1.33085	-0.764614	2.03475	-0.027746	G-C5
ENSMUSG00000035184	-0.682603	-0.55092	0.198634	-0.0517214	-0.69446	-0.610133	1.54541	-0.121475	1.97746	-1.01019	G-C6
ENSMUSG00000002012	-0.626451	-0.355561	-0.264759	0.124443	-0.89726	-0.34221	1.64472	-0.0914595	1.89307	-1.08453	G-C6
ENSMUSG00000070509	-0.941503	-0.312295	-0.00435029	-0.180032	-0.853196	-0.455248	1.78432	-0.165544	1.82907	-0.701224	G-C6
ENSMUSG00000000690	-0.751671	-0.528954	-0.033404	-0.0642638	-0.826662	-0.625807	1.9843	0.0240303	1.59416	-0.771732	G-C6
ENSMUSG00000003273	-0.578036	-0.500937	-0.307118	-0.383815	-0.634219	-0.279108	1.37285	-0.0172186	2.23334	-0.905737	G-C6
ENSMUSG00000022987	-0.846199	-0.427593	0.066589	-0.44367	-0.830703	-0.118739	1.50519	-0.0210187	2.02551	-0.909366	G-C6
ENSMUSG00000019848	-0.47449	-0.466687	-0.0597345	-0.482191	-0.830579	-0.88665	1.6725	0.187481	1.91804	-0.577684	G-C6
ENSMUSG00000020686	-0.626644	-1.00984	-0.454286	-0.310014	-0.154423	-0.448565	1.36718	0.0508426	2.19483	-0.609078	G-C6
ENSMUSG00000052229	-0.83166	-0.782492	-0.49002	-0.565795	-0.243357	-0.314738	1.74107	0.0715407	1.92002	-0.504572	G-C6
ENSMUSG00000031302	-0.910504	-0.643345	-0.247883	-0.555425	-0.0730395	-0.300559	1.60603	0.213925	1.91341	-1.00261	G-C6
ENSMUSG00000031725	-0.751166	-0.908333	0.221872	-0.146648	-0.333045	-0.189056	1.78718	0.0663189	1.56916	-1.31629	G-C6
ENSMUSG00000044017	-0.545036	-0.841766	0.198586	-0.211096	-0.556861	-0.242521	1.68967	-0.136919	1.81614	-1.1702	G-C6
ENSMUSG00000018566	-0.601714	-1.14834	0.0659786	-0.390814	-0.649831	-0.172204	1.67922	0.0328721	1.85485	-0.670009	G-C6
ENSMUSG00000047686	-1.0081	-0.955879	0.0850563	-0.343186	-0.884473	-0.069769	1.54866	0.240033	1.86411	-0.476451	G-C6
ENSMUSG00000062257	-0.819373	-0.918496	0.126361	-0.142067	-0.824379	0.00723632	1.34028	-0.118304	2.09727	-0.748528	G-C6
ENSMUSG00000042846	-0.192455	-0.759571	-0.245574	-0.38777	-0.791061	-0.770146	1.75089	0.828937	1.51689	-0.950133	G-C6
ENSMUSG00000019577	-0.579478	-1.30025	-0.0444816	-0.5836	-0.586377	-0.123568	2.01439	0.354974	1.35377	-0.50538	G-C6
ENSMUSG00000109946	-0.37851	-1.07296	0.0816752	-0.843709	-0.87499	-0.0543737	1.70016	0.265789	1.72086	-0.543942	G-C6
ENSMUSG00000031523	-0.546908	-1.03484	-0.0532808	-0.661655	-0.805049	-0.20812	1.91236	0.12336	1.64054	-0.366409	G-C6
ENSMUSG00000042501	-0.490473	-1.14794	-0.543392	-0.344508	-0.813498	-0.153306	1.43532	0.448872	1.98481	-0.37589	G-C6
ENSMUSG00000031791	-0.410118	-1.0097	-0.711026	-0.16214	-0.895138	-0.210647	1.75551	0.565648	1.64615	-0.568542	G-C6
ENSMUSG00000027803	-0.850735	-0.973001	-0.490536	-0.127196	-0.929264	-0.00541671	1.71146	0.496264	1.66846	-0.500032	G-C6
ENSMUSG00000031661	-0.815309	-1.07395	-0.613842	-0.140704	-0.674368	-0.022497	1.6698	0.401009	1.76955	-0.499685	G-C6
ENSMUSG00000056508	-0.429679	-0.897779	-0.200616	-0.594906	-1.09804	-0.124233	1.33224	0.692357	1.93857	-0.617906	G-C6
ENSMUSG00000038068	-0.685057	-0.712034	0.0501334	-0.414994	-0.854794	-0.262642	1.8706	0.270621	1.63488	-0.896716	G-C6
ENSMUSG00000048915	-0.906347	-0.647624	-0.260112	-0.411752	-0.768214	0.0304893	1.93294	0.168174	1.61325	-0.750807	G-C6
ENSMUSG00000040118	-0.786682	-0.595434	-0.125213	-0.309359	-0.868047	-0.114333	2.01468	0.0257587	1.5628	-0.804171	G-C6
ENSMUSG00000033327	-0.861003	-0.716622	0.070021	-0.0575165	-0.718425	-0.211774	1.80529	0.0656439	1.67558	-1.05119	G-C6
ENSMUSG00000037736	-0.723454	-0.802385	-0.214397	-0.315021	-0.510595	-0.14581	1.83216	0.0571469	1.77268	-0.950331	G-C6
ENSMUSG00000026674	-0.827278	-0.725708	-0.171936	-0.279404	-0.531749	-0.258851	1.88901	0.120434	1.70427	-0.918788	G-C6
ENSMUSG00000074736	-0.982106	-0.404496	-0.426901	-0.149824	-0.834189	0.222086	1.80669	-0.0293007	1.69102	-0.892982	G-C6
ENSMUSG00000022525	-0.671295	-0.58559	-0.490237	0.0527718	-0.822262	-0.0774913	1.75963	0.0549106	1.78227	-1.0027	G-C6
ENSMUSG00000078794	-0.758035	-0.663988	-0.667186	-0.0428825	-0.656423	-0.0122165	1.7269	0.0500141	1.85312	-0.829303	G-C6
ENSMUSG00000022208	-1.00132	-0.74414	-0.530389	-0.116281	-0.527897	0.0171373	2.02032	0.399989	1.36193	-0.879354	G-C6
ENSMUSG00000052105	-0.879988	-0.803839	-0.571489	-0.129217	-0.569178	-0.196272	2.00554	0.160806	1.57391	-0.590276	G-C6
ENSMUSG00000039126	-0.865587	-0.76963	-0.295741	-0.0159452	-0.563813	-0.279401	2.03119	0.112569	1.51219	-0.865827	G-C6
ENSMUSG00000062563	-0.209024	-0.990004	-0.700932	-0.122689	-0.809993	0.0372049	1.84579	0.100746	1.65631	-0.80741	G-C6
ENSMUSG00000034755	-0.144899	-0.934507	-0.611997	0.0106216	-0.962705	-0.212822	1.90308	0.278936	1.52713	-0.852833	G-C6
ENSMUSG00000066113	-0.774326	-1.18086	-0.055845	0.141076	-0.646619	0.153418	1.79407	0.265508	1.4179	-1.11432	G-C6
ENSMUSG00000019326	-0.33603	-1.05288	0.122895	-0.229817	-0.90541	-0.170558	1.67647	0.282067	1.68205	-1.06879	G-C6
ENSMUSG00000026888	-0.596352	-0.874031	-0.328859	-0.00154605	-0.904473	0.00974937	1.65889	0.364538	1.72231	-1.05022	G-C6
ENSMUSG00000027861	-0.424136	-1.22495	-0.308301	0.0495811	-0.846104	0.079125	1.52043	0.477086	1.70452	-1.02725	G-C6
ENSMUSG00000041548	-0.958393	-0.841156	-0.297579	-0.0018918	-1.38189	0.331147	1.59039	0.35414	1.57346	-0.368226	G-C6
ENSMUSG00000030554	-0.950666	-1.05828	-0.431182	0.187411	-0.857186	0.134389	1.5889	0.220236	1.7556	-0.589221	G-C6
ENSMUSG00000055322	-0.968966	-0.977622	-0.301542	0.10533	-0.844564	0.0901309	1.57923	0.196965	1.80968	-0.688642	G-C6
ENSMUSG00000020542	-1.25983	-0.910737	-0.388179	0.202822	-0.825918	0.0112304	1.62406	0.219503	1.69866	-0.371609	G-C6
ENSMUSG00000046694	-0.506841	-0.982303	-0.939027	0.351027	-1.15119	0.373271	1.41777	0.0840206	1.76655	-0.413277	G-C6
ENSMUSG00000040666	-0.493995	-1.28595	-0.468919	0.290104	-1.07568	0.36654	1.55096	0.330918	1.55122	-0.765201	G-C6
ENSMUSG00000056596	-0.769097	-1.02342	-0.43767	0.110598	-1.03743	0.284563	1.69975	0.308201	1.58166	-0.717146	G-C6
ENSMUSG00000038530	-0.646467	-0.94379	-0.375088	0.364536	-1.0963	-0.138478	1.85884	-0.243675	1.59442	-0.373998	G-C6
ENSMUSG00000039239	-0.748105	-0.85913	-0.551901	0.124893	-0.898683	-0.350813	1.95114	-0.136649	1.61393	-0.144687	G-C6
ENSMUSG00000067818	-0.859592	-0.896761	-0.428658	-0.100766	-0.941854	0.239	1.67214	0.0629752	1.79576	-0.542246	G-C6
ENSMUSG00000021373	-0.725551	-0.923442	-0.439073	-0.108009	-0.915896	0.214362	1.75782	0.0484221	1.73811	-0.64674	G-C6
ENSMUSG00000020439	-0.717783	-0.772887	-0.441492	-0.0549021	-1.00674	0.123826	1.69862	-0.00266241	1.82922	-0.655196	G-C6
ENSMUSG00000032387	-0.769652	-0.723865	-0.475319	-0.149455	-0.927562	0.0663957	1.718	0.0551152	1.84583	-0.639491	G-C6
ENSMUSG00000018830	-0.871387	-0.999393	-0.325753	0.094639	-0.786204	0.0270034	1.66881	0.00401841	1.82235	-0.634087	G-C6
ENSMUSG00000030352	-0.86167	-0.953986	-0.203236	0.0316347	-0.850264	0.109759	1.66687	0.0355573	1.79032	-0.764978	G-C6
ENSMUSG00000013419	-1.01432	-0.783173	-0.32014	0.0295161	-0.856719	0.105976	1.77291	-0.00602025	1.71739	-0.645418	G-C6
ENSMUSG00000044345	-0.805782	-0.870991	-0.490476	-0.0292959	-0.870464	0.0153512	1.68959	0.195241	1.81206	-0.645232	G-C6
ENSMUSG00000027858	-0.650962	-0.812164	-0.515206	-0.0852983	-0.888186	-0.00995383	1.77747	0.20932	1.74774	-0.772756	G-C6
ENSMUSG00000048096	-0.906216	-0.778673	-0.322917	-0.0258354	-0.974679	-0.0586776	1.67764	0.219348	1.803	-0.632986	G-C6
ENSMUSG00000050315	-0.722591	-0.828295	-0.311333	0.102385	-0.925788	-0.119696	1.63705	0.0560513	1.88114	-0.768916	G-C6
ENSMUSG00000058056	-0.708811	-0.882255	-0.538212	0.0723203	-0.752969	-0.172511	1.65561	0.0642366	1.91296	-0.650375	G-C6
ENSMUSG00000027318	-0.753855	-0.681616	-0.573982	0.160612	-1.08551	0.0551747	1.62998	0.0261922	1.84136	-0.618349	G-C6
ENSMUSG00000006221	-0.698558	-0.987662	-0.0361571	0.0147765	-1.07539	0.203669	1.60258	-0.363777	1.84029	-0.499774	G-C6
ENSMUSG00000022995	-0.986303	-0.808949	-0.408365	-0.0927241	-0.963794	0.189408	1.70579	-0.218651	1.79709	-0.21351	G-C6
ENSMUSG00000001349	-0.651315	-0.697901	-0.414495	-0.157668	-1.04715	0.190892	1.67253	-0.434125	1.9073	-0.368066	G-C6
ENSMUSG00000036052	-0.674783	-0.895807	-0.359588	-0.126645	-0.932507	-0.0700347	1.70785	-0.292517	1.91028	-0.266248	G-C6
ENSMUSG00000021838	-0.755646	-1.20287	-0.429342	0.171059	-0.773445	0.0486094	1.609	-0.0587819	1.83754	-0.446132	G-C6
ENSMUSG00000036745	-0.717329	-1.21573	-0.535073	-0.169828	-0.74035	0.228801	1.7861	0.120252	1.64981	-0.406643	G-C6
ENSMUSG00000050288	-0.644101	-1.1237	-0.561988	-0.254442	-0.845692	0.247106	1.57998	0.246356	1.83767	-0.481187	G-C6
ENSMUSG00000078640	-0.393438	-1.20899	-0.566743	-0.277238	-0.829563	0.0464616	1.68841	0.089358	1.81735	-0.365612	G-C6
ENSMUSG00000026208	-0.816867	-0.806581	-0.458139	-0.106925	-1.00595	0.200606	1.61696	-0.155825	1.90548	-0.37276	G-C6
ENSMUSG00000032135	-0.722912	-0.833485	-0.56853	-0.156911	-0.948491	0.0827566	1.67022	0.00273584	1.88872	-0.4141	G-C6
ENSMUSG00000041670	-0.838494	-0.880667	-0.42481	-0.0931895	-1.18778	0.283499	1.6187	0.113711	1.75694	-0.34792	G-C6
ENSMUSG00000026421	-0.816875	-0.920826	-0.569237	0.0832656	-1.04245	0.271294	1.54816	0.0691316	1.83837	-0.460831	G-C6
ENSMUSG00000032911	-0.595606	-0.950641	-0.601701	-0.12521	-0.868178	-0.108066	1.61764	0.036942	1.96114	-0.366326	G-C6
ENSMUSG00000024302	-0.654025	-0.950872	-0.462137	-0.0689924	-0.842989	-0.158266	1.61253	0.0608663	1.96455	-0.500666	G-C6
ENSMUSG00000017817	-0.769399	-0.872253	-0.390743	-0.104075	-0.81203	-0.0853572	1.67672	-0.00842062	1.92237	-0.556811	G-C6
ENSMUSG00000030409	-0.753214	-0.917359	-0.451067	-0.0951055	-0.791664	0.0368009	1.72897	-0.0980995	1.86468	-0.523947	G-C6
ENSMUSG00000021567	-0.727996	-0.906412	-0.471444	-0.334299	-0.835089	0.105178	1.67288	0.195388	1.8596	-0.557811	G-C6
ENSMUSG00000024395	-0.830971	-0.991346	-0.468681	-0.182066	-0.856482	-0.0177993	1.63218	0.230232	1.86508	-0.380143	G-C6
ENSMUSG00000022803	-0.768845	-0.992319	-0.626422	-0.129642	-0.752591	0.146936	1.66214	0.0574831	1.85843	-0.455176	G-C6
ENSMUSG00000032366	-0.79715	-0.889711	-0.5865	-0.14265	-0.828618	0.205132	1.66393	0.00313602	1.86296	-0.490538	G-C6
ENSMUSG00000035783	-0.763008	-0.987859	-0.556313	-0.118421	-0.875888	0.223443	1.6442	0.0969217	1.82925	-0.492328	G-C6
ENSMUSG00000037166	-0.845806	-0.561354	-1.14826	-0.135554	-0.912465	0.335774	1.46776	0.0791007	1.87187	-0.151063	G-C6
ENSMUSG00000040759	-1.07861	-0.35184	-0.9982	-0.379568	-0.691361	0.346597	1.61707	-0.179478	1.82097	-0.105582	G-C6
ENSMUSG00000037335	-1.26469	-0.575812	-0.815293	-0.133565	-0.690957	0.253773	1.56878	0.229982	1.78892	-0.361146	G-C6
ENSMUSG00000066705	-0.786263	-0.453368	-0.724166	-0.268075	-1.06816	0.611825	1.75417	-0.0675054	1.61465	-0.613108	G-C6
ENSMUSG00000029335	-0.714084	-0.678466	-0.68284	-0.499757	-0.957908	0.282864	1.87281	0.241532	1.59391	-0.458064	G-C6
ENSMUSG00000042961	-0.92973	-0.486206	-0.654513	-0.686239	-0.85993	0.322045	1.74339	0.124058	1.73424	-0.307112	G-C6
ENSMUSG00000034936	-0.846909	-0.804332	-0.522976	-0.285672	-0.770276	0.765115	1.4175	-0.0586213	1.87169	-0.765514	G-C6
ENSMUSG00000046997	-0.703083	-0.672916	-0.786873	-0.148139	-0.860771	0.853828	1.30137	-0.285396	1.93925	-0.637266	G-C6
ENSMUSG00000032085	-0.951077	-0.82296	-0.687386	-0.0678673	-0.967034	0.582233	1.35559	0.0521725	1.91335	-0.407024	G-C6
ENSMUSG00000059430	-0.692193	-0.950417	-0.563186	-0.10238	-0.943615	0.399037	1.54418	-0.251223	1.91484	-0.355043	G-C6
ENSMUSG00000028464	-0.715045	-0.808364	-0.608078	-0.0400301	-0.992218	0.398414	1.62841	-0.126284	1.82642	-0.563218	G-C6
ENSMUSG00000063297	-0.480804	-0.858862	-0.69436	-0.11126	-0.638788	0.211765	1.47692	-0.12356	2.04897	-0.830021	G-C6
ENSMUSG00000074060	-0.235773	-0.748359	-0.871064	-0.327425	-0.91145	0.75902	1.58751	-0.472085	1.7554	-0.535778	G-C6
ENSMUSG00000034161	-0.266631	-0.591007	-0.926044	0.0125958	-0.94164	0.0344865	1.92031	-0.367906	1.65318	-0.527342	G-C6
ENSMUSG00000039278	-0.459447	-0.748523	-1.14862	-0.0515706	-0.830579	0.379828	1.97441	-0.259638	1.4242	-0.28006	G-C6
ENSMUSG00000036131	-1.14817	-1.14817	0.163597	-0.339087	-0.614957	0.0768055	1.90171	0.24254	1.37826	-0.51253	G-C6
ENSMUSG00000091455	-0.946831	-0.955625	-0.126528	-0.215783	-0.909428	0.363877	2.1002	0.0821232	1.18882	-0.580831	G-C6
ENSMUSG00000003518	-0.980796	-1.1029	-0.292258	-0.303979	-0.861974	0.343947	1.68247	0.114156	1.68984	-0.288501	G-C6
ENSMUSG00000040896	-1.03819	-1.2227	-0.252372	-0.468494	-0.44145	0.151267	1.66076	0.222452	1.73223	-0.34351	G-C6
ENSMUSG00000073295	-1.06742	-0.52287	-0.165483	-0.65438	-0.882261	0.234659	1.89594	-0.0162396	1.59138	-0.413329	G-C6
ENSMUSG00000024420	-0.703614	-0.883665	0.195435	-0.840971	-0.858281	0.0807817	1.96247	0.0809367	1.46074	-0.493832	G-C6
ENSMUSG00000046082	-0.80787	-0.80787	0.196559	-0.80787	-0.80787	0.128444	1.8613	-0.267347	1.64038	-0.327858	G-C6
ENSMUSG00000022212	-1.07348	-0.848904	-0.0110415	-0.424524	-0.438796	0.157035	1.74336	-0.78534	1.75171	-0.0700261	G-C6
ENSMUSG00000032060	-0.707474	-1.12644	-0.458999	-0.457311	-0.872509	0.460794	1.58601	-0.0690464	1.81345	-0.168481	G-C6
ENSMUSG00000050503	-0.470369	-0.982946	-0.61109	-0.535243	-0.82095	0.438734	1.50044	-0.0846295	1.96655	-0.4005	G-C6
ENSMUSG00000035557	-0.796225	-0.741178	-0.0708579	-0.425373	-1.03639	0.774289	1.5422	-0.497272	1.75438	-0.503569	G-C6
ENSMUSG00000023826	-0.971437	-0.674242	-0.236022	-0.63313	-0.981888	0.327468	0.847075	0.183831	2.30129	-0.162943	G-C6
ENSMUSG00000051373	-0.950309	-0.74369	-0.842367	-0.364198	-0.629886	0.16992	0.746301	0.405473	2.35244	-0.143684	G-C6
ENSMUSG00000035799	-1.46987	-0.728316	-0.0895006	0.203278	-0.672817	-0.501576	1.43814	0.187002	1.84586	-0.212201	G-C6
ENSMUSG00000046159	-1.45949	-0.709104	-0.223309	-0.240589	-0.481536	0.151593	1.3268	0.17202	1.98548	-0.521865	G-C6
ENSMUSG00000022383	-0.958826	-0.881948	-0.400352	-0.772632	-0.589561	-0.0308284	1.93446	0.286336	1.53557	-0.122221	G-C6
ENSMUSG00000092060	-1.05162	-0.840712	-0.822627	-0.307609	-0.270991	-0.19567	1.89339	0.10625	1.63882	-0.149243	G-C6
ENSMUSG00000034771	-1.12687	-0.586757	-0.678786	-0.689892	-0.387258	0.0877904	1.91688	0.142115	1.58929	-0.266508	G-C6
ENSMUSG00000048763	-1.14183	-0.653395	-0.467876	-0.363265	-0.385147	-0.166488	2.05305	-0.066423	1.54786	-0.35648	G-C6
ENSMUSG00000040387	-0.297829	-0.841175	-0.756796	-0.832226	-0.711362	-0.0316296	1.95956	0.189333	1.57801	-0.255894	G-C6
ENSMUSG00000052852	-0.72472	-0.733274	-0.674608	-0.653344	-0.573535	0.302094	1.78899	-0.0487901	1.79098	-0.473788	G-C6
ENSMUSG00000032285	-0.554898	-0.795028	-0.850725	-0.5322	-0.497333	0.185759	1.68062	0.00956633	1.9079	-0.553663	G-C6
ENSMUSG00000040852	-0.804108	-1.02348	-0.564314	-0.569243	-0.422345	0.0842444	1.85281	0.153037	1.69196	-0.398566	G-C6
ENSMUSG00000068748	-0.660779	-1.0139	-0.683118	-0.529277	-0.605531	0.218506	1.72456	0.13893	1.79751	-0.386905	G-C6
ENSMUSG00000045903	-0.552164	-0.781244	-0.279318	-0.419724	-0.822718	-0.344792	1.86767	-0.254566	1.84765	-0.2608	G-C6
ENSMUSG00000026308	-0.609885	-0.815716	-0.25598	-0.629625	-0.662246	-0.193362	1.97951	-0.142374	1.71413	-0.384445	G-C6
ENSMUSG00000041986	-0.47047	-0.778037	-0.573969	-0.327724	-0.752157	-0.0485432	2.00464	-0.276233	1.68972	-0.467234	G-C6
ENSMUSG00000055485	-0.773355	-0.9795	-0.350105	-0.161253	-0.703455	-0.0420709	1.95773	-0.270871	1.66549	-0.342608	G-C6
ENSMUSG00000038370	-0.588668	-0.950903	-0.454666	-0.230208	-0.961791	0.0557346	1.92358	-0.100793	1.65286	-0.345145	G-C6
ENSMUSG00000025348	-0.720405	-0.991088	-0.496149	-0.326979	-0.72997	-0.220346	1.76417	-0.0722676	1.85549	-0.0624578	G-C6
ENSMUSG00000024558	-0.774669	-0.760703	-0.820429	-0.346932	-0.694192	-0.0513294	1.81408	-0.0501555	1.79907	-0.114739	G-C6
ENSMUSG00000021464	-0.827717	-0.847625	-0.782637	-0.377547	-0.627669	0.0628143	1.6318	-0.116236	1.94013	-0.055311	G-C6
ENSMUSG00000041073	-0.693388	-0.984966	-0.698284	-0.489803	-0.674124	-0.017669	1.78514	-0.115408	1.77598	0.112529	G-C6
ENSMUSG00000029651	-0.637209	-0.992917	-0.474432	-0.429147	-0.609674	0.0956956	1.85342	-0.416963	1.78309	-0.171862	G-C6
ENSMUSG00000090247	-0.838874	-0.885495	-0.484887	-0.391996	-0.764625	0.268755	1.88725	-0.461892	1.64027	0.0314932	G-C6
ENSMUSG00000013033	-0.728589	-0.581022	-0.497799	-0.354968	-0.563627	-0.290885	1.88309	-0.168394	1.86214	-0.559943	G-C6
ENSMUSG00000051652	-0.76538	-0.418323	-0.501081	-0.444604	-0.703838	-0.201241	1.82963	-0.148666	1.89514	-0.541634	G-C6
ENSMUSG00000026207	-0.700947	-0.649114	-0.454288	-0.327687	-0.615343	-0.171978	1.76733	-0.317282	1.97195	-0.502638	G-C6
ENSMUSG00000062661	-0.889906	-0.590974	-0.547103	-0.323655	-0.64921	-0.163667	1.7361	-0.185395	1.95926	-0.345458	G-C6
ENSMUSG00000047250	-0.796572	-0.582533	-0.456407	-0.556669	-0.532918	-0.0716675	1.68872	-0.164412	2.01214	-0.539688	G-C6
ENSMUSG00000053279	-0.828969	-0.830254	-0.547183	-0.408043	-0.452857	-0.0688872	1.85968	-0.0729231	1.80907	-0.45964	G-C6
ENSMUSG00000029436	-0.705118	-0.90885	-0.512514	-0.32187	-0.586858	-0.170239	1.74269	-0.0040466	1.92176	-0.454959	G-C6
ENSMUSG00000063568	-0.753632	-0.74489	-0.525144	-0.403174	-0.542406	-0.38132	1.84532	-0.0233154	1.86547	-0.336911	G-C6
ENSMUSG00000057378	-0.768549	-0.725278	-0.515834	-0.270582	-0.683063	-0.265434	1.93835	-0.0841598	1.75919	-0.384639	G-C6
ENSMUSG00000063430	-0.654698	-0.868174	-0.537296	-0.475456	-0.78612	-0.0240166	1.79534	0.0444877	1.83121	-0.325271	G-C6
ENSMUSG00000042284	-0.836202	-0.867545	-0.486346	-0.381318	-0.651523	-0.0769801	1.90175	0.0695656	1.72063	-0.392039	G-C6
ENSMUSG00000063873	-0.770737	-0.696147	-0.531855	-0.464129	-0.781521	-0.0198664	1.91428	0.0478854	1.72282	-0.42073	G-C6
ENSMUSG00000045838	-0.869244	-0.46207	-0.584876	-0.313966	-0.762506	-0.171337	1.90597	-0.303221	1.7896	-0.228351	G-C6
ENSMUSG00000019254	-0.687894	-0.543313	-0.583498	-0.220415	-0.91011	-0.129818	1.71048	-0.261139	1.97087	-0.345163	G-C6
ENSMUSG00000042215	-0.764552	-0.571146	-0.556819	-0.295756	-0.769223	-0.084288	1.67358	-0.279236	2.01893	-0.371488	G-C6
ENSMUSG00000030878	-0.862373	-0.688438	-0.500606	-0.15623	-0.857458	-0.0316067	1.63848	-0.209232	1.98536	-0.317899	G-C6
ENSMUSG00000021493	-0.669611	-0.695825	-0.691518	-0.1652	-0.845126	-0.0338054	1.73514	-0.088965	1.90422	-0.449315	G-C6
ENSMUSG00000033763	-0.667725	-0.760284	-0.589229	-0.411209	-0.714526	-0.0264991	1.7533	-0.179818	1.93126	-0.335273	G-C6
ENSMUSG00000021294	-0.700642	-0.819722	-0.718543	-0.44108	-0.500002	-0.046459	1.73227	-0.162078	1.94068	-0.284419	G-C6
ENSMUSG00000030499	-0.696261	-0.679426	-0.704997	-0.362128	-0.447593	-0.217023	1.64507	-0.149205	2.06095	-0.449393	G-C6
ENSMUSG00000038718	-0.846127	-0.567746	-0.595074	-0.461601	-0.800231	-0.0116947	1.82275	0.31989	1.72744	-0.587597	G-C6
ENSMUSG00000032064	-0.74759	-0.381735	-0.561888	-0.498921	-0.79524	-0.109888	1.75788	0.311	1.81178	-0.785399	G-C6
ENSMUSG00000045064	-0.900357	-0.378596	-0.456753	-0.450877	-0.693752	-0.279408	1.91736	0.102347	1.7401	-0.60006	G-C6
ENSMUSG00000038679	-1.09452	-0.379016	-0.355777	-0.384857	-0.800796	-0.108121	1.8481	0.172193	1.70844	-0.605652	G-C6
ENSMUSG00000047085	-0.801323	-0.243479	-0.813054	-0.332463	-0.839885	-0.0994605	1.62375	0.00927459	1.98426	-0.48762	G-C6
ENSMUSG00000038193	-0.956582	-0.361258	-0.805354	-0.502328	-0.730552	0.0466633	1.76081	0.0809537	1.81402	-0.346368	G-C6
ENSMUSG00000018906	-0.688111	-0.685369	-0.581261	-0.60352	-0.764591	0.305623	1.33996	-0.0964366	2.17115	-0.397451	G-C6
ENSMUSG00000028778	-0.758908	-0.66081	-0.342435	-0.6407	-0.726158	-0.0890639	1.34166	-0.0453688	2.24067	-0.318886	G-C6
ENSMUSG00000020524	-0.578504	-0.483192	-0.535261	-0.752654	-0.69398	-0.0456951	1.59117	0.0735757	2.0433	-0.618758	G-C6
ENSMUSG00000044043	-1.01188	-0.706173	-0.194273	-0.924947	-0.412492	-0.0753313	1.53517	0.0298238	1.99847	-0.23837	G-C6
ENSMUSG00000026483	-0.782802	-0.844265	-0.362466	-0.316328	-0.603544	-0.281338	1.78785	-0.00157565	1.88901	-0.484548	G-C6
ENSMUSG00000004085	-0.886738	-0.675038	-0.316872	-0.38013	-0.636332	-0.293078	1.79495	0.0308955	1.8794	-0.517058	G-C6
ENSMUSG00000032024	-0.739991	-0.687269	-0.421713	-0.275602	-0.67364	-0.156368	1.782	-0.043782	1.89869	-0.682326	G-C6
ENSMUSG00000037989	-0.676807	-0.765953	-0.460506	-0.280175	-0.664815	-0.271421	1.80633	0.0510905	1.8735	-0.611239	G-C6
ENSMUSG00000050556	-0.69129	-0.721258	-0.428753	-0.384652	-0.758189	-0.104712	1.88367	0.00888396	1.78567	-0.589377	G-C6
ENSMUSG00000051331	-0.909323	-0.713728	-0.321511	-0.237419	-0.804594	-0.206122	1.82529	0.010141	1.81028	-0.453016	G-C6
ENSMUSG00000037712	-0.800432	-0.738561	-0.305866	-0.184365	-0.878718	-0.0406986	1.73954	-0.0579069	1.87457	-0.60756	G-C6
ENSMUSG00000030782	-0.859734	-0.783834	-0.290863	-0.21938	-0.781282	-0.0731017	1.73851	-0.125004	1.89888	-0.504189	G-C6
ENSMUSG00000029761	-0.833523	-0.725675	-0.418943	-0.208207	-0.8735	-0.0700601	1.72733	-0.0646724	1.90144	-0.434194	G-C6
ENSMUSG00000024049	-0.701353	-0.783688	-0.353188	-0.185722	-0.874083	-0.209323	1.79594	-0.0664434	1.86107	-0.483205	G-C6
ENSMUSG00000047907	-0.817408	-0.592074	-0.367226	-0.442915	-0.610449	-0.20242	1.92124	-0.0269598	1.77264	-0.634428	G-C6
ENSMUSG00000030222	-0.81001	-0.620487	-0.320739	-0.377411	-0.620064	-0.102114	1.82664	-0.100033	1.85441	-0.730197	G-C6
ENSMUSG00000042155	-0.690221	-0.693261	-0.344335	-0.341583	-0.65815	-0.0929285	1.88996	-0.174531	1.80811	-0.703056	G-C6
ENSMUSG00000025656	-0.663772	-0.641203	-0.349442	-0.370383	-0.666797	-0.0828472	1.86836	-0.12658	1.81969	-0.787029	G-C6
ENSMUSG00000027102	-0.673733	-0.597302	-0.250581	-0.373715	-0.599306	-0.356741	1.81266	-0.12963	1.90995	-0.741603	G-C6
ENSMUSG00000046442	-0.588377	-0.599995	-0.30952	-0.443761	-0.709433	-0.29099	1.86823	-0.164516	1.86998	-0.631619	G-C6
ENSMUSG00000036599	-0.657377	-0.605504	-0.448908	-0.374764	-0.650004	-0.262694	1.73476	0.00306016	1.96539	-0.703963	G-C6
ENSMUSG00000025666	-0.663106	-0.555242	-0.453378	-0.294183	-0.651314	-0.222909	1.79156	0.0626582	1.86889	-0.882976	G-C6
ENSMUSG00000025743	-0.75451	-0.590483	-0.391307	-0.174392	-0.631766	-0.286593	1.74334	-0.0767175	1.94072	-0.778291	G-C6
ENSMUSG00000063760	-0.849256	-0.640053	-0.395559	-0.28765	-0.796015	-0.160884	1.93954	0.201476	1.65168	-0.663272	G-C6
ENSMUSG00000021313	-0.869462	-0.59483	-0.327262	-0.199269	-0.788964	-0.302017	1.94219	0.150466	1.66627	-0.677129	G-C6
ENSMUSG00000007279	-0.806293	-0.606944	-0.258876	-0.244382	-0.626042	-0.341341	1.92985	-0.018296	1.74094	-0.768622	G-C6
ENSMUSG00000033207	-0.70102	-0.68069	-0.251133	-0.32718	-0.733842	-0.323954	1.8276	0.0604246	1.83958	-0.709791	G-C6
ENSMUSG00000049872	-0.704663	-0.568542	-0.343679	-0.28457	-0.828627	-0.266119	1.92654	0.00774938	1.74509	-0.683176	G-C6
ENSMUSG00000038349	-0.589753	-0.693384	-0.406393	-0.18271	-0.932644	-0.352507	1.94921	0.155249	1.66684	-0.613912	G-C6
ENSMUSG00000020354	-0.679121	-0.68558	-0.180199	-0.179466	-0.886006	-0.493539	2.01983	0.0895697	1.59116	-0.596647	G-C6
ENSMUSG00000023885	-0.905849	-0.643748	-0.261268	-0.711326	-0.629096	-0.0583566	1.95722	0.0559963	1.657	-0.46057	G-C6
ENSMUSG00000039533	-0.866387	-0.591422	-0.33699	-0.71211	-0.621954	-0.28275	1.79604	0.153998	1.84761	-0.386035	G-C6
ENSMUSG00000060206	-0.821754	-0.495159	-0.514113	-0.623682	-0.670244	-0.106587	1.86714	-0.00824209	1.81266	-0.440026	G-C6
ENSMUSG00000048027	-0.557889	-0.634085	-0.606333	-0.516106	-0.719674	-0.177904	1.82694	0.167221	1.83282	-0.614989	G-C6
ENSMUSG00000037852	-0.584124	-0.533457	-0.459499	-0.431716	-0.874494	-0.169601	1.91583	0.0492994	1.75192	-0.664165	G-C6
ENSMUSG00000034520	-0.475592	-0.604717	-0.348664	-0.584504	-0.760142	-0.328416	1.87057	0.117599	1.80714	-0.693273	G-C6
ENSMUSG00000048285	-0.49553	-0.654718	-0.44038	-0.440286	-0.704177	-0.308309	1.93084	-0.0305362	1.78906	-0.645965	G-C6
ENSMUSG00000030306	-0.601217	-0.750408	-0.372882	-0.456431	-0.561338	-0.350941	1.93582	-0.0879471	1.79725	-0.551897	G-C6
ENSMUSG00000021318	-0.77819	-0.696635	-0.278972	-0.470946	-0.707009	-0.396322	1.84505	0.103294	1.82694	-0.447206	G-C6
ENSMUSG00000028883	-0.676947	-0.683905	-0.15889	-0.582119	-0.802792	-0.285401	1.87087	0.0695648	1.78632	-0.5367	G-C6
ENSMUSG00000021219	-0.67029	-0.476335	-0.63313	-0.470185	-0.908727	-0.179865	1.95307	0.018274	1.7069	-0.339717	G-C6
ENSMUSG00000020672	-0.692873	-0.565027	-0.386425	-0.659276	-0.93133	-0.119802	1.87068	0.143208	1.74654	-0.405701	G-C6
ENSMUSG00000038526	-0.451505	-1.13652	-0.638824	-0.258034	-0.409548	-0.272451	2.032	0.0861163	1.54942	-0.50066	G-C6
ENSMUSG00000034532	-0.652594	-0.907533	-0.500787	-0.280567	-0.516912	-0.574603	2.07997	0.120546	1.54449	-0.312015	G-C6
ENSMUSG00000033174	-0.629964	-0.900291	0.0117416	-0.432027	-0.711027	-0.0310201	1.71452	-0.0577125	1.86324	-0.82747	G-C6
ENSMUSG00000049265	-0.567607	-0.885353	-0.204325	-0.464405	-0.759804	0.0208905	1.80696	-0.0424967	1.81123	-0.715089	G-C6
ENSMUSG00000030246	-0.631505	-0.725035	-0.14208	-0.320043	-0.854612	0.0625168	1.78166	-0.123669	1.81338	-0.86062	G-C6
ENSMUSG00000038486	-0.761875	-0.767292	-0.220639	-0.341147	-0.602183	-0.235636	1.97868	-0.200803	1.72214	-0.571248	G-C6
ENSMUSG00000046743	-0.735073	-0.923949	-0.229722	-0.327089	-0.588854	-0.118	2.07051	-0.0749233	1.55055	-0.623457	G-C6
ENSMUSG00000028246	-0.835574	-0.929956	-0.0707105	-0.219417	-0.709517	-0.168453	1.89398	-0.0817972	1.70733	-0.58588	G-C6
ENSMUSG00000057914	-0.847528	-0.812736	-0.135943	-0.361868	-0.818644	-0.106938	1.88705	0.00354138	1.71846	-0.525394	G-C6
ENSMUSG00000027210	-0.953724	-0.761552	0.0405767	-0.352049	-0.791213	-0.181777	1.89628	0.10432	1.64411	-0.644963	G-C6
ENSMUSG00000058070	-0.900557	-0.900609	-0.267718	-0.151817	-0.62867	-0.00600719	1.81366	0.115983	1.71917	-0.793439	G-C6
ENSMUSG00000048458	-0.926473	-1.0131	-0.245864	-0.0636717	-0.478111	0.0106848	1.76251	0.069546	1.73058	-0.846095	G-C6
ENSMUSG00000019124	-0.747062	-0.934423	-0.14216	-0.314142	-0.602698	0.0206271	1.74562	0.214615	1.74077	-0.98115	G-C6
ENSMUSG00000022306	-0.820209	-0.921316	-0.130772	-0.111438	-0.80299	-0.0905954	1.72395	0.229018	1.75528	-0.83093	G-C6
ENSMUSG00000028402	-0.868813	-1.03211	-0.210411	-0.201947	-0.699191	0.0555876	1.71331	0.259558	1.7402	-0.756176	G-C6
ENSMUSG00000022840	-0.861437	-0.94911	-0.311236	-0.16153	-0.840731	0.0569441	1.66925	0.252546	1.80108	-0.655772	G-C6
ENSMUSG00000024236	-0.857949	-0.713748	-0.424153	-0.271094	-0.861398	0.114449	1.73958	0.225082	1.77336	-0.724132	G-C6
ENSMUSG00000071317	-0.880147	-0.689162	-0.496029	-0.287503	-0.71674	0.0480513	1.72458	0.134554	1.85356	-0.691164	G-C6
ENSMUSG00000069372	-0.95561	-0.809609	-0.399497	-0.268395	-0.656419	0.140206	1.83747	0.0422463	1.71783	-0.648213	G-C6
ENSMUSG00000031748	-0.835621	-0.838513	-0.538636	-0.304335	-0.711483	0.144383	1.80705	0.200651	1.72225	-0.645748	G-C6
ENSMUSG00000022836	-0.792239	-0.920473	-0.477989	-0.187461	-0.701412	0.0590294	1.78313	0.0420991	1.79563	-0.600319	G-C6
ENSMUSG00000048337	-0.817594	-0.662484	-0.45314	-0.387726	-0.842488	0.212427	1.80707	0.0269747	1.76099	-0.644027	G-C6
ENSMUSG00000027309	-0.87958	-0.609239	-0.342421	-0.394669	-0.820961	0.039422	1.77438	-0.0550153	1.8535	-0.565419	G-C6
ENSMUSG00000023011	-0.874171	-0.732756	-0.410562	-0.489536	-0.47999	0.103647	1.91239	-0.0460628	1.70707	-0.690023	G-C6
ENSMUSG00000030259	-0.925408	-0.709346	-0.450039	-0.433337	-0.516532	0.0683532	1.79959	0.135413	1.77859	-0.74728	G-C6
ENSMUSG00000053963	-0.705886	-0.964134	-0.380177	-0.463418	-0.608331	0.0278793	1.75552	0.0796378	1.8463	-0.58739	G-C6
ENSMUSG00000048330	-0.844083	-0.972929	-0.374408	-0.362999	-0.62113	0.142267	1.71041	-0.0273536	1.86363	-0.513402	G-C6
ENSMUSG00000026463	-0.756649	-0.897482	-0.402747	-0.0627112	-0.747811	-0.148437	1.76988	0.104536	1.81164	-0.670215	G-C6
ENSMUSG00000073557	-0.781295	-0.907948	-0.322372	-0.138379	-0.788304	-0.0833781	1.7694	0.114497	1.79824	-0.660461	G-C6
ENSMUSG00000032648	-0.613064	-0.842185	-0.383127	-0.198675	-0.859367	-0.174607	1.84845	0.112973	1.76197	-0.652361	G-C6
ENSMUSG00000029309	-0.721728	-0.824451	-0.226464	-0.255956	-0.823906	-0.233651	1.80417	0.0713248	1.8211	-0.610443	G-C6
ENSMUSG00000068196	-0.628958	-0.920775	-0.355055	-0.0798242	-0.647364	-0.269495	1.81978	-0.0951395	1.83728	-0.66045	G-C6
ENSMUSG00000030020	-0.804254	-0.742732	-0.3642	-0.149776	-0.637658	-0.221469	1.90549	0.00250898	1.7405	-0.728405	G-C6
ENSMUSG00000027254	-0.879961	-0.816896	-0.403342	-0.0322303	-0.628655	-0.193351	1.80031	0.00270293	1.81224	-0.660821	G-C6
ENSMUSG00000062760	-0.825562	-1.06747	-0.356221	-0.0924433	-0.570708	-0.0275873	1.87618	-0.0231323	1.68491	-0.597962	G-C6
ENSMUSG00000045103	-0.806417	-0.863429	-0.356514	-0.0843959	-0.644908	-0.150524	1.99117	-0.0160576	1.61291	-0.681835	G-C6
ENSMUSG00000024112	-1.01728	-0.782213	-0.254701	-0.244422	-0.686045	-0.00449729	1.68426	-0.119	1.91473	-0.490832	G-C6
ENSMUSG00000031328	-1.00794	-0.979603	-0.329555	-0.0336938	-0.734354	0.0078982	1.67682	-0.0240578	1.84107	-0.41658	G-C6
ENSMUSG00000022518	-0.737952	-0.774785	-0.387755	-0.653351	-0.775248	-0.211983	1.85379	0.610066	1.59763	-0.520411	G-C6
ENSMUSG00000035969	-0.795669	-0.728103	-0.479513	-0.37639	-0.621599	-0.287565	1.84824	0.588695	1.62401	-0.772103	G-C6
ENSMUSG00000032625	-0.705091	-0.833922	-0.33859	-0.428835	-0.622438	-0.148429	1.93478	0.364317	1.59752	-0.819307	G-C6
ENSMUSG00000033389	-0.772886	-0.975582	-0.348017	-0.408851	-0.716525	0.0838411	1.83711	0.267226	1.67043	-0.636749	G-C6
ENSMUSG00000054793	-0.702027	-0.867224	-0.359247	-0.420807	-0.808372	0.0981827	1.67811	0.344153	1.80575	-0.768518	G-C6
ENSMUSG00000005611	-0.945207	-0.763779	-0.385075	-0.30522	-0.807581	-0.0471258	1.74869	0.219757	1.80355	-0.518018	G-C6
ENSMUSG00000048264	-0.85478	-0.697055	-0.27519	-0.443615	-0.842833	-0.123631	1.79287	0.237174	1.78382	-0.576759	G-C6
ENSMUSG00000020044	-1.03346	-0.86784	-0.216181	-0.349462	-0.809754	0.0798678	1.69492	0.381014	1.72272	-0.601824	G-C6
ENSMUSG00000052920	-0.728678	-0.802208	-0.475277	-0.257174	-0.818531	0.118405	1.94139	0.103721	1.60983	-0.691479	G-C6
ENSMUSG00000035107	-0.805046	-0.870523	-0.482333	-0.379963	-0.64953	0.181509	1.97944	0.0753975	1.5678	-0.616749	G-C6
ENSMUSG00000052727	-0.75925	-0.719445	-0.566286	-0.40141	-0.587401	0.106564	1.9995	0.239998	1.52193	-0.834195	G-C6
ENSMUSG00000020160	-0.94897	-0.673058	-0.457535	-0.3052	-0.860148	0.269246	1.81829	0.324711	1.5939	-0.761237	G-C6
ENSMUSG00000029563	-0.68429	-0.658695	-0.611418	-0.210535	-0.997287	0.0620401	1.883	0.300233	1.60413	-0.68718	G-C6
ENSMUSG00000022180	-0.510762	-1.1001	-0.561796	-0.353779	-0.487342	-0.167586	1.67812	0.44091	1.80549	-0.743154	G-C6
ENSMUSG00000026768	-0.891418	-1.16235	-0.329398	-0.196558	-0.499076	0.00613737	1.68211	0.436136	1.69846	-0.744045	G-C6
ENSMUSG00000046329	-0.81367	-1.12514	-0.292285	-0.222844	-0.633145	0.0110266	1.80641	0.358026	1.62395	-0.712328	G-C6
ENSMUSG00000021390	-0.72522	-1.10011	-0.256272	-0.460531	-0.365193	-0.137141	1.85764	0.20829	1.68528	-0.706744	G-C6
ENSMUSG00000047414	-0.590589	-0.87717	-0.442778	-0.111548	-0.388378	-0.0860796	1.89545	-0.105155	1.70624	-0.999993	G-C6
ENSMUSG00000102697	-0.907444	-0.714261	-0.406988	-0.293949	-0.316033	0.01438	1.74499	-0.350691	1.91689	-0.686891	G-C6
ENSMUSG00000025265	-0.937362	-0.68178	-0.556007	-0.158008	-0.401028	-0.172995	1.82462	-0.2426	1.85956	-0.534407	G-C6
ENSMUSG00000016386	-0.718937	-0.765229	-0.817889	-0.109339	-0.282653	-0.0823337	1.83893	-0.35192	1.82648	-0.537101	G-C6
ENSMUSG00000035275	-0.484892	-0.766313	-0.381647	-0.136128	-0.771203	-0.113697	1.56456	-0.142651	2.06145	-0.829473	G-C6
ENSMUSG00000058498	-0.586893	-0.698894	-0.434047	-0.111654	-0.559526	-0.257906	1.73001	-0.194768	1.95963	-0.845954	G-C6
ENSMUSG00000031070	-0.583463	-0.886277	-0.199327	-0.192546	-0.560621	-0.276496	1.6269	-0.268972	2.04672	-0.705918	G-C6
ENSMUSG00000040841	-0.545882	-0.680347	-0.348713	-0.265252	-0.618442	-0.245754	1.52589	-0.311061	2.17129	-0.681721	G-C6
ENSMUSG00000096146	-0.547865	-0.783935	-0.4438	-0.457869	-0.316152	-0.0376049	1.54961	-0.276135	2.11235	-0.798598	G-C6
ENSMUSG00000027748	-0.837806	-0.402906	-0.439309	-0.260999	-0.411617	-0.393777	1.70816	-0.0266668	1.95804	-0.893126	G-C6
ENSMUSG00000049119	-0.974879	-0.544441	-0.540449	-0.211632	-0.423123	-0.154488	1.68906	0.00935789	1.93516	-0.784571	G-C6
ENSMUSG00000020081	-0.853284	-0.561862	-0.642935	-0.200797	-0.563196	-0.184401	1.78601	0.0451834	1.86608	-0.690801	G-C6
ENSMUSG00000051236	-0.69891	-0.639284	-0.270181	-0.150165	-0.851363	-0.17859	1.78404	-0.147992	1.87657	-0.724127	G-C6
ENSMUSG00000032502	-0.750699	-0.615496	-0.464241	-0.102412	-0.814746	-0.205427	1.75729	-0.02999	1.89455	-0.668824	G-C6
ENSMUSG00000030376	-0.737816	-0.498916	-0.532769	-0.147875	-0.946386	-0.0903878	1.87498	-0.135521	1.77472	-0.56003	G-C6
ENSMUSG00000030399	-0.813768	-0.818607	-0.395353	0.0910256	-0.697191	-0.0605648	1.76877	-0.260583	1.84079	-0.654514	G-C6
ENSMUSG00000031636	-0.657952	-0.774527	-0.271267	-0.0204586	-0.982432	0.0655349	1.69781	-0.151156	1.85478	-0.760335	G-C6
ENSMUSG00000047963	-0.431783	-0.713467	-0.521255	-0.276575	-0.811022	-0.0330078	1.77251	0.0253936	1.84845	-0.859239	G-C6
ENSMUSG00000028541	-0.39483	-0.665993	-0.306852	-0.250519	-0.838244	-0.252204	1.91303	-0.224931	1.78431	-0.763768	G-C6
ENSMUSG00000031633	-0.601457	-0.486978	-0.536974	-0.245797	-0.7833	-0.199898	1.74375	-0.201453	1.97073	-0.658625	G-C6
ENSMUSG00000018378	-0.402722	-0.562971	-0.528913	-0.262408	-0.858594	-0.17011	1.71839	-0.178917	1.97307	-0.726824	G-C6
ENSMUSG00000001270	-0.446265	-0.563541	-0.659268	-0.191503	-0.871235	0.0741144	1.74906	-0.350686	1.90878	-0.649454	G-C6
ENSMUSG00000013367	-0.852239	-0.42669	-0.154991	-0.161856	-0.703799	-0.217224	1.71356	-0.304926	1.94253	-0.834371	G-C6
ENSMUSG00000027894	-0.765538	-0.596995	-0.236233	-0.0357406	-0.836404	-0.139117	1.74832	-0.41225	1.91045	-0.636497	G-C6
ENSMUSG00000039115	-1.03828	-0.463905	-0.183229	-0.344788	-0.826754	0.0977711	1.75463	-0.261987	1.83988	-0.573333	G-C6
ENSMUSG00000030600	-0.701658	-0.518579	-0.993997	-0.0504238	-0.35488	-0.563871	1.78607	0.0384001	1.83908	-0.480143	G-C6
ENSMUSG00000022144	-0.957154	-0.548855	-0.519622	-0.0736921	-0.446836	-0.558281	1.86558	-0.170616	1.82121	-0.411735	G-C6
ENSMUSG00000028949	-0.642057	-0.562215	-0.584098	-0.0987203	-0.627442	-0.36331	1.82488	-0.232465	1.9046	-0.619168	G-C6
ENSMUSG00000043913	-0.756525	-0.569602	-0.558947	-0.0744465	-0.573077	-0.434146	1.82407	0.039009	1.84229	-0.738626	G-C6
ENSMUSG00000049336	-0.889289	-0.779701	-0.717806	0.0647636	-0.740396	-0.349667	1.93384	0.418822	1.51334	-0.453896	G-C6
ENSMUSG00000027457	-0.681283	-0.916926	-0.70214	-0.0801025	-0.755047	-0.181772	1.81805	0.230551	1.73645	-0.467782	G-C6
ENSMUSG00000036885	-0.474764	-0.729734	-0.841051	-0.169262	-0.655678	-0.357421	1.8138	0.20063	1.80716	-0.59368	G-C6
ENSMUSG00000028631	-0.951402	-0.547916	-0.53131	0.0222306	-0.917406	-0.31057	1.71101	0.0245067	1.87277	-0.371914	G-C6
ENSMUSG00000036863	-0.929452	-0.615129	-0.491379	-0.0540584	-0.645078	-0.435954	1.82804	0.330608	1.7194	-0.706991	G-C6
ENSMUSG00000028278	-1.07192	-0.505304	-0.413735	-0.144406	-0.710877	-0.321091	1.8045	0.253503	1.75036	-0.641035	G-C6
ENSMUSG00000087408	-0.633255	-0.580657	-0.847739	-0.0763988	-0.936203	-0.748546	1.88287	0.397373	1.54835	-0.00579634	G-C6
ENSMUSG00000074968	-0.712241	-0.501527	-0.73492	-0.765686	-0.520201	-0.453265	1.75262	0.419228	1.81682	-0.300824	G-C6
ENSMUSG00000051279	-0.99567	-0.517337	-1.03986	-0.461601	-0.480317	-0.33347	1.66267	0.354301	1.79287	0.0184188	G-C6
ENSMUSG00000091318	-0.638847	-0.665519	-0.961315	-0.505807	-0.352442	-0.166449	1.62556	0.669673	1.7686	-0.77345	G-C6
ENSMUSG00000055730	-0.729506	-1.56679	-0.745411	-0.334387	-0.46343	0.462739	1.94485	0.240141	1.02387	0.167924	G-C7
ENSMUSG00000045613	-0.922697	-1.47314	-0.933674	-0.264674	-0.487725	0.695782	1.4266	0.574043	1.39638	-0.0108909	G-C7
ENSMUSG00000039323	-0.746969	-1.61334	-0.620575	-0.434974	-0.559534	1.11112	1.27949	0.0904456	1.43832	0.0560052	G-C7
ENSMUSG00000019970	-1.12129	-1.27076	-0.599513	-0.663642	-0.815217	0.837866	1.26626	1.23556	0.875308	0.255437	G-C7
ENSMUSG00000050097	-0.410558	-1.23373	-0.474298	-0.941415	-0.543891	0.867825	1.97983	0.732067	0.600837	-0.576662	G-C7
ENSMUSG00000034687	-0.362648	-1.33051	-0.813543	-0.228187	-0.641318	0.573749	1.98517	0.754068	0.784048	-0.720832	G-C7
ENSMUSG00000055675	-0.775273	-0.507482	-0.855661	-1.21367	-0.740883	0.650167	1.77776	0.376832	1.28927	-0.00105887	G-C7
ENSMUSG00000094091	-1.11053	-0.513351	-0.347231	-1.02261	-0.874492	0.228944	2.05349	0.576002	0.985159	0.0246081	G-C7
ENSMUSG00000025189	-1.44466	-0.411916	-0.561177	-0.453453	-0.827242	0.500053	2.04171	0.142388	1.04804	-0.0337411	G-C7
ENSMUSG00000027238	-1.12013	-0.601078	-0.393486	-0.517642	-1.33591	0.729632	1.73262	0.170599	1.26831	0.0670758	G-C7
ENSMUSG00000067297	-1.01004	-0.969516	-0.0692281	-1.20778	-0.605249	0.944412	1.50106	-0.163476	1.41851	0.161313	G-C7
ENSMUSG00000029657	-0.885035	-0.655246	-0.841483	-0.960251	-1.03124	1.11561	1.23174	0.103681	1.4478	0.474419	G-C7
ENSMUSG00000002588	-0.530252	-1.07394	0.0317089	-0.507668	-0.646467	1.57472	0.919815	0.399416	1.21816	-1.38549	G-C7
ENSMUSG00000023073	-1.31373	-1.45013	-0.448653	0.0599577	-0.399651	1.0135	1.47589	0.760526	0.85011	-0.547814	G-C7
ENSMUSG00000099564	-0.928543	-1.61114	0.141279	0.153254	-0.793773	1.0554	1.21854	0.83386	0.852157	-0.92103	G-C7
ENSMUSG00000014846	-0.748212	-1.54865	-0.34497	0.383857	-1.31092	1.24751	1.21899	0.536369	0.815425	-0.249402	G-C7
ENSMUSG00000021775	-0.860613	-0.564982	-0.366713	-0.992562	-0.940445	0.419347	1.80075	1.3275	0.696913	-0.51919	G-C7
ENSMUSG00000049571	-0.975331	-0.895813	-0.382503	-0.653808	-0.78621	-0.153655	1.48174	1.67664	0.971664	-0.282724	G-C7
ENSMUSG00000091275	-0.929191	-0.878794	0.213554	-1.1046	-0.512795	-0.115783	1.77553	0.783997	1.32214	-0.55406	G-C7
ENSMUSG00000018822	-0.585978	-0.848043	0.615893	-0.633202	-1.14848	0.188406	1.1939	1.16775	1.25215	-1.2024	G-C7
ENSMUSG00000027188	-0.767073	-1.26592	0.0578522	-0.405216	-0.881642	0.636243	1.60006	0.279524	1.50062	-0.754451	G-C7
ENSMUSG00000034295	-0.538845	-1.06959	-0.324003	-0.524552	-0.725144	0.446031	2.02338	0.156545	1.32391	-0.767735	G-C7
ENSMUSG00000063594	-0.778967	-0.678986	-0.698406	-0.360126	-1.07328	0.610652	1.49123	0.358332	1.74795	-0.618398	G-C7
ENSMUSG00000067279	-1.04587	-0.896532	-0.479928	-0.159907	-0.794441	0.411415	1.50961	0.551205	1.68801	-0.783559	G-C7
ENSMUSG00000026587	-0.782865	-0.832146	-0.402116	-0.291647	-1.08016	0.264243	1.60148	0.585741	1.66542	-0.727947	G-C7
ENSMUSG00000029838	-0.544304	-0.707827	-0.681608	-0.810756	-0.872278	1.1157	1.67096	0.0846881	1.37222	-0.626797	G-C7
ENSMUSG00000075324	-0.718933	-0.625212	-0.604264	-0.434206	-0.722655	0.853237	1.74104	0.192341	1.41816	-1.09951	G-C7
ENSMUSG00000041669	-1.03637	-1.06403	-0.328147	-0.652451	-0.763086	1.33869	1.43436	0.258646	1.25228	-0.439885	G-C7
ENSMUSG00000024206	-0.869818	-0.99476	-0.679384	-0.603341	-0.751001	1.12045	1.54371	0.181968	1.4314	-0.379225	G-C7
ENSMUSG00000031994	-0.955682	-0.897715	-0.992333	0.000192823	-1.11382	0.943543	1.53003	0.635173	1.15297	-0.302356	G-C7
ENSMUSG00000033308	-0.887195	-1.13935	-0.659896	-0.373854	-0.860923	0.935644	1.56461	0.710425	1.22641	-0.515877	G-C7
ENSMUSG00000078864	-1.46601	-0.383535	-0.272483	-0.508005	-0.376178	0.227947	1.94344	0.568888	1.14341	-0.877468	G-C7
ENSMUSG00000004360	-0.755562	-0.788229	-0.161606	-0.666875	-0.654402	0.134497	1.75745	0.827059	1.39291	-1.08525	G-C7
ENSMUSG00000003949	-0.879935	-0.977756	-0.719652	-0.291226	-0.420674	0.321898	1.87662	0.621843	1.32258	-0.853698	G-C7
ENSMUSG00000021719	-0.758595	-0.899616	-0.717542	-0.409479	-0.685709	0.374495	1.84548	0.487608	1.47422	-0.71087	G-C7
ENSMUSG00000019997	-0.50426	-1.04082	-0.61847	-0.703053	-0.64109	-0.741463	1.63424	0.98969	1.46605	0.159182	G-C7
ENSMUSG00000041923	-0.697021	-1.12754	-0.781094	-0.423932	-0.216987	-0.549471	1.77465	0.775729	1.51081	-0.265137	G-C7
ENSMUSG00000103092	-1.15008	-0.901717	-0.553806	-0.668529	0.0118672	-0.321419	2.0013	0.707579	1.18527	-0.310465	G-C7
ENSMUSG00000026358	-0.945714	-0.838127	-0.692345	-0.71947	-0.547152	0.151815	1.44154	0.951162	1.69072	-0.492428	G-C7
ENSMUSG00000044056	-0.784666	-0.911776	-1.01012	-0.833221	-0.182894	0.105626	1.7655	0.536974	1.53032	-0.215744	G-C7
ENSMUSG00000017314	-0.0352934	-1.13928	-0.995962	-0.565916	-0.690047	0.0282296	1.88569	0.301138	1.48074	-0.269306	G-C7
ENSMUSG00000021336	-0.32515	-1.25781	-1.00316	-0.64788	-0.411671	0.121667	2.13871	0.41623	0.976961	-0.00788813	G-C7
ENSMUSG00000039481	-0.837716	-0.979294	-0.506474	-0.938575	-0.762679	0.363177	1.52121	0.205548	1.76117	0.173633	G-C7
ENSMUSG00000037887	-0.379551	-0.7773	-0.501383	-1.22129	-0.632004	-0.14469	1.75969	0.383344	1.67858	-0.165394	G-C7
ENSMUSG00000032036	-0.854919	-0.897413	-0.480917	-1.0373	-0.113175	0.428519	1.69593	0.0325312	1.69281	-0.466063	G-C7
ENSMUSG00000021747	0.136524	-1.30796	-0.853561	-1.45778	0.309964	0.298934	0.975213	0.86812	1.51422	-0.483683	G-C7
ENSMUSG00000063804	-0.930761	-0.6667	-0.295046	-0.673624	-0.42923	-0.0456585	0.122853	0.741775	2.50742	-0.331026	G-C7
ENSMUSG00000029695	-0.817807	-1.19959	-1.11061	-0.835723	0.441559	0.0945611	0.712786	1.52565	1.37357	-0.184384	G-C7
ENSMUSG00000028195	-1.13274	-0.59109	-0.987601	-0.629162	0.206531	-0.816606	1.28828	1.10263	1.55283	0.00690953	G-C7
ENSMUSG00000039313	-0.632695	-0.86244	-0.40524	0.326841	-0.871029	-0.512284	0.455028	1.86902	1.47035	-0.837554	G-C7
ENSMUSG00000047822	-0.0791003	-1.24192	-0.683169	-0.766809	-0.320214	-0.0867089	0.689074	1.63166	1.60802	-0.750832	G-C7
ENSMUSG00000034040	-0.386111	-1.06369	-0.671677	-0.489726	-0.80523	0.0847389	1.44081	1.38643	1.31231	-0.807854	G-C7
ENSMUSG00000026986	-0.491555	-0.828346	-0.168144	-0.711596	-0.704571	-0.141943	1.34588	1.39613	1.41978	-1.11564	G-C7
ENSMUSG00000025592	-1.09678	0.520615	-0.795469	-0.931846	-1.50129	0.448536	0.816517	1.08471	1.30545	0.149556	G-C7
ENSMUSG00000037653	-1.1413	0.0138461	-0.811164	-1.18535	-0.0716261	0.409485	1.97406	0.707504	0.779759	-0.675211	G-C8
ENSMUSG00000041180	-0.693191	-0.975251	-0.835596	-0.245936	0.0493598	-0.673645	2.24706	0.444973	1.00197	-0.319737	G-C8
ENSMUSG00000074505	-0.708723	-0.597595	-0.727469	-0.229089	-0.265583	-0.346304	2.35086	-0.0348501	1.19714	-0.638385	G-C8
ENSMUSG00000031285	-0.854383	-0.73914	-0.324967	-0.190612	-0.48859	-0.285757	2.26671	0.158078	1.22764	-0.768976	G-C8
ENSMUSG00000027520	-0.774817	-1.11997	-0.411242	-0.388032	-0.0846074	-0.134799	2.24736	0.421825	1.00018	-0.755896	G-C8
ENSMUSG00000103567	-0.958429	-0.776582	-0.0984808	-0.541785	-0.0897318	-0.469413	2.26288	0.356195	1.06583	-0.750482	G-C8
ENSMUSG00000024109	-0.635254	-0.616477	-0.595819	-0.580489	-0.464083	0.102209	2.30634	0.225573	1.10246	-0.844462	G-C8
ENSMUSG00000002190	-0.320589	-0.433601	-0.74869	-0.736134	-0.416634	-0.13564	2.24214	0.212935	1.23715	-0.900945	G-C8
ENSMUSG00000039257	-0.261628	-0.779582	-0.624734	-0.291794	-0.657312	-0.355266	2.29229	0.301341	1.15627	-0.779582	G-C8
ENSMUSG00000043843	-0.228125	-0.533414	-0.840157	-0.440754	-0.657449	-0.361397	2.44715	0.356106	0.854213	-0.596172	G-C8
ENSMUSG00000015829	-0.751941	-0.54938	-0.211847	-1.00721	-0.508038	-0.246958	2.16502	0.543165	1.18113	-0.613944	G-C8
ENSMUSG00000086361	-0.755714	-0.755714	-0.755714	-0.755714	-0.390847	0.0755995	2.17691	0.186259	1.29624	-0.321303	G-C8
ENSMUSG00000029095	-0.99721	-0.802103	-0.563323	-0.506818	-0.350054	0.0567979	2.11457	0.203462	1.3691	-0.524419	G-C8
ENSMUSG00000027784	-0.889845	-0.708491	-0.438672	-0.56376	-0.55534	-0.0133998	2.25899	0.0809517	1.26145	-0.431886	G-C8
ENSMUSG00000059824	-0.654708	-0.741058	-0.534734	-0.57318	-0.335067	0.147389	2.18131	0.799312	0.813188	-1.10246	G-C8
ENSMUSG00000048304	-0.579089	-0.810646	-0.358155	-0.279709	-0.588443	-0.0173272	2.22481	0.620966	0.917637	-1.13004	G-C8
ENSMUSG00000033578	-0.44787	-0.985635	-0.538742	-0.52046	-0.220819	-0.000389914	2.1144	0.541762	1.13617	-1.07841	G-C8
ENSMUSG00000037440	-0.626283	-0.930185	-0.723115	-0.408507	0.0688348	-0.0239183	2.01069	0.534915	1.21361	-1.11605	G-C8
ENSMUSG00000063887	-1.05397	-0.494631	-0.385846	-0.869473	-0.209643	0.467317	2.06016	0.12041	1.22006	-0.854382	G-C8
ENSMUSG00000073293	-1.12117	-0.475893	-0.541929	-0.275745	-0.470646	0.610484	2.06947	0.219504	1.04691	-1.06098	G-C8
ENSMUSG00000028487	-0.628948	-0.97724	-0.111649	-0.59083	-0.415958	0.0391207	2.19594	-0.119088	1.32702	-0.71836	G-C8
ENSMUSG00000021071	-0.685097	-0.652516	-0.402264	-0.463622	-0.541876	0.0059883	2.38836	-0.101116	1.12545	-0.6733	G-C8
ENSMUSG00000022829	-0.861089	-0.764699	-0.239565	-0.428462	-0.330843	0.0884241	2.3595	-0.341686	1.12442	-0.605992	G-C8
ENSMUSG00000031111	-0.530693	-0.775649	-0.561243	-0.602698	-0.438793	0.583328	2.12403	-0.322159	1.29953	-0.775649	G-C8
ENSMUSG00000054667	-0.580782	-0.580782	-0.580782	-0.580782	-0.362713	0.435674	2.35194	-0.580782	1.05979	-0.580782	G-C8
ENSMUSG00000060962	-0.484443	-0.392409	-0.669267	-0.504588	-0.592307	0.330878	2.25968	-0.337741	1.23243	-0.842239	G-C8
ENSMUSG00000043999	-0.48277	-0.638181	-0.31986	-0.780363	-0.563576	0.240098	2.31213	-0.100418	1.13126	-0.798325	G-C8
ENSMUSG00000032394	-0.164342	-0.638704	-0.638704	-0.638704	-0.638704	0.129044	2.42332	-0.19714	1.00264	-0.638704	G-C8
ENSMUSG00000031376	-0.223337	-0.593657	-0.569136	-0.684951	-0.695917	0.0894366	2.29852	-0.313302	1.26576	-0.573419	G-C8
ENSMUSG00000000632	-0.590965	-0.519978	-0.501337	-0.640482	-0.55327	0.10539	2.27558	-0.327064	1.33354	-0.581414	G-C8
ENSMUSG00000000197	-0.71869	-0.467035	-0.44382	-0.604307	-0.547844	-0.00846263	2.33262	-0.245296	1.26101	-0.558177	G-C8
ENSMUSG00000035681	-0.626339	-0.36919	-0.656617	-0.507452	-0.60097	0.0113595	2.32371	-0.134748	1.24104	-0.680793	G-C8
ENSMUSG00000048978	-0.717485	-0.534886	-0.581477	-0.606999	-0.302972	0.0995323	2.23402	-0.103904	1.3194	-0.80523	G-C8
ENSMUSG00000073402	-0.279313	-0.901249	-0.769205	-0.351254	-0.473664	0.369001	2.29016	-0.291418	1.10392	-0.696976	G-C8
ENSMUSG00000103037	-0.375242	-1.02488	-0.88387	-0.449986	-0.155377	0.543783	2.13849	-0.117174	1.128	-0.803741	G-C8
ENSMUSG00000043441	-0.335363	-0.791708	-0.861421	-0.426092	-0.212715	0.201744	2.11484	-0.341836	1.43282	-0.780267	G-C8
ENSMUSG00000058441	-0.645233	-0.847811	-0.577656	-0.351748	-0.252785	0.486376	2.37565	-0.0380578	0.77733	-0.926067	G-C8
ENSMUSG00000036242	-0.420463	-0.629686	-0.601644	-0.207097	-0.602216	0.246093	2.23645	0.0243005	1.11627	-1.16201	G-C8
ENSMUSG00000059602	-0.668457	-0.517704	-0.589382	-0.747671	-0.231144	-0.141197	2.38986	-0.0123092	1.11329	-0.595294	G-C8
ENSMUSG00000046523	-0.72117	-0.474472	-0.397551	-0.854465	0.104339	-0.0240524	2.41633	-0.252571	0.947967	-0.744357	G-C8
ENSMUSG00000021301	-0.613068	-0.468881	-0.547764	-1.0099	-0.0725004	0.120331	2.26448	-0.0703279	1.1613	-0.763669	G-C8
ENSMUSG00000053550	-0.726502	-0.629078	-0.998007	-0.86781	0.117161	0.449591	2.09603	0.0156141	1.15764	-0.614636	G-C8
ENSMUSG00000020704	-0.745595	-0.670528	0.291764	-0.522753	-0.505024	-0.130215	2.53289	-0.408939	0.699193	-0.540791	G-C8
ENSMUSG00000039838	-0.440893	-0.286225	-0.345531	-0.36553	-0.655627	-0.410487	2.62361	-0.357069	0.764348	-0.526592	G-C8
ENSMUSG00000074852	-0.532658	-0.327042	-0.397417	-0.402901	-0.316328	-0.499337	2.65038	-0.248535	0.689094	-0.615252	G-C8
ENSMUSG00000029630	-0.399372	-0.399372	-0.27727	-0.399372	-0.399372	-0.399372	2.77848	-0.399372	0.294389	-0.399372	G-C8
ENSMUSG00000104148	-0.500242	-0.688774	-0.360503	-0.688774	-0.174712	-0.0834382	2.7534	0.00114131	-0.0316206	-0.226475	G-C8
ENSMUSG00000022296	-0.572074	-0.958263	-0.45396	-0.417192	-0.300108	-0.184456	2.65944	-0.248909	0.201812	0.273706	G-C8
ENSMUSG00000029608	-0.850704	-0.724763	-0.0591205	-0.0401305	-0.850704	-0.110863	2.62234	-0.229544	0.281285	-0.0377982	G-C8
ENSMUSG00000040812	-1.0345	-0.678692	-0.670968	-0.423116	-0.626203	-0.0300275	2.39447	-0.0137466	0.793431	0.289356	G-C8
ENSMUSG00000018581	-1.10124	-0.310231	-0.783623	-0.0649896	-0.623855	0.277592	2.36698	0.144927	0.746664	-0.65222	G-C8
ENSMUSG00000045215	-0.789551	-0.0531801	-0.744057	-0.0758205	-0.485493	-0.347097	2.48592	-0.330513	0.915379	-0.575583	G-C8
ENSMUSG00000025194	-0.651815	-0.468823	-0.682175	-0.833115	-0.40707	0.620382	2.18459	-0.707769	1.15286	-0.207062	G-C8
ENSMUSG00000039488	-0.639345	0.12683	-0.68989	-0.532453	-0.489469	0.423901	2.33384	-0.819506	0.92953	-0.643436	G-C8
ENSMUSG00000059361	-0.898661	-0.304732	-0.599915	-0.565325	-0.114929	0.512437	2.41225	-0.409231	0.744743	-0.776641	G-C8
ENSMUSG00000058145	-0.943662	-0.573532	-0.365356	-0.524656	-0.185088	0.786749	2.33647	-0.28939	0.636397	-0.87793	G-C8
ENSMUSG00000031610	-0.777734	-0.301819	-0.482853	-0.313566	-0.32332	0.627713	2.55634	-0.777734	0.291996	-0.499019	G-C8
ENSMUSG00000044365	-0.571375	-0.539429	-0.171912	-0.447742	-0.516895	-0.420129	2.45279	-0.268699	1.10876	-0.625374	G-C8
ENSMUSG00000025013	-0.448053	-0.507087	-0.199401	-0.511172	-0.664032	-0.230773	2.51201	-0.364304	0.987036	-0.574221	G-C8
ENSMUSG00000061601	-0.490542	-0.49084	-0.490866	-0.494006	-0.44133	-0.249144	2.44038	-0.287753	1.14963	-0.645528	G-C8
ENSMUSG00000036913	-0.641173	-0.424162	-0.280729	-0.588566	-0.316579	-0.228434	2.50415	-0.481263	1.0109	-0.554141	G-C8
ENSMUSG00000006542	-0.675291	-0.689976	-0.484775	-0.504571	-0.423258	-0.0898285	2.34811	-0.44674	1.2613	-0.294973	G-C8
ENSMUSG00000018862	-0.540024	-0.540024	-0.540024	-0.540024	-0.540024	-0.152662	2.45508	-0.540024	1.08524	-0.147518	G-C8
ENSMUSG00000050840	-0.595546	-0.784723	-0.568519	-0.428417	-0.342626	-0.249187	2.40098	-0.416648	1.17064	-0.185956	G-C8
ENSMUSG00000030683	-0.678191	-0.693194	-0.62686	-0.366885	-0.255097	-0.249469	2.43606	-0.480359	1.09803	-0.184033	G-C8
ENSMUSG00000045534	-0.317299	-0.579596	-0.402335	-0.663467	-0.196941	-0.444092	2.42371	-0.275025	1.1418	-0.686752	G-C8
ENSMUSG00000021919	-0.245696	-0.641012	-0.682646	-0.398392	-0.0977186	-0.46926	2.46461	-0.365092	1.04585	-0.610641	G-C8
ENSMUSG00000021364	-0.770681	-0.531381	-0.48226	-0.309908	-0.21045	0.0142578	2.51255	-0.314474	0.863025	-0.770681	G-C8
ENSMUSG00000001661	-0.705449	-0.705449	-0.574226	-0.293365	0.0730508	-0.120198	2.52806	-0.430027	0.809222	-0.581614	G-C8
ENSMUSG00000042529	-0.608498	-0.482071	-0.296443	-0.676997	-0.0114486	-0.187303	2.37887	-0.589642	1.15793	-0.684402	G-C8
ENSMUSG00000047013	-0.8027	-0.270609	-0.702892	-0.600249	0.00821107	0.0453711	2.31664	-0.364534	1.14911	-0.778343	G-C8
ENSMUSG00000114278	-0.605751	-0.168406	-0.703633	-0.532416	-0.220792	-0.155506	2.53207	-0.35157	0.876636	-0.67063	G-C8
ENSMUSG00000062151	-0.339807	-0.204765	-0.878937	-0.748679	-0.666254	0.073472	2.44091	-0.328381	0.951332	-0.298895	G-C8
ENSMUSG00000039717	-0.120882	-0.313049	-0.870131	-0.521018	-0.575132	-0.00672364	2.29205	-0.382037	1.24973	-0.752804	G-C8
ENSMUSG00000048148	-0.353529	-0.533454	-0.600274	-0.455977	-0.381668	-0.13726	2.56081	-0.485458	0.896767	-0.509959	G-C8
ENSMUSG00000034912	-0.46469	-0.202198	-0.566728	-0.448798	-0.545072	-0.170385	2.55372	-0.46373	0.899093	-0.591215	G-C8
ENSMUSG00000058589	-0.253439	-0.325254	-0.514819	-0.760441	-0.443585	0.0959603	2.5295	-0.260096	0.776142	-0.843967	G-C8
ENSMUSG00000053141	-0.330911	-0.416535	-0.411524	-0.744875	-0.509362	-0.0606374	2.47378	-0.118327	0.95057	-0.832178	G-C8
ENSMUSG00000021604	-0.240743	-0.546119	-0.546119	-0.546119	-0.334854	-0.546119	2.60272	-0.546119	0.749911	-0.046442	G-C8
ENSMUSG00000038665	-0.160727	-0.703365	-0.890914	-0.519066	-0.229929	-0.137965	2.49892	-0.734582	0.734661	0.142964	G-C8
ENSMUSG00000025488	-0.950052	-0.332129	-0.2302	-0.36377	-0.920365	1.14983	2.03279	0.345298	0.380505	-1.11191	G-C8
ENSMUSG00000051243	-0.274722	-0.722149	-0.715205	-0.272484	-0.987545	0.654752	2.31233	0.348374	0.493957	-0.837308	G-C8
ENSMUSG00000034648	-0.669494	-0.455641	-0.15789	-0.744995	-0.822751	0.335905	2.34706	0.142417	0.862756	-0.837361	G-C8
ENSMUSG00000047787	-0.769915	-0.7227	0.0902442	-0.744013	-0.554265	0.201081	2.39917	-0.0628253	0.856962	-0.693735	G-C8
ENSMUSG00000086040	-0.776195	-0.354525	-0.106213	-0.548949	-0.709477	0.487968	2.24711	-0.268144	1.03791	-1.00949	G-C8
ENSMUSG00000035653	-0.702284	-0.104586	0.0243238	-0.663655	-0.754893	0.00191282	2.38831	-0.500211	1.01645	-0.705371	G-C8
ENSMUSG00000025576	-0.360216	-0.685877	-0.385539	-0.485416	-0.714648	0.339499	2.58992	-0.330074	0.551146	-0.518799	G-C8
ENSMUSG00000070866	-0.312877	-0.791907	-0.137965	-0.437719	-0.842081	0.618026	2.2022	-0.601239	1.07808	-0.774518	G-C8
ENSMUSG00000103088	-0.758426	-0.976692	0.303874	-0.305973	-1.00442	0.477669	2.14181	-0.098688	0.954927	-0.734083	G-C8
ENSMUSG00000103081	-0.354316	-1.15948	-0.181366	-1.42111	-0.199745	1.37309	1.87655	-0.104594	0.137013	0.033955	G-C8
ENSMUSG00000020169	-0.239741	-0.618451	-0.618451	-0.350558	-0.356495	0.290431	2.71561	0.0788813	-0.28278	-0.618451	G-C8
ENSMUSG00000054999	-0.0896148	-1.17647	-0.550992	-0.0674331	-0.280816	0.46994	2.53392	0.184436	-0.406547	-0.616421	G-C8
ENSMUSG00000029862	0.00520409	0.389106	0.453675	0.592792	2.21719	-1.17056	-0.0374865	-0.77932	-0.812875	-0.857731	G-C9
ENSMUSG00000044312	-0.582511	-0.282449	-0.0857709	1.58013	2.06762	-0.710176	-0.277133	-0.317029	-0.970408	-0.422277	G-C9
ENSMUSG00000031383	0.255092	0.402676	-0.222232	0.751139	2.32864	-0.81205	-0.666151	-0.994753	-0.745526	-0.296832	G-C9
ENSMUSG00000047641	0.604025	0.366958	-0.0105371	0.537147	2.19652	-0.396446	-1.15182	-0.565799	-1.19924	-0.380799	G-C9
ENSMUSG00000025202	-0.432763	0.200352	0.160214	0.462402	2.37637	-0.103263	-1.2797	-0.423651	-1.02652	0.0665568	G-C9
ENSMUSG00000079492	-0.298946	-0.424242	-0.12276	0.322587	2.60478	0.253173	-0.530624	-0.679057	-1.00242	-0.122494	G-C9
ENSMUSG00000013091	0.924583	0.453302	0.385486	0.399936	1.73667	0.00577011	-0.255489	-0.94935	-1.32727	-1.37364	G-C9
ENSMUSG00000032419	0.765851	-0.527996	0.806184	0.646578	1.93921	-0.434477	-0.272631	-0.962312	-0.667606	-1.2928	G-C9
ENSMUSG00000035916	1.17893	-0.424702	0.89958	0.518731	1.71039	-0.342195	-0.643974	-1.09282	-1.09282	-0.711106	G-C9
ENSMUSG00000090273	0.725138	0.105086	0.769834	0.592471	1.52839	-0.645648	-0.455999	-1.27548	-1.67911	0.33532	G-C9
ENSMUSG00000063415	0.372486	0.0894455	1.77838	-0.215988	1.54863	-0.756323	-0.285638	-1.20385	-1.02564	-0.301502	G-C9
ENSMUSG00000058147	0.745579	-0.436665	0.980068	1.76198	0.955439	-0.858376	-0.572901	-0.858376	-0.858376	-0.858376	G-C9
ENSMUSG00000025977	1.01203	-0.362706	1.66159	1.13233	0.350152	-1.17194	-0.0919401	-0.649418	-1.17194	-0.708167	G-C9
ENSMUSG00000000248	0.463382	0.418006	0.60133	2.00625	0.536236	-1.04027	-1.04027	-0.826972	-1.04027	-0.0774348	G-C9
ENSMUSG00000029868	0.740932	-0.374589	0.942748	1.57893	0.705144	-1.04186	-1.30557	-0.698295	-0.982327	0.43488	G-C9
ENSMUSG00000070942	0.58056	0.208916	1.36848	0.929982	0.888484	-0.629446	-1.86791	0.0683803	-0.823938	-0.723505	G-C9
ENSMUSG00000047819	-0.0734755	0.19804	1.31864	1.42702	1.01294	0.0191468	-1.48375	-0.771089	-0.840961	-0.806517	G-C9
ENSMUSG00000043592	0.710691	0.532625	0.896979	1.01582	0.702093	-0.366239	-1.81042	-0.293174	-1.5369	0.148525	G-C9
ENSMUSG00000022225	0.732912	0.32542	0.89227	1.01973	0.90141	-0.198453	-1.77179	0.0045519	-1.5502	-0.355851	G-C9
ENSMUSG00000030935	0.454539	0.406021	0.768091	0.648142	1.00305	0.0608907	-1.92371	0.0594187	-1.69073	0.214289	G-C9
ENSMUSG00000021553	0.497809	-0.0640645	1.11268	0.976817	0.84077	-0.184772	-1.79415	0.129727	-1.60349	0.0886742	G-C9
ENSMUSG00000024774	0.546122	0.153154	1.42781	0.845762	0.314304	0.0597518	-1.79479	0.0517634	-1.61182	0.00794715	G-C9
ENSMUSG00000022123	0.748808	0.0807903	1.61323	0.661475	0.472433	-0.0180132	-1.38638	-0.0973895	-1.774	-0.300954	G-C9
ENSMUSG00000020838	0.435661	-0.0727079	1.251	0.939886	0.619547	-0.217724	-1.42402	0.590532	-1.86636	-0.255813	G-C9
ENSMUSG00000074653	0.0834927	0.0202538	1.71	0.796792	0.69587	-0.190466	-1.60095	0.281286	-1.47158	-0.324698	G-C9
ENSMUSG00000032561	0.280402	-0.0690083	2.04405	0.342624	0.740692	0.134272	-1.44298	-0.306103	-1.30499	-0.418966	G-C9
ENSMUSG00000091813	1.01481	-0.611486	1.82317	0.342318	0.758896	-0.515237	-1.41078	-0.39186	-1.07937	0.0695344	G-C9
ENSMUSG00000062826	0.613982	-0.138046	2.23558	-0.266115	0.509206	-0.547211	-1.33345	0.37435	-0.793378	-0.654923	G-C9
ENSMUSG00000101031	-0.159845	0.566621	1.68115	0.359331	0.802712	-0.306806	-1.81484	0.0120937	-1.28276	0.142345	G-C9
ENSMUSG00000023349	0.195301	0.805378	1.38597	-0.0463433	0.858348	-0.705356	-1.54978	0.370507	-1.59335	0.279323	G-C9
ENSMUSG00000026039	0.386605	0.409535	1.25761	0.116458	1.29753	-0.059642	-1.57142	0.0382443	-1.70298	-0.171932	G-C9
ENSMUSG00000069792	0.415924	0.385091	1.85252	-0.289343	0.922982	-0.20789	-1.59585	-0.333717	-1.26372	0.114	G-C9
ENSMUSG00000024672	0.413843	0.903964	1.72746	0.0368578	0.823343	-1.28836	-1.23803	-0.103432	-1.04483	-0.230827	G-C9
ENSMUSG00000021714	0.622527	0.919995	1.66128	0.316173	0.658893	-0.910639	-1.217	-0.130556	-1.34778	-0.572896	G-C9
ENSMUSG00000029816	0.0988494	0.439551	1.92261	0.338123	0.839346	-1.05538	-1.10271	0.376278	-1.13664	-0.720025	G-C9
ENSMUSG00000021055	0.394461	-0.229383	0.393842	1.52259	1.21733	-0.437005	-1.34213	0.624475	-1.35092	-0.79327	G-C9
ENSMUSG00000035277	0.35376	-0.261411	0.605346	1.13997	1.75019	-0.79263	-1.23874	0.24714	-1.23874	-0.56487	G-C9
ENSMUSG00000040978	0.505543	-0.514944	1.32168	1.01173	1.06647	-0.496489	-0.826316	0.515867	-1.15265	-1.43089	G-C9
ENSMUSG00000010797	0.387822	0.297854	0.403208	0.701848	1.94943	-0.390752	-1.23696	0.146738	-0.972838	-1.28636	G-C9
ENSMUSG00000062727	-0.41993	0.272209	0.869569	0.505889	1.97851	-0.596482	-0.447391	0.312095	-1.46978	-1.00468	G-C9
ENSMUSG00000021175	0.826242	0.878483	1.03185	1.02723	0.673331	-0.842429	-1.30307	-0.439744	-1.49887	-0.353024	G-C9
ENSMUSG00000017002	1.10494	0.708283	1.04347	0.712677	0.927966	-0.997776	-1.03067	-0.734674	-1.46638	-0.267831	G-C9
ENSMUSG00000064325	0.493507	0.658731	1.0516	0.624245	1.03553	-1.05298	-1.37607	0.550342	-1.4821	-0.502802	G-C9
ENSMUSG00000097084	0.557472	1.03915	0.797691	0.228114	1.31746	-0.982079	-1.13459	0.295381	-1.60799	-0.510606	G-C9
ENSMUSG00000031262	0.221254	1.1993	0.893443	0.0806023	1.30688	-0.981673	-1.19132	0.145453	-1.60993	-0.0640206	G-C9
ENSMUSG00000042029	0.404375	1.13185	1.04271	0.380696	1.37055	-0.88551	-1.2827	-0.386273	-1.2684	-0.50729	G-C9
ENSMUSG00000026779	0.364303	1.08371	1.05871	0.0395039	1.5244	-0.645869	-1.32484	-0.15099	-1.25047	-0.698449	G-C9
ENSMUSG00000048922	0.449328	1.34783	0.751747	-0.14639	1.14162	-0.869851	-1.35866	-0.215366	-1.50861	0.408351	G-C9
ENSMUSG00000041431	0.37023	1.24897	0.903639	0.0116896	1.28144	-0.834175	-1.34325	-0.316322	-1.48871	0.166491	G-C9
ENSMUSG00000027715	0.318271	1.2426	0.796927	0.0603557	1.2815	-0.850441	-1.43133	-0.44777	-1.38801	0.417905	G-C9
ENSMUSG00000024989	0.534905	1.44757	0.511365	0.0248532	1.20296	-0.773931	-1.43469	-0.244647	-1.46715	0.198755	G-C9
ENSMUSG00000024056	0.458915	1.28444	0.672841	0.236771	1.2353	-0.849055	-1.37428	-0.284426	-1.5451	0.164592	G-C9
ENSMUSG00000032254	0.57901	1.48573	0.547	0.106945	1.15537	-1.03781	-1.29363	-0.392889	-1.36417	0.214447	G-C9
ENSMUSG00000039187	0.0817738	1.70302	0.493337	-0.0327345	1.27037	-1.05005	-1.21684	-0.157423	-1.26372	0.172276	G-C9
ENSMUSG00000015880	0.226631	1.36985	0.62129	-0.0735593	1.48682	-0.684124	-1.39551	-0.255094	-1.40622	0.109911	G-C9
ENSMUSG00000002055	0.0965605	1.20721	0.582569	0.0596467	1.52793	-1.00952	-1.28119	-0.181107	-1.41218	0.410079	G-C9
ENSMUSG00000028678	0.15895	1.26906	0.701432	-0.141091	1.35685	-0.900243	-1.40235	-0.037483	-1.432	0.426865	G-C9
ENSMUSG00000027306	0.397653	1.20145	0.695672	-0.0833924	1.36311	-0.839808	-1.37384	0.0501502	-1.55953	0.148545	G-C9
ENSMUSG00000025058	0.498234	1.11376	0.501752	-0.073609	1.43588	-1.04581	-1.43704	0.0917233	-1.38999	0.305099	G-C9
ENSMUSG00000045328	0.511072	1.43746	0.703739	-0.180469	1.26813	-0.855526	-1.44602	-0.298464	-1.26812	0.128203	G-C9
ENSMUSG00000003418	0.491507	1.34008	0.718676	-0.322479	1.35625	-0.955951	-1.29623	-0.0555002	-1.37677	0.100419	G-C9
ENSMUSG00000027379	0.205179	1.40962	0.774766	-0.0768666	1.10404	-0.81477	-1.64788	0.174543	-1.30561	0.17698	G-C9
ENSMUSG00000035365	0.365973	1.1857	0.759585	-0.133388	1.25625	-0.959921	-1.69508	0.120558	-1.18239	0.282719	G-C9
ENSMUSG00000040204	0.60748	1.57389	0.252809	0.163179	1.05546	-0.773892	-1.3087	-0.119991	-1.6116	0.161373	G-C9
ENSMUSG00000042489	0.282623	1.64673	0.534042	0.177984	1.15812	-0.808831	-1.31528	-0.114553	-1.46412	-0.0967148	G-C9
ENSMUSG00000033952	0.483157	1.49336	0.329116	-0.0546616	1.34083	-0.664743	-1.49064	0.0348235	-1.39893	-0.0723162	G-C9
ENSMUSG00000048327	0.635167	1.26528	0.502267	0.323672	1.36184	-1.08892	-1.40084	-0.264022	-1.24852	-0.0859351	G-C9
ENSMUSG00000036768	0.563518	1.43082	0.391017	-0.00339928	1.42838	-1.13186	-1.01245	-0.415001	-1.39399	0.14296	G-C9
ENSMUSG00000034023	0.0137169	1.56007	0.84225	0.138225	1.32704	-0.641447	-1.27187	-0.64544	-1.27618	-0.0463691	G-C9
ENSMUSG00000030346	0.206115	1.37205	1.04358	0.337338	1.07113	-0.55696	-1.37414	-0.450864	-1.51865	-0.129588	G-C9
ENSMUSG00000039396	0.152099	1.23316	0.972147	0.420796	1.39368	-0.98922	-1.18395	-0.700463	-1.23137	-0.066871	G-C9
ENSMUSG00000028175	0.259983	1.29838	0.496556	-0.0602222	1.52492	-0.940631	-1.66022	-0.108662	-0.992416	0.18231	G-C9
ENSMUSG00000026196	0.294954	1.30612	0.448253	0.0122408	1.64252	-0.958075	-1.4921	-0.354175	-1.01273	0.112986	G-C9
ENSMUSG00000046179	0.00532636	1.45622	0.453408	0.488719	1.36612	-0.773481	-1.7458	-0.316849	-0.906348	-0.0273039	G-C9
ENSMUSG00000037544	0.159522	1.50518	0.51831	-0.243645	1.63624	-0.549316	-1.34857	-0.608825	-1.10074	0.0318475	G-C9
ENSMUSG00000019214	-0.102927	1.67499	0.624314	-0.0353276	1.32632	-0.848859	-1.46654	-0.609276	-0.843857	0.281161	G-C9
ENSMUSG00000039055	0.179673	1.73759	0.506651	0.274488	1.05783	-0.393452	-1.49885	-0.505125	-1.35682	-0.00198455	G-C9
ENSMUSG00000004668	0.229227	1.7737	0.74111	0.181882	0.77835	-0.383351	-1.34572	-0.212794	-1.60821	-0.154198	G-C9
ENSMUSG00000024795	-0.0930881	1.41318	0.861845	-0.100622	1.36846	-0.744799	-1.49852	-0.0471786	-1.2483	0.0890259	G-C9
ENSMUSG00000022322	-0.0473635	1.25801	0.693454	-0.0315992	1.40897	-0.482297	-1.54748	0.141302	-1.51216	0.11916	G-C9
ENSMUSG00000020914	0.350208	1.26397	0.78542	0.143809	1.1928	-0.679624	-1.55122	-0.145246	-1.51826	0.158148	G-C9
ENSMUSG00000031004	0.341961	1.22687	0.736089	0.120518	1.15473	-0.715734	-1.5895	0.0502415	-1.54824	0.223069	G-C9
ENSMUSG00000012443	0.380445	1.1584	0.778689	0.0130283	1.2514	-0.637469	-1.41613	-0.0347276	-1.69875	0.205124	G-C9
ENSMUSG00000027699	0.33786	1.12972	0.842944	0.368734	1.24967	-0.67441	-1.49634	-0.168949	-1.57441	-0.0148176	G-C9
ENSMUSG00000072980	-0.0562125	1.15262	0.490991	0.184322	1.75039	-0.808033	-1.27583	-0.30132	-1.37829	0.241356	G-C9
ENSMUSG00000038943	0.277583	0.75597	0.570022	0.033289	1.89118	-0.466929	-1.41253	-0.296565	-1.4614	0.109374	G-C9
ENSMUSG00000021485	0.177828	0.909166	0.444595	0.399522	1.91775	-0.631341	-1.17329	-0.532328	-1.42873	-0.0831673	G-C9
ENSMUSG00000022034	0.044388	1.18438	0.560822	0.344953	1.48342	-0.612756	-1.58514	-0.0829188	-1.43415	0.0970038	G-C9
ENSMUSG00000047534	0.199619	1.22397	0.635433	0.30054	1.53718	-0.775357	-1.59979	-0.20022	-1.17616	-0.145217	G-C9
ENSMUSG00000029414	0.0175032	1.01844	0.703026	0.325697	1.70983	-0.857172	-1.36049	0.0857741	-1.31955	-0.323049	G-C9
ENSMUSG00000003779	0.192756	1.00307	1.06772	-0.281935	1.77453	-0.671757	-1.12923	-0.507641	-1.25122	-0.196293	G-C9
ENSMUSG00000027115	0.307798	1.30194	1.00893	-0.262108	1.44723	-0.246602	-1.44764	-0.318502	-1.18471	-0.606338	G-C9
ENSMUSG00000034906	0.650187	1.08382	0.628865	0.206993	1.27198	-0.820598	-1.63403	-0.192745	-1.38856	0.194076	G-C9
ENSMUSG00000020897	0.719236	1.13348	0.442705	0.40163	1.18071	-0.713358	-1.62167	-0.334675	-1.46023	0.25218	G-C9
ENSMUSG00000035683	0.701715	1.01696	0.527003	0.113405	1.21806	-0.827374	-1.80087	-0.159134	-1.24171	0.451954	G-C9
ENSMUSG00000026683	0.44451	1.39776	0.611226	-0.0777998	1.17046	-0.773828	-1.65499	-0.157541	-1.27859	0.318802	G-C9
ENSMUSG00000040084	0.442384	1.27344	0.535131	0.0830555	1.29069	-0.835783	-1.72783	-0.14245	-1.20004	0.281406	G-C9
ENSMUSG00000034311	0.402461	1.48548	0.504593	0.274703	1.12972	-0.863414	-1.57907	-0.275629	-1.29047	0.211624	G-C9
ENSMUSG00000020649	0.42963	1.30823	0.446224	0.30808	1.13113	-0.749283	-1.69883	-0.0227927	-1.41836	0.265961	G-C9
ENSMUSG00000037725	0.616038	1.15933	0.793997	-0.043602	1.45271	-0.790594	-1.51384	-0.364752	-1.21449	-0.0947949	G-C9
ENSMUSG00000033031	0.597667	1.16528	0.941478	0.0392961	1.16006	-0.615359	-1.62865	-0.391461	-1.36304	0.0947292	G-C9
ENSMUSG00000030560	0.894854	1.1348	0.974686	0.254327	0.942907	-0.888736	-1.48853	-0.170801	-1.37716	-0.276347	G-C9
ENSMUSG00000031665	0.481132	0.911879	0.919617	0.0983342	1.24991	-0.664926	-1.82609	0.0775817	-1.31602	0.0685827	G-C9
ENSMUSG00000038379	0.264326	1.04966	0.965326	0.0627048	1.25768	-0.668093	-1.65608	-0.291322	-1.3732	0.388995	G-C9
ENSMUSG00000028186	0.671305	0.628491	1.08255	0.161592	1.24464	-0.699469	-1.6553	-0.274942	-1.42526	0.266395	G-C9
ENSMUSG00000007080	-0.344857	1.59053	0.590939	0.528635	1.47945	-0.998621	-1.18893	-0.371527	-0.924398	-0.361226	G-C9
ENSMUSG00000020185	-0.166897	1.51875	0.382548	0.510958	1.57149	-0.400239	-1.47231	-0.419553	-1.00955	-0.5152	G-C9
ENSMUSG00000002835	0.0752198	1.77347	0.400494	0.63092	1.18129	-0.642818	-1.34104	-0.725904	-1.02456	-0.327079	G-C9
ENSMUSG00000078773	-0.180235	1.43174	0.719917	0.761792	1.11715	-0.993059	-1.32699	-0.150031	-1.34161	-0.0386819	G-C9
ENSMUSG00000020974	0.00441106	1.39697	0.595393	0.821764	1.15969	-0.68964	-1.51579	-0.482719	-1.29133	0.00124185	G-C9
ENSMUSG00000022945	0.0449899	1.19574	0.307306	0.804351	1.3256	-0.585555	-1.58814	-0.0264547	-1.48451	0.0066673	G-C9
ENSMUSG00000025330	0.780225	1.23714	0.743733	0.561945	0.598237	-0.812157	-1.55119	-0.15587	-1.58447	0.182409	G-C9
ENSMUSG00000021822	0.671033	0.785414	0.708113	0.908992	0.830978	-0.962754	-1.6925	0.119051	-1.44994	0.0816172	G-C9
ENSMUSG00000030263	0.658779	0.975209	0.374476	0.772196	0.429071	-0.385883	-1.63326	0.42539	-1.90144	0.285461	G-C9
ENSMUSG00000031430	0.935813	0.703189	0.276996	0.901589	0.892862	-0.414875	-1.93118	0.144268	-1.41862	-0.0900384	G-C9
ENSMUSG00000047854	1.00664	0.624477	0.298266	1.08096	0.626705	-0.0760739	-1.64479	-0.716352	-1.60052	0.400692	G-C9
ENSMUSG00000075602	0.445696	1.21225	1.26392	0.347395	0.356271	-0.64	-1.87491	-0.295263	-1.1634	0.348043	G-C9
ENSMUSG00000031821	0.363047	0.99877	1.32334	0.431355	0.808195	-0.60045	-1.65561	-0.173831	-1.46544	-0.029379	G-C9
ENSMUSG00000051439	0.547843	0.824005	1.55851	0.431726	0.667252	-0.625224	-1.73532	-0.429132	-1.17007	-0.0695901	G-C9
ENSMUSG00000029847	0.501485	1.25973	1.36931	0.485272	0.457155	-0.339627	-1.62155	-0.553197	-1.31629	-0.242289	G-C9
ENSMUSG00000011008	0.946737	0.909556	0.936862	0.643194	0.744871	-0.496964	-1.74873	-0.569018	-1.34191	-0.0245906	G-C9
ENSMUSG00000020407	0.58451	0.900951	1.02734	0.466052	0.486121	0.00344922	-1.76443	-0.179643	-1.76974	0.245395	G-C9
ENSMUSG00000000204	0.455015	1.19835	0.938523	0.262614	0.663807	-0.339997	-1.90955	-0.06218	-1.46141	0.254823	G-C9
ENSMUSG00000026355	0.101812	1.30068	0.740676	0.833988	0.739225	-0.250302	-1.80363	-0.0717799	-1.47404	-0.116624	G-C9
ENSMUSG00000069793	0.24739	0.797599	1.14096	1.01558	0.696506	-0.1359	-1.83144	-0.108284	-1.37991	-0.44251	G-C9
ENSMUSG00000020279	0.0630446	1.76864	0.161279	-0.248973	1.15292	-0.936252	-1.16754	-0.199452	-1.29559	0.701917	G-C9
ENSMUSG00000021384	0.208244	1.49921	0.267405	-0.254265	1.32402	-0.794747	-0.763556	-0.663035	-1.60048	0.777205	G-C9
ENSMUSG00000034773	0.255407	1.52921	0.164712	0.341581	1.26686	-0.901537	-1.25174	-0.611902	-1.33953	0.546947	G-C9
ENSMUSG00000026955	0.191066	1.36779	0.492484	0.376156	1.23792	-1.02269	-1.27354	-0.415419	-1.44666	0.492888	G-C9
ENSMUSG00000016498	0.642297	1.33496	0.552101	-0.322205	1.02111	-0.859442	-1.26006	-0.575764	-1.39656	0.863564	G-C9
ENSMUSG00000026622	0.458624	1.51778	0.725083	-0.0444554	1.08802	-0.763635	-1.3639	-0.711048	-1.29427	0.387797	G-C9
ENSMUSG00000034266	0.871434	1.79553	-0.231992	-0.00814654	0.578728	-0.701921	-1.0021	0.0606973	-1.7298	0.367565	G-C9
ENSMUSG00000034959	0.469646	1.99622	-0.0697004	-0.226598	0.675378	-1.04938	-0.792711	-0.111529	-1.48078	0.58945	G-C9
ENSMUSG00000048621	0.484794	1.9671	-0.139611	-0.0595756	0.68789	-1.09107	-1.06661	-0.0944358	-1.29955	0.611076	G-C9
ENSMUSG00000057191	0.771558	1.85304	0.212287	-0.0359642	0.26402	-1.06462	-1.13448	0.0356922	-1.45743	0.555901	G-C9
ENSMUSG00000071470	0.47264	2.06215	-0.356284	0.00381499	0.725117	-1.29958	-1.08634	-0.0116585	-0.915333	0.405477	G-C9
ENSMUSG00000015316	0.602088	2.07493	-0.147491	-0.20484	0.821298	-1.2214	-0.823937	-0.275803	-1.12198	0.297136	G-C9
ENSMUSG00000030921	0.944337	1.28794	0.727672	-0.458053	0.607099	-0.640413	-1.43119	0.190653	-1.63695	0.408899	G-C9
ENSMUSG00000079794	1.2016	1.34721	0.614536	-0.716197	0.512584	-0.670417	-1.47342	0.206316	-1.34849	0.326269	G-C9
ENSMUSG00000030789	0.915787	1.38363	0.575579	-0.360174	0.946978	-0.618302	-1.57822	-0.00888427	-1.41136	0.154963	G-C9
ENSMUSG00000036362	0.704944	1.40928	0.696808	-0.703695	0.951792	-0.816949	-1.34065	0.137703	-1.4159	0.376671	G-C9
ENSMUSG00000022126	0.987176	1.98303	0.240149	-0.703986	0.705453	-0.864983	-0.778222	-0.258198	-1.27289	-0.0375306	G-C9
ENSMUSG00000026866	1.16511	1.77448	0.0147993	-0.557404	0.852078	-0.84951	-0.974124	-0.262161	-1.30305	0.139778	G-C9
ENSMUSG00000057596	1.27509	1.82522	0.0351943	-0.539024	0.443828	-0.936368	-1.01781	0.0710322	-1.27381	0.116653	G-C9
ENSMUSG00000040405	1.15537	1.82099	-0.0582608	-0.396249	0.572982	-0.620773	-0.918078	0.153807	-1.61213	-0.0976561	G-C9
ENSMUSG00000025017	0.870405	1.66602	0.152395	-0.386009	0.774012	-1.24894	-0.932519	0.35317	-1.44945	0.200917	G-C9
ENSMUSG00000022876	1.02378	1.65365	0.217754	-0.223725	0.761448	-1.20538	-1.07432	-0.0678049	-1.36102	0.275624	G-C9
ENSMUSG00000037913	0.766722	1.85302	0.207449	-0.51867	0.889293	-1.08635	-0.972298	0.017564	-1.31346	0.156723	G-C9
ENSMUSG00000036469	0.735242	1.76578	0.251138	-0.431392	0.880834	-1.0979	-0.988786	0.163416	-1.44214	0.163808	G-C9
ENSMUSG00000039783	0.652861	1.64385	0.126555	-0.495762	1.13923	-1.10847	-1.05815	0.183364	-1.36116	0.277689	G-C9
ENSMUSG00000061356	0.62336	2.01204	0.203614	-0.440811	0.759328	-0.95861	-0.711582	-0.0569779	-1.52118	0.0908161	G-C9
ENSMUSG00000036944	0.7176	1.75428	0.667601	-0.463113	0.837935	-1.07869	-0.954422	-0.131473	-1.39687	0.0471534	G-C9
ENSMUSG00000031264	0.626334	1.63505	0.145231	-0.235272	0.8384	-1.04229	-1.32089	0.101252	-1.38237	0.63455	G-C9
ENSMUSG00000024696	0.858956	1.55127	-0.0432941	-0.137951	0.845401	-1.00653	-0.917431	-0.0884502	-1.69151	0.629546	G-C9
ENSMUSG00000040751	0.627551	1.58376	0.191679	-0.274088	0.907922	-1.02917	-0.915207	-0.108735	-1.66856	0.684833	G-C9
ENSMUSG00000015355	0.717982	1.39777	0.208828	-0.147721	1.02361	-1.22859	-1.08086	0.142156	-1.56203	0.528865	G-C9
ENSMUSG00000022488	0.784651	1.5092	0.299296	-0.429616	0.829089	-1.24293	-0.918615	0.0604651	-1.53097	0.639431	G-C9
ENSMUSG00000032207	0.918798	1.43227	0.586681	-0.149628	0.329748	-0.857217	-1.11029	0.210593	-1.84045	0.479492	G-C9
ENSMUSG00000020077	0.86902	1.32417	0.511559	-0.117889	0.851518	-0.959988	-1.21389	-0.128586	-1.67111	0.535198	G-C9
ENSMUSG00000010142	0.997	1.2212	0.415737	-0.392743	1.03454	-0.91624	-0.989472	-0.143215	-1.73717	0.510366	G-C9
ENSMUSG00000021880	0.754571	1.25398	0.524817	-0.197343	1.05943	-0.943697	-0.915817	-0.144477	-1.8583	0.466841	G-C9
ENSMUSG00000071178	0.861852	1.53434	0.379986	-0.502507	0.732516	-0.805449	-1.19041	0.117362	-1.62547	0.497777	G-C9
ENSMUSG00000020120	0.62305	1.68207	0.412783	-0.273021	0.784691	-0.879738	-0.880057	-0.0432591	-1.79815	0.371634	G-C9
ENSMUSG00000000682	0.798537	1.29952	0.235156	-0.0967499	0.725072	-0.849271	-1.05112	0.102315	-1.91773	0.754271	G-C9
ENSMUSG00000040747	0.796788	1.3209	0.403678	-0.106276	0.770758	-0.938673	-1.03277	0.157633	-1.89809	0.526047	G-C9
ENSMUSG00000032053	0.557575	1.41803	0.34538	-0.210273	0.811476	-0.956695	-0.948568	0.205975	-1.88642	0.663514	G-C9
ENSMUSG00000064262	0.586767	1.51761	0.352739	-0.112741	0.789676	-1.08463	-1.03947	0.0700936	-1.71193	0.631896	G-C9
ENSMUSG00000071042	0.562157	1.46979	0.258775	-0.204093	0.98511	-0.882612	-1.04468	0.380011	-1.8271	0.302635	G-C9
ENSMUSG00000020953	0.678312	1.43442	0.101993	0.098238	0.966457	-0.805144	-0.886179	0.172459	-2.00169	0.241137	G-C9
ENSMUSG00000018654	0.600927	1.61217	0.10611	-0.259693	0.828799	-1.11122	-0.857928	0.295637	-1.72052	0.505721	G-C9
ENSMUSG00000029254	0.62288	1.76006	0.185417	-0.199848	0.826427	-1.03918	-0.949046	0.0846703	-1.62939	0.338008	G-C9
ENSMUSG00000067341	0.764429	1.65632	0.0570675	-0.320065	0.892432	-1.05048	-0.902662	0.132932	-1.63424	0.404263	G-C9
ENSMUSG00000043008	0.692418	1.82337	-0.0225383	-0.258133	0.547111	-0.899667	-0.748767	0.238803	-1.79542	0.422829	G-C9
ENSMUSG00000036322	0.949221	1.51466	0.242022	-0.0773037	0.707634	-1.44154	-0.77583	0.0496923	-1.55235	0.383796	G-C9
ENSMUSG00000002033	0.983209	1.48562	0.052174	-0.20793	0.70551	-1.33686	-0.78895	-0.0971621	-1.52629	0.730676	G-C9
ENSMUSG00000069515	0.964504	1.34372	0.125442	-0.166572	0.770965	-0.975626	-0.493495	0.0460189	-2.05743	0.442472	G-C9
ENSMUSG00000045382	0.732193	1.25735	0.169819	-0.132758	0.96961	-1.00129	-1.2879	0.472289	-1.66591	0.486595	G-C9
ENSMUSG00000070031	0.728451	1.05272	0.412647	0.0579159	0.962734	-0.874022	-1.46329	0.487668	-1.72795	0.363132	G-C9
ENSMUSG00000022015	1.07195	1.01778	-0.24882	-0.113232	1.17257	-0.546273	-0.995167	0.451093	-1.96213	0.152236	G-C9
ENSMUSG00000032013	1.13511	1.78898	-0.203438	-0.392213	0.838754	-0.336495	-0.966633	-1.12841	-1.08226	0.346603	G-C9
ENSMUSG00000029075	1.02308	1.70336	-0.423739	0.184137	0.654006	-0.58963	-0.627305	-0.858614	-1.62005	0.554755	G-C9
ENSMUSG00000024401	0.781379	1.33445	0.164016	-0.555092	1.3792	-0.807646	-1.16045	-0.53307	-1.27779	0.674999	G-C9
ENSMUSG00000066366	0.388191	1.42851	0.156378	-0.59671	1.53315	-0.939548	-0.901765	-0.354271	-1.3573	0.643369	G-C9
ENSMUSG00000030792	0.693063	1.40548	-0.153013	-0.721246	1.60601	-0.955385	-0.518652	-0.870912	-1.06832	0.582981	G-C9
ENSMUSG00000030117	0.467863	1.31852	0.397192	-0.477648	1.67267	-0.72099	-0.929957	-1.07242	-1.07242	0.417197	G-C9
ENSMUSG00000012889	0.792053	1.3416	-0.00479947	-0.1032	1.13373	-1.17901	-0.69534	-0.824203	-1.37446	0.913633	G-C9
ENSMUSG00000048163	1.11479	1.04011	0.421179	-0.212378	0.957072	-1.11565	-1.05696	-0.71591	-1.34952	0.917258	G-C9
ENSMUSG00000051998	0.815729	1.48967	0.217659	-0.811673	1.31822	-1.42705	-0.563502	-0.430919	-0.992169	0.384031	G-C9
ENSMUSG00000040710	0.579922	1.43085	0.481353	-0.539771	1.39492	-1.31448	-0.763738	-0.164038	-1.32676	0.221738	G-C9
ENSMUSG00000073409	1.04648	1.20095	0.211511	-0.67083	1.55289	-1.2489	-1.13645	-0.0445821	-0.835086	-0.0759787	G-C9
ENSMUSG00000041064	1.0526	1.47887	0.614944	-0.521284	0.929615	-1.08558	-1.30808	-0.645332	-0.87102	0.355263	G-C9
ENSMUSG00000102037	1.14489	1.40145	0.386974	-0.306741	1.03398	-1.10936	-1.04627	-0.940387	-1.00449	0.439948	G-C9
ENSMUSG00000044201	0.80632	1.2305	0.765245	-0.318824	1.0824	-1.34209	-1.25003	-0.707154	-0.867206	0.600829	G-C9
ENSMUSG00000044052	1.09558	1.03497	0.480997	-0.579757	1.59201	-0.842729	-0.917648	-1.22937	-0.742444	0.108395	G-C9
ENSMUSG00000031257	0.557428	1.23438	0.329929	-0.0555382	1.82057	-0.978375	-1.34275	-0.790089	-0.552097	-0.223454	G-C9
ENSMUSG00000028068	0.706346	1.27663	0.622062	-0.253181	1.602	-0.949038	-1.21611	-0.648232	-1.01951	-0.120963	G-C9
ENSMUSG00000039153	0.719639	1.41594	0.404834	-0.557138	1.53907	-0.970332	-1.27032	-0.551557	-0.869153	0.139026	G-C9
ENSMUSG00000053338	1.05213	1.88951	-0.0109438	-0.746677	1.14865	-0.727795	-0.870306	-0.549867	-0.870306	-0.31439	G-C9
ENSMUSG00000079457	1.01433	1.94922	-0.030265	-0.57012	0.952156	-0.614642	-1.0121	-0.692751	-1.02765	0.0318325	G-C9
ENSMUSG00000026327	0.591532	1.70493	0.23526	-0.587253	1.59299	-0.874818	-0.62497	-0.642553	-1.06056	-0.33456	G-C9
ENSMUSG00000066682	0.622741	1.4769	0.355489	-0.649161	1.59538	-0.787527	-0.839139	-0.508472	-1.32355	0.0573408	G-C9
ENSMUSG00000046259	0.165561	1.41478	-0.127585	-0.0842152	2.09769	-0.778203	-0.778203	-0.778203	-0.778203	-0.353423	G-C9
ENSMUSG00000040899	0.176352	1.16651	0.175797	-0.543683	1.98911	-0.964891	-0.677398	0.263568	-1.34453	-0.24084	G-C9
ENSMUSG00000034795	0.823259	1.03182	0.0522	0.585796	1.41324	-0.666947	-0.793617	-0.702509	-1.82736	0.0841146	G-C9
ENSMUSG00000047117	1.18551	1.01394	0.682259	0.281235	0.906195	-0.765878	-1.2892	-0.550594	-1.62001	0.156547	G-C9
ENSMUSG00000022587	1.0747	1.19578	0.470844	0.126636	0.883975	-0.763855	-1.30119	-0.0196897	-1.76346	0.0962593	G-C9
ENSMUSG00000057132	0.847727	0.437957	0.662855	0.419331	1.5376	-1.21016	-1.22845	-0.149543	-1.44813	0.130816	G-C9
ENSMUSG00000026166	1.0783	0.486081	0.0911563	-0.213339	1.65785	-0.107108	-1.20219	0.0143515	-1.82791	0.0228125	G-C9
ENSMUSG00000054169	1.40427	0.580585	0.141987	0.832184	1.20827	-0.773962	-1.44048	-0.553686	-1.22822	-0.170946	G-C9
ENSMUSG00000053161	1.57779	0.160888	-0.186789	0.678652	1.42183	-0.633758	-1.72166	-0.484631	-0.542315	-0.270011	G-C9
ENSMUSG00000033255	1.29073	0.362228	-0.592469	0.572792	1.71806	-1.26581	-1.26581	-0.55049	-0.253273	-0.0159588	G-C9
ENSMUSG00000052212	1.17482	1.28572	0.127632	0.188203	1.1118	-1.34502	-1.09751	-1.28108	-0.00943271	-0.155133	G-C9
ENSMUSG00000067610	1.23236	1.64424	0.0275575	-0.453126	1.06047	-1.46583	-0.746989	-0.774836	-0.224247	-0.299598	G-C9
ENSMUSG00000035383	1.35555	0.7773	0.468465	-0.341169	1.65261	-0.929078	-0.929078	-0.929078	-0.196436	-0.929078	G-C9
ENSMUSG00000027596	1.75869	0.433607	0.721094	-0.523524	1.24141	-0.817728	-0.988036	-1.25103	-0.353811	-0.220663	G-C9
ENSMUSG00000052316	1.79005	1.06827	0.313978	0.0894375	0.977001	-0.847749	-0.847749	-0.847749	-0.847749	-0.847749	G-C9
ENSMUSG00000058258	0.81315	0.953847	0.878187	0.181374	1.5927	-0.99135	-0.945011	-1.06398	-0.517575	-0.901337	G-C9
ENSMUSG00000056025	0.673928	1.44292	0.768475	-0.0218615	1.40109	-0.879121	-0.918646	-1.21762	-0.501827	-0.747338	G-C9
ENSMUSG00000067235	0.610057	0.902374	0.83642	0.654377	1.34569	-1.29217	-1.2908	-0.959999	-0.785466	-0.0204815	G-C9
ENSMUSG00000041293	0.635939	1.1615	0.884856	0.310829	1.34956	-1.18904	-1.22858	-0.695079	-1.0525	-0.177476	G-C9
ENSMUSG00000037033	0.707869	1.39245	0.987016	0.0415159	1.11599	-1.08069	-1.2138	-0.849977	-0.98005	-0.120324	G-C9
ENSMUSG00000044254	0.95731	0.977095	1.10067	0.388396	1.07843	-0.609588	-1.29356	-0.960674	-1.20249	-0.435591	G-C9
ENSMUSG00000020808	1.63769	1.25095	0.174714	-0.152516	1.04442	-0.932785	-1.16992	-0.261857	-0.929477	-0.661211	G-C9
ENSMUSG00000027359	1.34975	1.21048	-0.229411	0.11063	1.45923	-1.07979	-0.85605	-0.226198	-1.03859	-0.700051	G-C9
ENSMUSG00000034855	1.53525	1.32192	-0.279949	-0.567657	1.32866	-0.908713	-0.922131	-0.282236	-0.946769	-0.278371	G-C9
ENSMUSG00000022651	1.42204	1.31184	-0.496803	-0.210888	1.23043	-0.729553	-0.847572	0.223569	-1.36396	-0.539107	G-C9
ENSMUSG00000034987	1.7751	1.25834	-0.377343	-0.599954	0.961236	-0.886781	-0.505852	-0.304884	-1.30532	-0.0145359	G-C9
ENSMUSG00000030606	1.55066	1.51543	-0.127326	-0.409435	0.755158	-0.992559	-0.114805	-0.31497	-1.52835	-0.333799	G-C9
ENSMUSG00000058427	1.65994	1.52385	-0.423949	-0.24429	0.835059	-0.484555	-1.34144	-0.841222	-0.413549	-0.269841	G-C9
ENSMUSG00000096883	1.64571	1.39536	-0.973067	-0.179542	0.927292	-0.433456	-0.931525	-0.68593	-0.96852	0.203674	G-C9
ENSMUSG00000045326	2.33465	0.583083	-0.315348	-0.242697	0.744679	-0.994965	-0.208449	-0.253316	-0.967999	-0.679641	G-C9
ENSMUSG00000111611	1.7978	-0.039075	-0.176292	-0.28706	1.88015	-0.750915	-0.750915	-0.444072	-0.750915	-0.478698	G-C9
ENSMUSG00000035448	1.39149	-0.162203	0.892959	-0.370293	1.46862	-1.13042	-0.863879	0.56441	-0.887129	-0.903557	G-C9
ENSMUSG00000043230	1.93032	0.522395	1.21142	-0.446888	0.148696	-1.08736	-0.644497	0.163719	-1.08736	-0.710437	G-C9
ENSMUSG00000055108	2.10335	-0.0745145	1.22875	-0.100034	0.333714	-1.084	-0.398325	-0.426045	-1.084	-0.498885	G-C9
ENSMUSG00000079845	1.16368	0.865342	1.22845	-0.0741064	0.340047	-1.88668	-0.35723	-0.287114	-1.205	0.212609	G-C9
ENSMUSG00000039304	0.75255	0.556428	1.92619	-0.369185	0.928637	-1.26736	-0.577642	-0.618388	-0.987177	-0.344054	G-C9
ENSMUSG00000027713	1.0532	0.145824	1.95008	0.104227	0.545843	-1.34998	-0.498331	-0.892007	-0.936159	-0.1227	G-C9
ENSMUSG00000078922	1.3665	1.00423	1.72062	-0.556377	-0.16959	-1.12281	-0.912335	-0.467383	-0.697487	-0.165373	G-C9
ENSMUSG00000069170	1.16213	1.10436	1.67292	-0.377805	0.0561508	-0.72532	-1.36523	-0.430283	-0.941259	-0.155672	G-C9
ENSMUSG00000067591	0.973605	0.269811	1.37449	0.526449	0.771705	-1.85187	-0.847646	-0.887376	-0.502125	0.172953	G-C9
ENSMUSG00000059089	0.489792	1.07352	1.51265	0.0359818	0.477126	-1.86006	-0.117162	-1.22679	-0.330239	-0.0548134	G-C9
ENSMUSG00000000983	0.674124	1.29276	1.29651	-0.0628319	0.542892	-1.61096	-0.758452	-1.29495	-0.188298	0.1092	G-C9
ENSMUSG00000074195	0.305011	1.26085	1.28767	0.409456	0.74455	-1.61782	-1.11787	-1.01465	-0.190012	-0.0671737	G-C9
ENSMUSG00000031551	0.151216	0.999449	1.57746	0.95805	-0.162555	-1.84888	-0.010111	-0.244222	-0.538945	-0.881462	G-C9
ENSMUSG00000022512	0.803404	0.60708	1.56304	0.875075	0.534179	-1.00454	-0.64412	-0.354481	-0.954439	-1.4252	G-C9
ENSMUSG00000089901	0.0331757	0.0985381	2.21001	1.11865	0.115352	-0.917212	-0.395846	-0.610713	-0.596889	-1.05506	G-C9
ENSMUSG00000029819	0.0252032	0.130588	2.2975	0.620558	0.134466	-0.759447	-0.17376	-0.552415	-1.53391	-0.188784	G-C9
ENSMUSG00000050762	-0.259142	0.265071	2.68118	-0.318881	-0.00778817	-0.589148	-0.452002	-0.486829	0.0513194	-0.883781	G-C9
ENSMUSG00000032496	-0.329556	0.0519816	2.60657	0.0784425	0.262707	-0.83304	-0.86486	0.0674419	-0.64706	-0.392626	G-C9
ENSMUSG00000047728	-0.0359695	0.814127	1.93047	0.708047	0.20809	-0.541937	-1.55009	-0.494585	-1.05972	0.0215766	G-C9
ENSMUSG00000013483	-0.506715	0.475783	2.19432	0.16727	0.185001	-0.220564	-1.3955	-0.259177	-1.14825	0.507842	G-C9
ENSMUSG00000048852	0.456875	0.650945	2.15774	-0.276829	0.143515	-1.09671	-1.03952	-0.641375	-0.831861	0.477222	G-C9
ENSMUSG00000070719	0.19676	-0.10682	2.47727	-0.127904	0.605539	-0.614076	-0.92415	-0.92415	-0.587168	0.00470113	G-C9
ENSMUSG00000046688	-0.418867	0.777997	2.31178	0.152953	0.272869	-0.556933	-1.3252	-0.763712	-0.339081	-0.111807	G-C9
ENSMUSG00000055978	-0.333193	0.825222	2.23193	-0.217266	0.0944214	-0.692248	-1.23584	-0.924298	-0.247172	0.498445	G-C9
ENSMUSG00000029154	0.323066	1.75525	1.40088	0.0594616	0.18055	-1.12511	-1.36854	-0.629447	-0.525504	-0.0706183	G-C9
ENSMUSG00000027454	0.570965	1.42866	1.19667	0.306891	0.515337	-1.02749	-1.69768	-0.597159	-0.73821	0.0420215	G-C9
ENSMUSG00000079012	0.687317	1.68243	1.19129	-0.116101	0.742668	-1.08516	-1.08516	-0.649292	-0.670087	-0.697906	G-C9
ENSMUSG00000056054	0.637307	1.88712	0.959321	-0.425	0.691901	-1.16762	-1.16762	-0.594582	-0.544371	-0.27647	G-C9
ENSMUSG00000037577	0.495416	1.33087	1.87412	-0.779674	0.55943	-0.669032	-1.00432	-0.551697	-0.597142	-0.65798	G-C9
ENSMUSG00000025044	0.213642	1.3531	1.69583	-0.630582	0.800816	-1.00669	-1.13217	-0.26178	-0.911212	-0.12095	G-C9
ENSMUSG00000004709	0.555977	1.53386	1.36581	-0.69099	0.878394	-1.04255	-1.1816	-0.258539	-0.564087	-0.596281	G-C9
ENSMUSG00000032818	0.138874	2.01121	1.20724	-0.392451	0.750095	-0.763335	-0.718479	-0.73001	-0.742937	-0.760203	G-C9
ENSMUSG00000074109	0.297634	1.65004	1.66709	-0.0499912	0.337067	-0.891854	-0.891854	-0.334429	-0.891854	-0.891854	G-C9
ENSMUSG00000112023	-0.143443	1.79883	1.41666	-0.346015	0.648327	-1.44496	-0.644652	-0.149579	-0.682614	-0.452555	G-C9
ENSMUSG00000036172	0.0108329	0.559137	1.44164	0.298052	1.50381	-0.991286	-1.253	-0.365388	-1.253	0.049204	G-C9
ENSMUSG00000032179	0.0264112	1.24361	0.932993	-0.205096	1.50975	-1.1822	-0.823689	-0.0385941	-1.47754	0.0143537	G-C9
ENSMUSG00000029553	-0.0852024	1.2316	1.21211	-0.314217	1.45217	-1.12713	-1.07808	-0.346746	-1.1048	0.160292	G-C9
ENSMUSG00000030187	-0.224165	1.41781	1.25361	-0.195402	1.38327	-0.995981	-1.19827	-0.17085	-0.911533	-0.358478	G-C9
ENSMUSG00000073400	-0.394018	1.35853	1.73459	0.00971676	0.77082	-1.0474	-1.0474	-0.323632	-1.0474	-0.0137919	G-C9
ENSMUSG00000059854	-0.18867	1.24285	1.86893	0.0286553	0.920351	-0.70009	-0.867897	-0.94521	-0.776554	-0.58236	G-C9
ENSMUSG00000028262	0.255521	0.848653	1.79379	-0.101107	1.13848	-1.13389	-0.951183	-0.845951	-0.876345	-0.127968	G-C9
ENSMUSG00000012428	0.0150709	0.876063	1.64953	0.0977109	1.42074	-0.783588	-1.11118	-0.815961	-0.846935	-0.501454	G-C9
ENSMUSG00000052749	0.0420225	1.24644	1.12839	-0.314002	1.45033	-1.183	-0.463127	-0.950979	-1.183	0.226927	G-C9
ENSMUSG00000078780	-0.596761	1.36386	1.07914	0.197275	1.45204	-1.38854	-0.618931	-1.00985	-0.354474	-0.123753	G-C9
ENSMUSG00000051716	-0.191568	1.42336	1.19847	0.166643	1.30839	-1.08866	-1.08866	-1.08866	-0.292969	-0.346336	G-C9
ENSMUSG00000070390	-0.479791	1.42935	2.008	-0.41997	0.439492	-0.890518	-0.00747134	-0.797941	-0.833823	-0.447331	G-C9
ENSMUSG00000090942	-0.203286	1.01312	2.02554	-0.268005	0.674354	-1.00213	0.109583	-1.30856	-0.648431	-0.392187	G-C9
ENSMUSG00000001804	-0.707851	0.858884	2.07162	-0.31851	1.14703	-0.707851	-0.707851	-0.707851	-0.219773	-0.707851	G-C9
ENSMUSG00000028492	-0.323415	0.633552	2.21497	-0.256252	1.0136	-0.794064	-0.892406	-0.461401	-0.892406	-0.242183	G-C9
ENSMUSG00000071552	0.649764	0.909188	0.712403	-0.686909	1.39869	-0.925534	-1.41837	-0.823929	-0.698603	0.883293	G-C9
ENSMUSG00000005883	0.33992	0.857571	1.06005	-0.140962	1.46351	-1.34691	-1.34691	-0.805907	-0.579884	0.499507	G-C9
ENSMUSG00000026012	0.593248	0.966017	0.801904	-0.484162	1.24965	-1.20633	-1.12562	0.0598697	-1.47247	0.617885	G-C9
ENSMUSG00000025804	0.722554	1.32735	0.863995	-0.450959	0.943061	-1.15822	-1.06267	-0.225871	-1.45302	0.493782	G-C9
ENSMUSG00000047293	0.502519	0.889911	0.949519	-0.651858	1.60031	-1.11075	-0.985596	-0.461751	-1.19727	0.464968	G-C9
ENSMUSG00000079018	0.510142	0.916712	1.67945	0.131108	0.750943	-0.760822	-1.36196	-0.641641	-1.28399	0.06006	G-C9
ENSMUSG00000034652	0.804765	1.00495	1.5399	-0.371987	0.853585	-0.748864	-1.36798	-0.586851	-1.15195	0.0244308	G-C9
ENSMUSG00000050578	0.523918	1.11904	1.55715	-0.435262	0.782758	-0.780967	-1.28533	-0.558134	-1.25113	0.32797	G-C9
ENSMUSG00000042869	0.555881	0.597561	1.39097	-0.780138	1.42088	-0.342537	-0.917435	-1.07773	-1.22747	0.380013	G-C9
ENSMUSG00000022584	0.508069	0.902063	1.08658	-0.333292	1.55567	-0.805569	-1.09913	-0.995602	-1.12802	0.309225	G-C9
ENSMUSG00000067149	1.07527	0.713031	0.998395	-0.348016	1.38915	-0.802773	-1.21473	-1.14101	-0.901151	0.231834	G-C9
ENSMUSG00000022496	0.755126	0.68033	1.42096	-0.16247	1.32123	-0.57086	-1.29601	-0.8948	-1.16708	-0.0864204	G-C9
ENSMUSG00000051682	0.999265	0.780335	1.14849	-0.227519	1.21879	0.0747854	-1.35505	-0.772454	-1.35505	-0.511587	G-C9
ENSMUSG00000024411	0.611665	0.712978	1.09928	-0.0598631	0.878169	0.205233	-1.95694	-0.90589	-1.08952	0.504886	G-C9
ENSMUSG00000020020	0.614078	0.0424777	1.13962	-0.573274	2.15339	-0.776142	-0.776142	-0.508892	-0.776142	-0.53897	G-C9
ENSMUSG00000020826	0.231631	0.786174	1.24532	-0.602836	1.86018	-0.972658	-0.84789	-1.0088	-0.472598	-0.218522	G-C9
ENSMUSG00000069355	-0.264854	0.611392	1.2893	-0.228973	2.08149	-0.653776	-0.940912	-0.614148	-0.629484	-0.650039	G-C9
ENSMUSG00000096846	-0.214448	0.594061	1.15033	-0.694947	2.19141	-0.694947	-0.694947	-0.246614	-0.694947	-0.694947	G-C9
ENSMUSG00000094595	0.115782	0.648642	1.25357	-0.35545	1.9912	-0.367121	-0.600731	-0.859272	-0.891646	-0.934971	G-C9
ENSMUSG00000062480	-0.137553	0.560007	0.750738	0.0652811	2.04051	-0.982916	-1.15493	-1.18282	-0.322679	0.364359	G-C9
ENSMUSG00000033825	-0.0460362	1.67707	0.680811	1.11439	0.54897	-0.804476	-0.931797	0.0584873	-1.25042	-1.047	G-C9
ENSMUSG00000049848	0.0902868	1.96791	-0.0363376	1.20261	0.470431	-0.928694	-0.928694	0.019877	-0.928694	-0.928694	G-C9
ENSMUSG00000005320	0.412397	1.53467	1.01116	0.864681	0.507413	-0.590625	-1.51906	-0.751558	-1.00547	-0.463609	G-C9
ENSMUSG00000022422	0.193257	1.49984	0.614468	1.28807	0.35774	-0.115805	-1.3578	-0.89504	-1.35568	-0.229052	G-C9
ENSMUSG00000109771	-0.0742371	1.70297	0.633797	1.29224	0.518758	-0.491636	-1.21978	-0.620194	-1.11828	-0.623638	G-C9
ENSMUSG00000001865	0.593291	1.78067	0.695924	0.917545	0.0810177	-0.540696	-1.46	-0.256809	-0.99146	-0.819484	G-C9
ENSMUSG00000061068	0.68578	1.53104	0.526813	0.937981	0.301834	-0.217906	-1.50073	-0.0701149	-1.43219	-0.762504	G-C9
ENSMUSG00000033826	0.0802423	1.28479	1.45433	0.918209	-0.63587	-0.0373794	-1.47572	0.230801	-1.12518	-0.694227	G-C9
ENSMUSG00000024471	-0.618978	2.3156	0.953225	-0.184614	0.629651	-0.618978	-0.618978	-0.618978	-0.618978	-0.618978	G-C9
ENSMUSG00000059657	-0.657118	2.44982	0.869153	-0.191568	0.210832	-0.657118	-0.657118	-0.0526499	-0.657118	-0.657118	G-C9
ENSMUSG00000054215	-0.534359	2.53889	0.90181	-0.112724	-0.121823	-0.534359	-0.534359	-0.534359	-0.534359	-0.534359	G-C9
ENSMUSG00000015134	-0.00988817	1.91414	0.914568	1.01342	-0.210484	-1.47385	-0.369568	-0.753946	-0.397587	-0.626802	G-C9
ENSMUSG00000037833	0.265121	1.88591	1.01176	0.769787	-0.0652785	-1.04691	-0.539499	-0.224647	-1.3451	-0.711135	G-C9
ENSMUSG00000015437	0.962674	1.83211	0.233533	0.0392779	0.568812	-1.61468	-0.39083	-1.0111	0.115931	-0.735733	G-C9
ENSMUSG00000090061	0.816471	2.03329	0.254248	0.380193	-0.106225	-1.46735	0.126581	-0.544675	-0.299604	-1.19292	G-C9
ENSMUSG00000073555	1.15754	1.06274	1.59387	-0.617257	0.0342511	-1.06931	0.0690353	-0.585468	-0.204869	-1.44053	G-C9
ENSMUSG00000054072	0.934521	1.43313	1.63431	-0.351041	-0.380347	-1.45105	-0.307336	-0.620005	-0.170792	-0.721384	G-C9
ENSMUSG00000025461	1.20806	1.45555	0.968929	-0.185098	-0.0652114	-1.20037	-0.0555995	-1.11197	0.283345	-1.29764	G-C9
ENSMUSG00000067599	0.254712	1.75332	1.38383	-0.994439	0.682681	-0.293758	-0.165364	-0.994439	-0.994439	-0.632111	G-C9
ENSMUSG00000068606	0.647888	2.07866	1.28657	-0.241337	-0.427488	-0.481344	-0.568552	-0.925624	-0.598746	-0.770026	G-C9
ENSMUSG00000076436	0.443995	1.75214	1.76823	-0.326692	-0.336293	-0.761911	-0.761911	-0.761911	-0.761911	-0.253736	G-C9
ENSMUSG00000040328	0.643767	1.77257	1.55661	-0.109624	-0.013297	-0.90999	-0.852605	-0.682731	-0.720061	-0.684634	G-C9
ENSMUSG00000050747	-0.377676	1.5746	1.77245	-0.873695	0.256097	-0.965303	-0.772742	-0.901413	0.25479	0.0328913	G-C9
ENSMUSG00000028655	0.120933	1.7014	1.41625	-0.479598	-0.0810669	-0.840766	-0.875185	-1.41497	-0.141385	0.594378	G-C9
ENSMUSG00000068547	0.043026	1.81661	0.858515	-0.355646	0.757194	-1.30934	-0.63047	-1.29967	-0.416022	0.53581	G-C9
ENSMUSG00000069516	0.818336	1.37093	0.629801	-0.458373	0.964763	-0.901042	-1.00727	0.16828	-1.74187	0.156438	G-C9
ENSMUSG00000054293	0.424608	1.61104	0.652456	-0.478132	1.14167	-0.774427	-1.13697	0.0425997	-1.53919	0.0563415	G-C9
ENSMUSG00000029299	0.36086	1.37349	0.943804	-0.335121	1.15481	-0.847946	-0.986083	-0.290609	-1.66843	0.295211	G-C9
ENSMUSG00000041247	0.802	1.44447	1.20065	-0.24226	0.604052	-0.987846	-1.21898	-0.0239502	-1.37966	-0.198489	G-C9
ENSMUSG00000022838	0.976448	1.36625	1.12995	-0.288377	0.93069	-0.952741	-0.952614	-0.551649	-1.30848	-0.349476	G-C9
ENSMUSG00000078771	0.917516	1.13616	1.02036	-0.130437	1.15019	-1.14858	-1.01333	-0.335718	-1.4119	-0.184267	G-C9
ENSMUSG00000079293	0.787887	1.35601	0.852668	-0.324295	1.17535	-1.25744	-0.978186	-0.166028	-1.32124	-0.124731	G-C9
ENSMUSG00000030149	1.00459	1.27633	0.880139	0.0291853	1.05293	-1.37599	-0.856769	-0.167137	-1.17008	-0.673202	G-C9
ENSMUSG00000054672	1.10119	0.877688	1.14854	-0.52574	1.3106	-1.23194	-0.494395	-0.43039	-1.20601	-0.54955	G-C9
ENSMUSG00000039760	1.34499	1.16392	0.291236	-1.21513	1.01569	-0.527169	-0.554945	0.134403	-1.62436	-0.0286324	G-C9
ENSMUSG00000046245	1.08686	1.12723	0.843477	-1.05704	1.22887	-0.489195	-0.825831	-0.00568725	-1.43719	-0.47149	G-C9
ENSMUSG00000005364	1.2079	0.895616	0.818757	-1.04463	1.36748	-0.833281	-0.940744	-0.237085	-1.21295	-0.0210629	G-C9
ENSMUSG00000049985	1.13227	1.08735	0.647592	-0.873426	1.46613	-1.25927	-0.607539	-0.280414	-1.04927	-0.263422	G-C9
ENSMUSG00000036814	1.47957	1.2617	0.0831714	0.216838	0.718969	-0.938503	-0.461479	-0.274792	-1.85028	-0.235191	G-C9
ENSMUSG00000005947	0.957288	1.50463	0.347383	0.203688	0.97054	-1.03835	-1.10406	-0.0561375	-1.53367	-0.251298	G-C9
ENSMUSG00000022468	1.10698	1.85428	-0.0149448	0.123913	0.740222	-0.538716	-0.958211	-0.446594	-1.49122	-0.375714	G-C9
ENSMUSG00000030144	1.03072	1.69022	0.918811	-0.332485	0.484525	-0.718708	-0.546317	-0.589925	-1.62133	-0.315502	G-C9
ENSMUSG00000024397	1.17441	1.55838	0.54439	-0.0606212	0.551263	-1.0408	-1.10059	-0.18263	-1.50231	0.0585192	G-C9
ENSMUSG00000013974	1.16245	1.79532	0.502094	-0.381436	0.368827	-0.855751	-0.923182	-0.321558	-1.47869	0.131918	G-C9
ENSMUSG00000044811	1.18816	1.56551	0.683666	0.0385912	0.393026	-0.433644	-1.24277	-0.554155	-1.57162	-0.0667682	G-C9
ENSMUSG00000039814	1.1583	1.49912	1.1573	-0.379843	0.114573	-1.1536	-1.09227	0.306132	-0.781562	-0.828146	G-C9
ENSMUSG00000029417	0.350754	1.98684	0.926699	-0.19339	0.274665	-1.17401	-1.10077	0.214644	-1.1405	-0.144939	G-C9
ENSMUSG00000059336	0.932271	1.98621	0.162621	-0.162295	0.448743	-1.24548	-1.25043	0.279105	-0.771435	-0.379309	G-C9
ENSMUSG00000041481	1.15218	1.69973	0.329621	-0.251628	0.250125	-0.463495	-1.29714	-0.765058	-1.28948	0.635146	G-C9
ENSMUSG00000026073	1.20886	1.66823	0.33545	-0.235223	0.428388	-0.67076	-1.23154	-0.491787	-1.42345	0.411827	G-C9
ENSMUSG00000042385	1.85931	1.43161	0.332986	-0.356414	-0.225646	-0.736211	-0.783178	-0.823844	-1.09981	0.401188	G-C9
ENSMUSG00000028037	1.40529	1.79252	0.496149	-0.800787	0.265188	-0.827258	-0.988792	-0.343443	-1.03581	0.0369439	G-C9
ENSMUSG00000039146	1.42212	1.71856	0.603517	-0.579551	0.303655	-1.06604	-0.792165	-0.46993	-1.11645	-0.0237046	G-C9
ENSMUSG00000102418	1.4155	1.5245	0.226576	-0.514198	0.850343	-1.06634	-0.705721	-0.740557	-1.18777	0.197665	G-C9
ENSMUSG00000092009	1.08227	2.35279	0.206737	-0.700076	-0.160258	-0.700076	-0.700076	-0.21372	-0.46751	-0.700076	G-C9
ENSMUSG00000070524	1.57254	2.02693	-0.369304	-0.694516	0.284454	-0.694516	-0.694516	-0.349112	-0.694516	-0.387435	G-C9
ENSMUSG00000038973	1.6375	1.56427	0.722047	-0.726075	0.432629	-0.726075	-0.726075	-0.726075	-0.726075	-0.726075	G-C9
ENSMUSG00000060183	1.10851	2.11042	0.644217	-0.568485	-0.0474625	-1.02074	-0.113077	-0.670734	-0.847207	-0.595442	G-C9
ENSMUSG00000020469	0.87965	1.87415	0.266375	-0.547433	0.709424	-0.725307	-0.78471	-1.64118	0.02965	-0.0606227	G-C9
ENSMUSG00000035606	1.04861	2.02452	-0.511012	-0.287087	0.835297	-0.85494	-0.328454	-1.25842	-0.57362	-0.0948981	G-C9
ENSMUSG00000019987	0.591509	2.35626	-0.421282	-0.720139	0.695985	-0.22233	-0.759146	-0.994034	0.0238994	-0.550719	G-C9
ENSMUSG00000044703	0.000784331	2.37332	0.662704	-0.697807	0.210758	-0.831007	-0.860517	-0.466093	-0.775574	0.383436	G-C9
ENSMUSG00000074796	-0.0272762	2.40367	0.753879	-0.634576	0.454644	-0.844625	-0.831613	-0.479735	-0.613137	-0.181233	G-C9
ENSMUSG00000013338	-0.069891	2.70655	-0.0657418	-0.555768	0.026279	-0.81059	-0.527442	-0.61439	-0.184347	0.0953382	G-C9
ENSMUSG00000078657	-0.518271	2.21007	0.270543	-0.380217	1.09131	-0.871947	-0.871947	-0.704365	-0.557669	0.332491	G-C9
ENSMUSG00000079597	0.182255	2.45404	0.0769674	-0.0671061	0.772444	-0.68372	-0.68372	-0.68372	-0.68372	-0.68372	G-C9
ENSMUSG00000041722	0.301022	2.39913	-0.0418459	-0.368216	0.944832	-0.78007	-0.633919	-0.63989	-0.646591	-0.534449	G-C9
ENSMUSG00000067750	0.525352	2.22331	-0.168654	-0.503561	1.16699	-0.714044	-0.714044	-0.573008	-0.714044	-0.528296	G-C9
ENSMUSG00000049723	0.488614	2.33907	0.409489	-0.596061	0.624169	-0.685183	-0.877104	-0.356228	-0.902379	-0.444386	G-C9
ENSMUSG00000021509	0.157523	2.29508	0.292092	-1.02413	0.966239	-0.776164	-0.348434	-0.77611	-0.442321	-0.343772	G-C9
ENSMUSG00000028859	0.854235	1.75683	0.730304	-0.587728	0.524433	-0.865967	-0.578011	-1.2474	-1.07371	0.487017	G-C9
ENSMUSG00000043430	-0.0194747	2.17767	0.417299	-0.545651	0.824221	-0.68175	-0.506495	-1.04283	-1.05422	0.431233	G-C9
ENSMUSG00000061947	0.591617	2.16708	-0.0193774	-0.663861	0.648023	-0.644287	-0.74203	-0.850443	-1.04502	0.558295	G-C9
ENSMUSG00000063851	0.392629	2.38853	0.327001	-0.0393257	-0.31175	-0.902968	-0.979691	-0.704207	-0.655	0.48478	G-C9
ENSMUSG00000025082	0.63283	2.01294	0.888645	-0.500235	-0.0950326	-1.00561	-1.20441	-0.715675	-0.518826	0.505377	G-C9
ENSMUSG00000032446	0.655247	2.0222	0.947096	-0.312139	-0.0281168	-1.25888	-0.94947	-0.757538	-0.592402	0.274002	G-C9
ENSMUSG00000026770	0.518624	1.76873	0.468184	-0.381903	1.14871	-1.2949	-0.952769	-0.528876	-0.995668	0.249869	G-C9
ENSMUSG00000027073	0.777628	1.74455	0.55651	-0.118851	0.978989	-1.40549	-0.767939	-0.515553	-1.10326	-0.146585	G-C9
ENSMUSG00000074151	0.631395	1.78365	0.88698	-0.424139	0.513923	-1.55041	-1.07879	-0.384929	-0.637237	0.259554	G-C9
ENSMUSG00000026180	0.151721	1.80506	0.535326	-0.506381	1.12668	-1.1033	-0.980893	-0.758103	-0.881951	0.611837	G-C9
ENSMUSG00000038179	0.277308	1.88898	0.684644	-0.577356	1.05022	-0.868334	-1.16397	-0.347951	-1.09418	0.150635	G-C9
ENSMUSG00000074342	0.498361	1.60853	0.699982	-0.800063	1.1623	-1.01085	-1.02651	-0.491291	-1.08222	0.441766	G-C9
ENSMUSG00000031138	1.09468	1.85838	0.243753	-0.0313162	0.723185	-1.04372	-1.00342	-1.01377	-0.800009	-0.0277602	G-C9
ENSMUSG00000029371	1.09518	1.72078	0.506972	-0.203301	0.687232	-0.956927	-1.16024	-0.795318	-1.06948	0.175103	G-C9
ENSMUSG00000028602	0.702812	1.88448	0.441137	-0.194368	0.935369	-0.862378	-1.0752	-0.868551	-1.08555	0.122253	G-C9
ENSMUSG00000030142	0.827194	2.11593	0.255566	-0.203015	0.501336	-1.20495	-0.641806	-0.404115	-1.20495	-0.0411982	G-C9
ENSMUSG00000028238	0.559266	2.08506	0.634247	0.0575794	0.650091	-1.2669	-0.528939	-0.776454	-0.817033	-0.59692	G-C9
ENSMUSG00000049093	0.144506	2.23502	0.657596	-0.444419	0.80292	-1.01531	-0.153456	-0.713686	-0.739384	-0.773786	G-C9
ENSMUSG00000095788	0.0884996	2.13963	0.926046	-0.397873	0.690037	-0.904828	-0.359311	-0.409842	-1.22948	-0.542879	G-C9
ENSMUSG00000026068	-0.0246843	1.91389	0.751698	-0.189403	0.964655	-1.02374	-0.424288	-0.0999942	-1.57512	-0.293012	G-C9
ENSMUSG00000037625	0.1762	1.88672	-0.194773	0.26376	1.3202	-1.17385	0.130716	-0.500157	-0.740071	-1.16874	G-C9
ENSMUSG00000021086	0.440426	1.77296	-0.758798	0.0926795	1.65725	-0.758798	-0.169335	-0.758798	-0.758798	-0.758798	G-C9
ENSMUSG00000030167	1.02587	1.19368	0.0131542	0.148476	1.30626	-1.86338	0.0783265	-0.54708	-0.89917	-0.456134	G-C9
ENSMUSG00000022659	0.623448	1.86347	0.175078	-0.707965	0.841697	-1.04954	-0.31963	0.309925	-1.60683	-0.12966	G-C9
ENSMUSG00000040627	0.808908	1.96834	-0.421318	-0.389815	0.614103	-0.978384	-0.496772	0.391613	-1.55063	0.0539574	G-C9
ENSMUSG00000025912	0.545687	2.20885	-0.538839	-0.467302	0.903705	-1.0225	-0.508475	0.344344	-0.758944	-0.706528	G-C9
ENSMUSG00000099913	0.752095	1.49851	-0.121727	1.21075	0.326669	-1.3118	-1.48054	-0.291331	0.174502	-0.757118	G-C9
ENSMUSG00000021879	-0.77154	1.77144	-0.152302	1.21375	1.16972	-0.77154	-0.77154	-0.77154	-0.14491	-0.77154	G-C9
ENSMUSG00000073125	-0.405549	0.93878	1.14464	1.765	0.300539	-0.881826	-1.05137	-0.711043	-0.0774436	-1.02172	G-C9
ENSMUSG00000037188	0.51259	0.874884	-0.228219	1.74616	0.960053	-0.544461	-1.45339	-0.297187	-1.11595	-0.454485	G-C9
ENSMUSG00000024173	0.805133	0.452909	-0.160325	1.9366	0.880162	-0.929225	-0.397002	-0.446233	-0.869167	-1.27286	G-C9
ENSMUSG00000050370	1.129	1.78151	-0.541043	0.459982	0.86687	-0.239147	-1.00704	-0.451646	-1.10771	-0.890768	G-C9
ENSMUSG00000082976	0.99526	1.69688	0.203761	0.644	0.778988	-0.60889	-1.34014	-0.681337	-0.916674	-0.771853	G-C9
ENSMUSG00000026580	1.37146	1.81478	-0.380107	0.702414	0.341702	-0.995485	-0.851296	-0.647491	-0.586533	-0.769453	G-C9
ENSMUSG00000071361	1.36552	1.66196	-0.618853	0.886173	0.388383	-0.915747	-0.840367	-0.901857	-0.80452	-0.220694	G-C9
ENSMUSG00000068289	1.03958	1.48179	-0.29825	1.4747	-0.0450909	-1.03531	-0.856087	-0.761562	-1.03531	0.0355282	G-C9
ENSMUSG00000042064	0.501594	2.04154	-0.201522	0.793861	0.365269	-1.19897	-0.643523	-0.666473	-1.19897	0.207191	G-C9
ENSMUSG00000024680	0.598673	1.93719	-0.285891	1.13135	0.022171	-1.0753	-0.923178	-0.572917	-1.06557	0.23347	G-C9
ENSMUSG00000005339	1.00973	1.86333	0.391501	0.827448	-0.330688	-0.246824	-1.08922	-0.960961	-1.13106	-0.333257	G-C9
ENSMUSG00000050157	0.481945	2.3022	0.321138	0.554744	0.0793399	-0.29722	-0.860537	-0.860537	-0.860537	-0.860537	G-C9
ENSMUSG00000028332	0.748201	2.25026	0.547929	0.272657	-0.327208	-0.922169	-0.922169	-0.922169	-0.161836	-0.563492	G-C9
ENSMUSG00000026069	0.245105	2.04228	0.238205	-0.0342605	0.618662	-0.585463	-1.08568	-0.747772	-1.34777	0.656688	G-C9
ENSMUSG00000054932	0.147792	2.29862	0.257019	0.111381	0.582071	-0.712668	-1.11995	-0.506796	-1.11995	0.0624881	G-C9
ENSMUSG00000057933	-0.35145	1.78609	0.428365	0.838241	0.612369	-0.465771	-1.5082	-0.607791	-1.17103	0.439173	G-C9
ENSMUSG00000059743	0.251023	1.83597	0.441244	0.68096	0.468025	-1.31198	-0.903331	-1.44871	-0.168775	0.155584	G-C9
ENSMUSG00000056071	0.762152	1.67899	0.690131	0.0615747	0.610059	-1.03959	-1.38237	-0.989866	-0.787087	0.396013	G-C9
ENSMUSG00000029644	0.761996	1.53839	0.285221	0.132533	0.764417	-0.645777	-1.60453	-0.775506	-1.14275	0.686018	G-C9
ENSMUSG00000020401	0.357561	1.86013	0.163798	0.264916	0.7538	-1.0538	-1.00841	-1.02006	-1.03314	0.715212	G-C9
ENSMUSG00000044041	0.425088	1.90505	0.0706401	0.279644	0.589978	-0.931856	-1.45085	-0.786852	-0.812415	0.711583	G-C9
ENSMUSG00000047990	1.03281	1.82596	-0.185623	0.554236	-0.11242	-0.682102	-1.39034	-1.13789	-0.47541	0.570783	G-C9
ENSMUSG00000022227	0.983988	1.51135	0.071989	0.856103	0.555903	-1.31167	-1.06182	-1.25314	-0.507988	0.155289	G-C9
ENSMUSG00000022226	0.85951	1.6408	-0.0712871	0.842009	0.704951	-1.01697	-1.22516	-1.02096	-0.869417	0.156528	G-C9
ENSMUSG00000030406	1.6428	1.05072	0.708026	0.835437	-0.578454	-1.1097	-1.1926	-0.562581	-0.831665	0.0380195	G-C9
ENSMUSG00000066720	1.84372	0.702419	-0.305541	1.1536	-0.291239	-0.534648	-0.922521	-0.947304	-1.16168	0.463198	G-C9
ENSMUSG00000030165	1.22413	1.32156	0.776424	0.452287	0.6139	-1.28029	-0.883626	-1.0026	-1.05766	-0.164137	G-C9
ENSMUSG00000037321	1.15064	1.5861	0.683749	0.118984	0.459113	-1.3543	-1.05573	-0.484012	-1.13319	0.0286447	G-C9
ENSMUSG00000096727	1.24269	1.79197	0.480802	0.159962	0.300457	-1.18481	-1.08713	-0.669136	-0.92283	-0.111983	G-C9
ENSMUSG00000046031	1.24009	1.2305	0.158542	0.922339	0.536432	-1.24649	-1.13794	-0.319364	-1.35384	-0.0302693	G-C9
ENSMUSG00000053166	0.801694	1.18222	0.70919	1.10969	0.374562	-1.15472	-1.56541	-0.312391	-1.09597	-0.0488627	G-C9
ENSMUSG00000050241	0.522941	1.59087	0.684448	1.22415	-0.0230847	-1.27901	-1.27901	-0.424173	-0.868571	-0.148551	G-C9
ENSMUSG00000021273	0.936122	1.10955	1.29093	0.821969	0.214967	-1.27502	-1.14962	-1.08999	-0.429073	-0.429826	G-C9
ENSMUSG00000093930	0.982066	1.10753	1.06183	0.931387	0.504425	-0.973852	-1.40017	-0.726929	-0.837229	-0.649064	G-C9
ENSMUSG00000058908	0.857241	0.677427	0.728318	0.531911	0.651573	-0.529273	-2.08171	-1.28376	-0.0969357	0.545204	G-C9

## Sheet: KEGG_enrichment_G-C9
ID	Description	GeneRatio	BgRatio	pvalue	p.adjust	qvalue	geneID	Count
mmu04060	Cytokine-cytokine receptor interaction	29/188	289/8618	3.80282e-12	7.90986e-10	6.76502e-10	ENSMUSG00000070942/ENSMUSG00000020279/ENSMUSG00000010142/ENSMUSG00000045382/ENSMUSG00000022015/ENSMUSG00000029075/ENSMUSG00000024401/ENSMUSG00000030117/ENSMUSG00000044052/ENSMUSG00000040899/ENSMUSG00000026166/ENSMUSG00000034855/ENSMUSG00000058427/ENSMUSG00000035448/ENSMUSG00000039304/ENSMUSG00000032179/ENSMUSG00000025804/ENSMUSG00000022496/ENSMUSG00000005364/ENSMUSG00000029417/ENSMUSG00000026073/…	29
mmu04061	Viral protein interaction with cytokine and cytokine receptor	15/188	92/8618	1.03919e-09	1.08076e-07	9.24334e-08	ENSMUSG00000045382/ENSMUSG00000024401/ENSMUSG00000044052/ENSMUSG00000040899/ENSMUSG00000026166/ENSMUSG00000034855/ENSMUSG00000058427/ENSMUSG00000035448/ENSMUSG00000039304/ENSMUSG00000025804/ENSMUSG00000029417/ENSMUSG00000026770/ENSMUSG00000026180/ENSMUSG00000029371/ENSMUSG00000026068	15
mmu05332	Graft-versus-host disease	10/188	56/8618	2.86397e-07	1.98165e-05	1.69483e-05	ENSMUSG00000079492/ENSMUSG00000067341/ENSMUSG00000036322/ENSMUSG00000024401/ENSMUSG00000073409/ENSMUSG00000067235/ENSMUSG00000026012/ENSMUSG00000015437/ENSMUSG00000030167/ENSMUSG00000030165	10
mmu04650	Natural killer cell mediated cytotoxicity	15/188	141/8618	3.81086e-07	1.98165e-05	1.69483e-05	ENSMUSG00000079492/ENSMUSG00000015355/ENSMUSG00000024401/ENSMUSG00000073409/ENSMUSG00000067235/ENSMUSG00000039304/ENSMUSG00000067591/ENSMUSG00000059089/ENSMUSG00000004709/ENSMUSG00000015437/ENSMUSG00000067599/ENSMUSG00000030149/ENSMUSG00000102418/ENSMUSG00000030167/ENSMUSG00000030165	15
mmu04672	Intestinal immune network for IgA production	8/188	43/8618	3.33291e-06	0.000138649	0.000118582	ENSMUSG00000010142/ENSMUSG00000067341/ENSMUSG00000036322/ENSMUSG00000045382/ENSMUSG00000044052/ENSMUSG00000026012/ENSMUSG00000022496/ENSMUSG00000040627	8
mmu05310	Asthma	6/188	25/8618	1.24752e-05	0.000432473	0.000369878	ENSMUSG00000067341/ENSMUSG00000036322/ENSMUSG00000024401/ENSMUSG00000027073/ENSMUSG00000024680/ENSMUSG00000005339	6
mmu05330	Allograft rejection	8/188	56/8618	2.56226e-05	0.000761358	0.000651161	ENSMUSG00000079492/ENSMUSG00000067341/ENSMUSG00000036322/ENSMUSG00000024401/ENSMUSG00000073409/ENSMUSG00000067235/ENSMUSG00000026012/ENSMUSG00000015437	8
mmu04640	Hematopoietic cell lineage	10/188	94/8618	3.54747e-05	0.000922342	0.000788846	ENSMUSG00000051439/ENSMUSG00000020279/ENSMUSG00000067341/ENSMUSG00000036322/ENSMUSG00000002033/ENSMUSG00000024401/ENSMUSG00000005364/ENSMUSG00000026073/ENSMUSG00000028859/ENSMUSG00000026770	10
mmu04514	Cell adhesion molecules	13/188	163/8618	5.40351e-05	0.00124881	0.00106806	ENSMUSG00000079492/ENSMUSG00000016498/ENSMUSG00000067341/ENSMUSG00000036322/ENSMUSG00000048163/ENSMUSG00000073409/ENSMUSG00000067235/ENSMUSG00000022512/ENSMUSG00000071552/ENSMUSG00000026012/ENSMUSG00000037625/ENSMUSG00000026580/ENSMUSG00000066720	13
mmu04940	Type I diabetes mellitus	8/188	63/8618	6.13265e-05	0.00127559	0.00109097	ENSMUSG00000079492/ENSMUSG00000067341/ENSMUSG00000036322/ENSMUSG00000024401/ENSMUSG00000073409/ENSMUSG00000067235/ENSMUSG00000026012/ENSMUSG00000015437	8
mmu04612	Antigen processing and presentation	9/188	83/8618	7.55348e-05	0.00142829	0.00122157	ENSMUSG00000079492/ENSMUSG00000067341/ENSMUSG00000036322/ENSMUSG00000024401/ENSMUSG00000073409/ENSMUSG00000067235/ENSMUSG00000030167/ENSMUSG00000030165/ENSMUSG00000037321	9
mmu05323	Rheumatoid arthritis	9/188	87/8618	0.000109363	0.00189562	0.00162126	ENSMUSG00000067341/ENSMUSG00000036322/ENSMUSG00000022015/ENSMUSG00000024401/ENSMUSG00000026166/ENSMUSG00000058427/ENSMUSG00000026012/ENSMUSG00000029371/ENSMUSG00000028238	9
mmu04657	IL-17 signaling pathway	8/188	93/8618	0.000924597	0.0139022	0.0118901	ENSMUSG00000024401/ENSMUSG00000026166/ENSMUSG00000034855/ENSMUSG00000058427/ENSMUSG00000056054/ENSMUSG00000050578/ENSMUSG00000029371/ENSMUSG00000056071	8
mmu05320	Autoimmune thyroid disease	7/188	72/8618	0.000935726	0.0139022	0.0118901	ENSMUSG00000079492/ENSMUSG00000067341/ENSMUSG00000036322/ENSMUSG00000073409/ENSMUSG00000067235/ENSMUSG00000026012/ENSMUSG00000015437	7
mmu04145	Phagosome	11/188	173/8618	0.0013888	0.0182432	0.0156027	ENSMUSG00000079492/ENSMUSG00000051439/ENSMUSG00000067341/ENSMUSG00000036322/ENSMUSG00000073409/ENSMUSG00000067235/ENSMUSG00000059089/ENSMUSG00000025044/ENSMUSG00000079293/ENSMUSG00000028238/ENSMUSG00000037321	11
mmu00900	Terpenoid backbone biosynthesis	4/188	23/8618	0.00140332	0.0182432	0.0156027	ENSMUSG00000058258/ENSMUSG00000062480/ENSMUSG00000059743/ENSMUSG00000093930	4
mmu04064	NF-kappa B signaling pathway	8/188	105/8618	0.00202836	0.0248176	0.0212256	ENSMUSG00000021822/ENSMUSG00000051439/ENSMUSG00000031264/ENSMUSG00000022015/ENSMUSG00000024401/ENSMUSG00000102037/ENSMUSG00000058427/ENSMUSG00000013483	8
mmu00650	Butanoate metabolism	4/188	27/8618	0.00259843	0.0300263	0.0256803	ENSMUSG00000030935/ENSMUSG00000062480/ENSMUSG00000076436/ENSMUSG00000093930	4
mmu04062	Chemokine signaling pathway	11/188	190/8618	0.00291355	0.0318957	0.0272792	ENSMUSG00000045382/ENSMUSG00000044052/ENSMUSG00000040899/ENSMUSG00000026166/ENSMUSG00000034855/ENSMUSG00000058427/ENSMUSG00000035448/ENSMUSG00000025804/ENSMUSG00000029417/ENSMUSG00000026180/ENSMUSG00000029371	11
mmu05152	Tuberculosis	10/188	179/8618	0.00573975	0.0596934	0.0510536	ENSMUSG00000051439/ENSMUSG00000030789/ENSMUSG00000067341/ENSMUSG00000036322/ENSMUSG00000024401/ENSMUSG00000059089/ENSMUSG00000020826/ENSMUSG00000079293/ENSMUSG00000030142/ENSMUSG00000028238	10
mmu05166	Human T-cell leukemia virus 1 infection	12/188	243/8618	0.00685399	0.0678872	0.0580614	ENSMUSG00000079492/ENSMUSG00000027715/ENSMUSG00000040084/ENSMUSG00000067341/ENSMUSG00000036322/ENSMUSG00000002033/ENSMUSG00000024401/ENSMUSG00000073409/ENSMUSG00000067235/ENSMUSG00000026073/ENSMUSG00000026770/ENSMUSG00000059743	12
mmu05340	Primary immunodeficiency	4/188	36/8618	0.00748931	0.070808	0.0605595	ENSMUSG00000031264/ENSMUSG00000010142/ENSMUSG00000040627/ENSMUSG00000037321	4
mmu05416	Viral myocarditis	6/188	81/8618	0.00834197	0.0754404	0.0645214	ENSMUSG00000079492/ENSMUSG00000067341/ENSMUSG00000036322/ENSMUSG00000073409/ENSMUSG00000067235/ENSMUSG00000026012	6
mmu05169	Epstein-Barr virus infection	11/188	224/8618	0.00985935	0.0854477	0.0730803	ENSMUSG00000079492/ENSMUSG00000027715/ENSMUSG00000031264/ENSMUSG00000067341/ENSMUSG00000036322/ENSMUSG00000002033/ENSMUSG00000024401/ENSMUSG00000073409/ENSMUSG00000067235/ENSMUSG00000034855/ENSMUSG00000037321	11
mmu05321	Inflammatory bowel disease	5/188	62/8618	0.0111023	0.0889917	0.0761113	ENSMUSG00000067341/ENSMUSG00000036322/ENSMUSG00000024401/ENSMUSG00000049093/ENSMUSG00000026068	5
mmu04972	Pancreatic secretion	7/188	112/8618	0.011124	0.0889917	0.0761113	ENSMUSG00000056025/ENSMUSG00000037033/ENSMUSG00000074195/ENSMUSG00000028262/ENSMUSG00000001865/ENSMUSG00000068547/ENSMUSG00000058908	7
mmu04664	Fc epsilon RI signaling pathway	5/188	66/8618	0.0143046	0.110198	0.0942485	ENSMUSG00000031264/ENSMUSG00000024401/ENSMUSG00000070719/ENSMUSG00000024680/ENSMUSG00000005339	5
mmu05140	Leishmaniasis	5/188	70/8618	0.0180757	0.134277	0.114842	ENSMUSG00000067341/ENSMUSG00000036322/ENSMUSG00000024401/ENSMUSG00000059089/ENSMUSG00000020826	5
mmu04110	Cell cycle	7/188	125/8618	0.0193727	0.138949	0.118838	ENSMUSG00000041431/ENSMUSG00000027715/ENSMUSG00000027379/ENSMUSG00000040084/ENSMUSG00000038379/ENSMUSG00000026355/ENSMUSG00000044201	7
mmu04924	Renin secretion	5/188	75/8618	0.023644	0.163932	0.140205	ENSMUSG00000056025/ENSMUSG00000037033/ENSMUSG00000074195/ENSMUSG00000028262/ENSMUSG00000068547	5
mmu00380	Tryptophan metabolism	4/188	51/8618	0.0247065	0.165773	0.141779	ENSMUSG00000026866/ENSMUSG00000039783/ENSMUSG00000031551/ENSMUSG00000062480	4
mmu05146	Amoebiasis	6/188	107/8618	0.0293145	0.190544	0.162966	ENSMUSG00000051439/ENSMUSG00000024401/ENSMUSG00000058427/ENSMUSG00000020826/ENSMUSG00000026073/ENSMUSG00000019987	6
mmu05170	Human immunodeficiency virus 1 infection	10/188	233/8618	0.0312729	0.197114	0.168584	ENSMUSG00000079492/ENSMUSG00000041431/ENSMUSG00000057596/ENSMUSG00000002033/ENSMUSG00000045382/ENSMUSG00000024401/ENSMUSG00000073409/ENSMUSG00000044201/ENSMUSG00000067235/ENSMUSG00000037321	10
mmu03410	Base excision repair	3/188	33/8618	0.0345135	0.210763	0.180257	ENSMUSG00000039396/ENSMUSG00000007080/ENSMUSG00000020974	3
mmu05164	Influenza A	8/188	173/8618	0.0354649	0.210763	0.180257	ENSMUSG00000067341/ENSMUSG00000036322/ENSMUSG00000024401/ENSMUSG00000034855/ENSMUSG00000039304/ENSMUSG00000033825/ENSMUSG00000024173/ENSMUSG00000059743	8
mmu03030	DNA replication	3/188	35/8618	0.0401221	0.231816	0.198264	ENSMUSG00000007080/ENSMUSG00000020974/ENSMUSG00000026355	3
mmu04614	Renin-angiotensin system	3/188	36/8618	0.0430887	0.242228	0.207169	ENSMUSG00000022225/ENSMUSG00000001865/ENSMUSG00000061068	3
mmu05150	Staphylococcus aureus infection	6/188	120/8618	0.0471669	0.258176	0.220809	ENSMUSG00000067341/ENSMUSG00000036322/ENSMUSG00000048163/ENSMUSG00000059089/ENSMUSG00000026580/ENSMUSG00000044041	6
mmu04610	Complement and coagulation cascades	5/188	91/8618	0.0484105	0.258189	0.22082	ENSMUSG00000021822/ENSMUSG00000030789/ENSMUSG00000071178/ENSMUSG00000066366/ENSMUSG00000031138	5
mmu00983	Drug metabolism - other enzymes	5/188	92/8618	0.0503264	0.261697	0.22382	ENSMUSG00000091813/ENSMUSG00000062826/ENSMUSG00000020649/ENSMUSG00000020407/ENSMUSG00000057933	5
mmu04380	Osteoclast differentiation	6/188	124/8618	0.05377	0.272785	0.233303	ENSMUSG00000031264/ENSMUSG00000022015/ENSMUSG00000024401/ENSMUSG00000031257/ENSMUSG00000059089/ENSMUSG00000095788	6
mmu03440	Homologous recombination	3/188	41/8618	0.0594978	0.294656	0.252008	ENSMUSG00000026196/ENSMUSG00000039055/ENSMUSG00000078773	3
mmu00220	Arginine biosynthesis	2/188	20/8618	0.0695641	0.336496	0.287793	ENSMUSG00000020826/ENSMUSG00000019987	2
mmu04659	Th17 cell differentiation	5/188	105/8618	0.0792347	0.374564	0.320351	ENSMUSG00000067341/ENSMUSG00000036322/ENSMUSG00000002033/ENSMUSG00000026770/ENSMUSG00000049093	5
mmu05133	Pertussis	4/188	76/8618	0.0839761	0.388156	0.331976	ENSMUSG00000051439/ENSMUSG00000024401/ENSMUSG00000020826/ENSMUSG00000029371	4
mmu05322	Systemic lupus erythematosus	6/188	143/8618	0.0924606	0.408348	0.349245	ENSMUSG00000062727/ENSMUSG00000067341/ENSMUSG00000036322/ENSMUSG00000024401/ENSMUSG00000059089/ENSMUSG00000026012	6
mmu05163	Human cytomegalovirus infection	9/188	248/8618	0.0927569	0.408348	0.349245	ENSMUSG00000079492/ENSMUSG00000045382/ENSMUSG00000024401/ENSMUSG00000073409/ENSMUSG00000067235/ENSMUSG00000035448/ENSMUSG00000025804/ENSMUSG00000026180/ENSMUSG00000037321	9
mmu04625	C-type lectin receptor signaling pathway	5/188	112/8618	0.0978199	0.408348	0.349245	ENSMUSG00000023349/ENSMUSG00000024401/ENSMUSG00000079293/ENSMUSG00000030144/ENSMUSG00000030142	5
mmu03460	Fanconi anemia pathway	3/188	51/8618	0.099566	0.408348	0.349245	ENSMUSG00000039187/ENSMUSG00000034023/ENSMUSG00000039055	3
mmu04668	TNF signaling pathway	5/188	113/8618	0.100641	0.408348	0.349245	ENSMUSG00000024401/ENSMUSG00000026166/ENSMUSG00000034855/ENSMUSG00000058427/ENSMUSG00000029371	5
mmu00592	alpha-Linolenic acid metabolism	2/188	25/8618	0.102426	0.408348	0.349245	ENSMUSG00000070719/ENSMUSG00000058908	2
mmu04670	Leukocyte transendothelial migration	5/188	114/8618	0.103503	0.408348	0.349245	ENSMUSG00000045382/ENSMUSG00000022512/ENSMUSG00000020469/ENSMUSG00000037625/ENSMUSG00000066720	5
mmu02010	ABC transporters	3/188	52/8618	0.10405	0.408348	0.349245	ENSMUSG00000004668/ENSMUSG00000029299/ENSMUSG00000037321	3
mmu04950	Maturity onset diabetes of the young	2/188	27/8618	0.116558	0.446127	0.381556	ENSMUSG00000044312/ENSMUSG00000029644	2
mmu05144	Malaria	3/188	55/8618	0.117966	0.446127	0.381556	ENSMUSG00000024401/ENSMUSG00000030149/ENSMUSG00000026580	3
mmu00280	Valine, leucine and isoleucine degradation	3/188	56/8618	0.122752	0.45053	0.385322	ENSMUSG00000062480/ENSMUSG00000076436/ENSMUSG00000093930	3
mmu00232	Caffeine metabolism	1/188	6/8618	0.123989	0.45053	0.385322	ENSMUSG00000028186	1
mmu04658	Th1 and Th2 cell differentiation	4/188	88/8618	0.125629	0.45053	0.385322	ENSMUSG00000067341/ENSMUSG00000036322/ENSMUSG00000002033/ENSMUSG00000026770	4
mmu04914	Progesterone-mediated oocyte maturation	4/188	92/8618	0.141143	0.494258	0.422721	ENSMUSG00000041431/ENSMUSG00000027715/ENSMUSG00000027379/ENSMUSG00000044201	4
mmu05134	Legionellosis	3/188	60/8618	0.142575	0.494258	0.422721	ENSMUSG00000051439/ENSMUSG00000024401/ENSMUSG00000058427	3
mmu04630	JAK-STAT signaling pathway	6/188	167/8618	0.15785	0.538243	0.46034	ENSMUSG00000020279/ENSMUSG00000039760/ENSMUSG00000005364/ENSMUSG00000028859/ENSMUSG00000026770/ENSMUSG00000049093	6
mmu04620	Toll-like receptor signaling pathway	4/188	99/8618	0.169989	0.570287	0.487745	ENSMUSG00000051439/ENSMUSG00000024401/ENSMUSG00000034855/ENSMUSG00000029417	4
mmu04210	Apoptosis	5/188	136/8618	0.175875	0.580666	0.496622	ENSMUSG00000030560/ENSMUSG00000024401/ENSMUSG00000102037/ENSMUSG00000039304/ENSMUSG00000015437	5
mmu05202	Transcriptional misregulation in cancer	7/188	212/8618	0.180876	0.587846	0.502763	ENSMUSG00000027715/ENSMUSG00000021822/ENSMUSG00000051439/ENSMUSG00000102037/ENSMUSG00000039153/ENSMUSG00000015437/ENSMUSG00000026073	7
mmu05143	African trypanosomiasis	2/188	37/8618	0.192823	0.608825	0.520706	ENSMUSG00000024401/ENSMUSG00000031551	2
mmu05167	Kaposi sarcoma-associated herpesvirus infection	7/188	217/8618	0.1958	0.608825	0.520706	ENSMUSG00000079492/ENSMUSG00000073409/ENSMUSG00000067235/ENSMUSG00000058427/ENSMUSG00000035448/ENSMUSG00000036172/ENSMUSG00000025804	7
mmu05221	Acute myeloid leukemia	3/188	70/8618	0.196112	0.608825	0.520706	ENSMUSG00000027715/ENSMUSG00000051439/ENSMUSG00000102037	3
mmu04810	Regulation of actin cytoskeleton	7/188	219/8618	0.201905	0.617592	0.528204	ENSMUSG00000030789/ENSMUSG00000022488/ENSMUSG00000045382/ENSMUSG00000028068/ENSMUSG00000005320/ENSMUSG00000005947/ENSMUSG00000020469	7
mmu05203	Viral carcinogenesis	7/188	221/8618	0.208083	0.627266	0.536478	ENSMUSG00000079492/ENSMUSG00000062727/ENSMUSG00000027715/ENSMUSG00000073409/ENSMUSG00000067235/ENSMUSG00000035448/ENSMUSG00000028238	7
mmu05145	Toxoplasmosis	4/188	109/8618	0.214346	0.636914	0.544729	ENSMUSG00000067341/ENSMUSG00000036322/ENSMUSG00000024401/ENSMUSG00000020826	4
mmu04662	B cell receptor signaling pathway	3/188	77/8618	0.236082	0.687011	0.587575	ENSMUSG00000025017/ENSMUSG00000031264/ENSMUSG00000071042	3
mmu03420	Nucleotide excision repair	2/188	43/8618	0.241114	0.687011	0.587575	ENSMUSG00000007080/ENSMUSG00000020974	2
mmu04975	Fat digestion and absorption	2/188	43/8618	0.241114	0.687011	0.587575	ENSMUSG00000062480/ENSMUSG00000058908	2
mmu04970	Salivary secretion	3/188	83/8618	0.271372	0.751384	0.642631	ENSMUSG00000029868/ENSMUSG00000069515/ENSMUSG00000069516	3
mmu04613	Neutrophil extracellular trap formation	6/188	201/8618	0.275074	0.751384	0.642631	ENSMUSG00000062727/ENSMUSG00000025330/ENSMUSG00000048163/ENSMUSG00000059089/ENSMUSG00000079293/ENSMUSG00000026580	6
mmu05160	Hepatitis C	5/188	162/8618	0.279105	0.751384	0.642631	ENSMUSG00000024401/ENSMUSG00000034855/ENSMUSG00000022512/ENSMUSG00000037625/ENSMUSG00000066720	5
mmu00565	Ether lipid metabolism	2/188	48/8618	0.281769	0.751384	0.642631	ENSMUSG00000070719/ENSMUSG00000058908	2
mmu04930	Type II diabetes mellitus	2/188	48/8618	0.281769	0.751384	0.642631	ENSMUSG00000024401/ENSMUSG00000029644	2
mmu04979	Cholesterol metabolism	2/188	49/8618	0.289894	0.763264	0.652792	ENSMUSG00000032207/ENSMUSG00000044254	2
mmu00603	Glycosphingolipid biosynthesis - globo and isoglobo series	1/188	16/8618	0.297571	0.764029	0.653445	ENSMUSG00000055978	1
mmu00591	Linoleic acid metabolism	2/188	50/8618	0.298007	0.764029	0.653445	ENSMUSG00000070719/ENSMUSG00000058908	2
mmu05235	PD-L1 expression and PD-1 checkpoint pathway in cancer	3/188	88/8618	0.301204	0.764029	0.653445	ENSMUSG00000034266/ENSMUSG00000002033/ENSMUSG00000026012	3
mmu03320	PPAR signaling pathway	3/188	89/8618	0.307195	0.769839	0.658415	ENSMUSG00000025202/ENSMUSG00000027359/ENSMUSG00000093930	3
mmu04142	Lysosome	4/188	130/8618	0.315326	0.780806	0.667795	ENSMUSG00000030560/ENSMUSG00000041247/ENSMUSG00000043430/ENSMUSG00000028238	4
mmu04978	Mineral absorption	2/188	53/8618	0.322251	0.785625	0.671916	ENSMUSG00000029868/ENSMUSG00000033255	2
mmu00120	Primary bile acid biosynthesis	1/188	18/8618	0.327941	0.785625	0.671916	ENSMUSG00000050370	1
mmu00330	Arginine and proline metabolism	2/188	54/8618	0.33029	0.785625	0.671916	ENSMUSG00000020826/ENSMUSG00000019987	2
mmu05417	Lipid and atherosclerosis	6/188	216/8618	0.33238	0.785625	0.671916	ENSMUSG00000051439/ENSMUSG00000024401/ENSMUSG00000031257/ENSMUSG00000058427/ENSMUSG00000039304/ENSMUSG00000026580	6
mmu04218	Cellular senescence	5/188	176/8618	0.339088	0.792476	0.677776	ENSMUSG00000079492/ENSMUSG00000041431/ENSMUSG00000027715/ENSMUSG00000073409/ENSMUSG00000067235	5
mmu00100	Steroid biosynthesis	1/188	20/8618	0.357005	0.809981	0.692747	ENSMUSG00000021273	1
mmu04144	Endocytosis	7/188	265/8618	0.357535	0.809981	0.692747	ENSMUSG00000079492/ENSMUSG00000045382/ENSMUSG00000073409/ENSMUSG00000067235/ENSMUSG00000005320/ENSMUSG00000026770/ENSMUSG00000026180	7
mmu04936	Alcoholic liver disease	4/188	139/8618	0.360081	0.809981	0.692747	ENSMUSG00000025202/ENSMUSG00000051439/ENSMUSG00000024401/ENSMUSG00000058427	4
mmu00240	Pyrimidine metabolism	2/188	58/8618	0.362155	0.809981	0.692747	ENSMUSG00000020649/ENSMUSG00000020407	2
mmu05418	Fluid shear stress and atherosclerosis	4/188	145/8618	0.389929	0.84639	0.723886	ENSMUSG00000024401/ENSMUSG00000031257/ENSMUSG00000026073/ENSMUSG00000057933	4
mmu04660	T cell receptor signaling pathway	3/188	103/8618	0.390925	0.84639	0.723886	ENSMUSG00000002033/ENSMUSG00000024401/ENSMUSG00000026012	3
mmu05142	Chagas disease	3/188	103/8618	0.390925	0.84639	0.723886	ENSMUSG00000002033/ENSMUSG00000024401/ENSMUSG00000020826	3
mmu05162	Measles	4/188	146/8618	0.39489	0.84639	0.723886	ENSMUSG00000015316/ENSMUSG00000002033/ENSMUSG00000026012/ENSMUSG00000026770	4
mmu05217	Basal cell carcinoma	2/188	63/8618	0.401161	0.84639	0.723886	ENSMUSG00000010797/ENSMUSG00000064325	2
mmu05200	Pathways in cancer	13/188	542/8618	0.402849	0.84639	0.723886	ENSMUSG00000021055/ENSMUSG00000010797/ENSMUSG00000064325/ENSMUSG00000027715/ENSMUSG00000071042/ENSMUSG00000045382/ENSMUSG00000020826/ENSMUSG00000005320/ENSMUSG00000005364/ENSMUSG00000028859/ENSMUSG00000026770/ENSMUSG00000049093/ENSMUSG00000057933	13
mmu04072	Phospholipase D signaling pathway	4/188	149/8618	0.409734	0.852247	0.728896	ENSMUSG00000070719/ENSMUSG00000026180/ENSMUSG00000024680/ENSMUSG00000005339	4
mmu04148	Efferocytosis	4/188	151/8618	0.419591	0.85717	0.733106	ENSMUSG00000040405/ENSMUSG00000019987/ENSMUSG00000095788/ENSMUSG00000050370	4
mmu04928	Parathyroid hormone synthesis, secretion and action	3/188	108/8618	0.420343	0.85717	0.733106	ENSMUSG00000022015/ENSMUSG00000039153/ENSMUSG00000050578	3
mmu00601	Glycosphingolipid biosynthesis - lacto and neolacto series	1/188	26/8618	0.436904	0.882292	0.754592	ENSMUSG00000055978	1
mmu04966	Collecting duct acid secretion	1/188	27/8618	0.449225	0.898451	0.768412	ENSMUSG00000028238	1
mmu04622	RIG-I-like receptor signaling pathway	2/188	70/8618	0.453801	0.898957	0.768845	ENSMUSG00000024401/ENSMUSG00000034855	2
mmu04920	Adipocytokine signaling pathway	2/188	71/8618	0.461107	0.902021	0.771465	ENSMUSG00000024401/ENSMUSG00000029819	2
mmu00480	Glutathione metabolism	2/188	72/8618	0.468357	0.902021	0.771465	ENSMUSG00000020649/ENSMUSG00000057933	2
mmu04115	p53 signaling pathway	2/188	72/8618	0.468357	0.902021	0.771465	ENSMUSG00000041431/ENSMUSG00000020649	2
mmu01523	Antifolate resistance	1/188	29/8618	0.473069	0.902736	0.772077	ENSMUSG00000024401	1
mmu04917	Prolactin signaling pathway	2/188	74/8618	0.482682	0.907742	0.776358	ENSMUSG00000021055/ENSMUSG00000022015	2
mmu04071	Sphingolipid signaling pathway	3/188	120/8618	0.488784	0.907742	0.776358	ENSMUSG00000024401/ENSMUSG00000024680/ENSMUSG00000005339	3
mmu04114	Oocyte meiosis	3/188	120/8618	0.488784	0.907742	0.776358	ENSMUSG00000041431/ENSMUSG00000027379/ENSMUSG00000044201	3
mmu05168	Herpes simplex virus 1 infection	10/188	441/8618	0.496698	0.908963	0.777403	ENSMUSG00000079492/ENSMUSG00000067341/ENSMUSG00000036322/ENSMUSG00000024401/ENSMUSG00000073409/ENSMUSG00000066682/ENSMUSG00000067235/ENSMUSG00000109771/ENSMUSG00000046245/ENSMUSG00000037321	10
mmu04721	Synaptic vesicle cycle	2/188	77/8618	0.50372	0.908963	0.777403	ENSMUSG00000020838/ENSMUSG00000028238	2
mmu00630	Glyoxylate and dicarboxylate metabolism	1/188	32/8618	0.506922	0.908963	0.777403	ENSMUSG00000062480	1
mmu04130	SNARE interactions in vesicular transport	1/188	32/8618	0.506922	0.908963	0.777403	ENSMUSG00000047854	1
mmu01524	Platinum drug resistance	2/188	80/8618	0.524201	0.931205	0.796425	ENSMUSG00000020914/ENSMUSG00000057933	2
mmu01040	Biosynthesis of unsaturated fatty acids	1/188	34/8618	0.52828	0.931205	0.796425	ENSMUSG00000025202	1
mmu00590	Arachidonic acid metabolism	2/188	86/8618	0.563436	0.976622	0.835269	ENSMUSG00000070719/ENSMUSG00000058908	2
mmu04146	Peroxisome	2/188	86/8618	0.563436	0.976622	0.835269	ENSMUSG00000027359/ENSMUSG00000020826	2
mmu04550	Signaling pathways regulating pluripotency of stem cells	3/188	140/8618	0.593254	0.984072	0.84164	ENSMUSG00000031383/ENSMUSG00000010797/ENSMUSG00000005320	3
mmu04020	Calcium signaling pathway	5/188	240/8618	0.604988	0.984072	0.84164	ENSMUSG00000011008/ENSMUSG00000045382/ENSMUSG00000034987/ENSMUSG00000020826/ENSMUSG00000005320	5
mmu04666	Fc gamma R-mediated phagocytosis	2/188	93/8618	0.606227	0.984072	0.84164	ENSMUSG00000059089/ENSMUSG00000070719	2
mmu04350	TGF-beta signaling pathway	2/188	95/8618	0.617858	0.984072	0.84164	ENSMUSG00000024401/ENSMUSG00000032179	2
mmu04962	Vasopressin-regulated water reabsorption	1/188	44/8618	0.622027	0.984072	0.84164	ENSMUSG00000024411	1
mmu04010	MAPK signaling pathway	6/188	294/8618	0.624207	0.984072	0.84164	ENSMUSG00000031383/ENSMUSG00000051439/ENSMUSG00000071042/ENSMUSG00000024401/ENSMUSG00000070719/ENSMUSG00000005320	6
mmu05224	Breast cancer	3/188	147/8618	0.626425	0.984072	0.84164	ENSMUSG00000021055/ENSMUSG00000010797/ENSMUSG00000022015	3
mmu00830	Retinol metabolism	2/188	97/8618	0.629225	0.984072	0.84164	ENSMUSG00000063415/ENSMUSG00000015134	2
mmu00620	Pyruvate metabolism	1/188	45/8618	0.630315	0.984072	0.84164	ENSMUSG00000062480	1
mmu00564	Glycerophospholipid metabolism	2/188	98/8618	0.634809	0.984072	0.84164	ENSMUSG00000070719/ENSMUSG00000058908	2
mmu04973	Carbohydrate digestion and absorption	1/188	46/8618	0.638422	0.984072	0.84164	ENSMUSG00000033255	1
mmu04976	Bile secretion	2/188	99/8618	0.640328	0.984072	0.84164	ENSMUSG00000033255/ENSMUSG00000024411	2
mmu05215	Prostate cancer	2/188	99/8618	0.640328	0.984072	0.84164	ENSMUSG00000021822/ENSMUSG00000026073	2
mmu05132	Salmonella infection	5/188	251/8618	0.644616	0.984072	0.84164	ENSMUSG00000051439/ENSMUSG00000022488/ENSMUSG00000024401/ENSMUSG00000039304/ENSMUSG00000020469	5
mmu04916	Melanogenesis	2/188	100/8618	0.645782	0.984072	0.84164	ENSMUSG00000010797/ENSMUSG00000027596	2
mmu03050	Proteasome	1/188	47/8618	0.646352	0.984072	0.84164	ENSMUSG00000096727	1
mmu04933	AGE-RAGE signaling pathway in diabetic complications	2/188	101/8618	0.651171	0.984072	0.84164	ENSMUSG00000024401/ENSMUSG00000031257	2
mmu05165	Human papillomavirus infection	7/188	352/8618	0.652894	0.984072	0.84164	ENSMUSG00000079492/ENSMUSG00000010797/ENSMUSG00000027715/ENSMUSG00000024401/ENSMUSG00000073409/ENSMUSG00000067235/ENSMUSG00000028238	7
mmu00600	Sphingolipid metabolism	1/188	49/8618	0.661697	0.989922	0.846644	ENSMUSG00000043430	1
mmu04390	Hippo signaling pathway	3/188	156/8618	0.666294	0.989922	0.846644	ENSMUSG00000010797/ENSMUSG00000032179/ENSMUSG00000054932	3
mmu05207	Chemical carcinogenesis - receptor activation	4/188	209/8618	0.673604	0.993686	0.849863	ENSMUSG00000021055/ENSMUSG00000022015/ENSMUSG00000037577/ENSMUSG00000057933	4
mmu00071	Fatty acid degradation	1/188	52/8618	0.683481	0.997691	0.853288	ENSMUSG00000062480	1
mmu05206	MicroRNAs in cancer	3/188	161/8618	0.687075	0.997691	0.853288	ENSMUSG00000032254/ENSMUSG00000021822/ENSMUSG00000044201	3
mmu04931	Insulin resistance	2/188	109/8618	0.691963	0.997691	0.853288	ENSMUSG00000024401/ENSMUSG00000027359	2
mmu04530	Tight junction	3/188	164/8618	0.699076	0.997691	0.853288	ENSMUSG00000022512/ENSMUSG00000037625/ENSMUSG00000066720	3
mmu04923	Regulation of lipolysis in adipocytes	1/188	56/8618	0.710371	0.997691	0.853288	ENSMUSG00000029819	1
mmu04340	Hedgehog signaling pathway	1/188	58/8618	0.722951	0.997691	0.853288	ENSMUSG00000064325	1
mmu04370	VEGF signaling pathway	1/188	58/8618	0.722951	0.997691	0.853288	ENSMUSG00000070719	1
mmu04730	Long-term depression	1/188	60/8618	0.734987	0.997691	0.853288	ENSMUSG00000070719	1
mmu04217	Necroptosis	3/188	174/8618	0.736567	0.997691	0.853288	ENSMUSG00000024401/ENSMUSG00000039304/ENSMUSG00000070719	3
mmu00310	Lysine degradation	1/188	62/8618	0.746504	0.997691	0.853288	ENSMUSG00000062480	1
mmu00561	Glycerolipid metabolism	1/188	62/8618	0.746504	0.997691	0.853288	ENSMUSG00000032207	1
mmu04014	Ras signaling pathway	4/188	232/8618	0.750378	0.997691	0.853288	ENSMUSG00000071042/ENSMUSG00000070719/ENSMUSG00000005320/ENSMUSG00000058908	4
mmu04623	Cytosolic DNA-sensing pathway	1/188	63/8618	0.752074	0.997691	0.853288	ENSMUSG00000034855	1
mmu04913	Ovarian steroidogenesis	1/188	63/8618	0.752074	0.997691	0.853288	ENSMUSG00000070719	1
mmu04929	GnRH secretion	1/188	63/8618	0.752074	0.997691	0.853288	ENSMUSG00000021055	1
mmu04152	AMPK signaling pathway	2/188	123/8618	0.753875	0.997691	0.853288	ENSMUSG00000025202/ENSMUSG00000027715	2
mmu04611	Platelet activation	2/188	124/8618	0.757861	0.997691	0.853288	ENSMUSG00000031264/ENSMUSG00000070719	2
mmu04926	Relaxin signaling pathway	2/188	129/8618	0.776967	0.998076	0.853617	ENSMUSG00000050578/ENSMUSG00000020826	2
mmu04068	FoxO signaling pathway	2/188	131/8618	0.784235	0.998076	0.853617	ENSMUSG00000041431/ENSMUSG00000039304	2
mmu04726	Serotonergic synapse	2/188	131/8618	0.784235	0.998076	0.853617	ENSMUSG00000020838/ENSMUSG00000070719	2
mmu00230	Purine metabolism	2/188	133/8618	0.791295	0.998076	0.853617	ENSMUSG00000020649/ENSMUSG00000028186	2
mmu00982	Drug metabolism - cytochrome P450	1/188	71/8618	0.792466	0.998076	0.853617	ENSMUSG00000057933	1
mmu04915	Estrogen signaling pathway	2/188	134/8618	0.794749	0.998076	0.853617	ENSMUSG00000021055/ENSMUSG00000044041	2
mmu00980	Metabolism of xenobiotics by cytochrome P450	1/188	73/8618	0.801496	0.998076	0.853617	ENSMUSG00000057933	1
mmu04971	Gastric acid secretion	1/188	75/8618	0.810135	0.998076	0.853617	ENSMUSG00000034987	1
mmu05205	Proteoglycans in cancer	3/188	201/8618	0.81952	0.998076	0.853617	ENSMUSG00000010797/ENSMUSG00000021822/ENSMUSG00000024401	3
mmu04270	Vascular smooth muscle contraction	2/188	143/8618	0.823631	0.998076	0.853617	ENSMUSG00000070719/ENSMUSG00000058908	2
mmu04080	Neuroactive ligand-receptor interaction	6/188	372/8618	0.828052	0.998076	0.853617	ENSMUSG00000036362/ENSMUSG00000035383/ENSMUSG00000034987/ENSMUSG00000029819/ENSMUSG00000054293/ENSMUSG00000030406	6
mmu04621	NOD-like receptor signaling pathway	3/188	205/8618	0.829717	0.998076	0.853617	ENSMUSG00000024401/ENSMUSG00000058427/ENSMUSG00000070390	3
mmu05208	Chemical carcinogenesis - reactive oxygen species	3/188	207/8618	0.834629	0.998076	0.853617	ENSMUSG00000031257/ENSMUSG00000037577/ENSMUSG00000057933	3
mmu05204	Chemical carcinogenesis - DNA adducts	1/188	84/8618	0.844608	0.998076	0.853617	ENSMUSG00000057933	1
mmu04911	Insulin secretion	1/188	85/8618	0.848032	0.998076	0.853617	ENSMUSG00000029644	1
mmu04024	cAMP signaling pathway	3/188	216/8618	0.855258	0.998076	0.853617	ENSMUSG00000064325/ENSMUSG00000029819/ENSMUSG00000030406	3
mmu04150	mTOR signaling pathway	2/188	157/8618	0.861376	0.998076	0.853617	ENSMUSG00000010797/ENSMUSG00000024401	2
mmu04912	GnRH signaling pathway	1/188	90/8618	0.864054	0.998076	0.853617	ENSMUSG00000070719	1
mmu05410	Hypertrophic cardiomyopathy	1/188	91/8618	0.867051	0.998076	0.853617	ENSMUSG00000024401	1
mmu01522	Endocrine resistance	1/188	93/8618	0.87285	0.998076	0.853617	ENSMUSG00000021055	1
mmu05222	Small cell lung cancer	1/188	93/8618	0.87285	0.998076	0.853617	ENSMUSG00000020826	1
mmu05161	Hepatitis B	2/188	163/8618	0.875178	0.998076	0.853617	ENSMUSG00000027715/ENSMUSG00000024401	2
mmu05414	Dilated cardiomyopathy	1/188	94/8618	0.875654	0.998076	0.853617	ENSMUSG00000024401	1
mmu05231	Choline metabolism in cancer	1/188	98/8618	0.886268	0.998076	0.853617	ENSMUSG00000070719	1
mmu05171	Coronavirus disease - COVID-19	3/188	235/8618	0.891586	0.998076	0.853617	ENSMUSG00000024401/ENSMUSG00000034855/ENSMUSG00000026580	3
mmu05225	Hepatocellular carcinoma	2/188	173/8618	0.89541	0.998076	0.853617	ENSMUSG00000010797/ENSMUSG00000057933	2
mmu04974	Protein digestion and absorption	1/188	107/8618	0.906969	0.998076	0.853617	ENSMUSG00000001865	1
mmu04066	HIF-1 signaling pathway	1/188	113/8618	0.918641	0.998076	0.853617	ENSMUSG00000020826	1
mmu04724	Glutamatergic synapse	1/188	113/8618	0.918641	0.998076	0.853617	ENSMUSG00000070719	1
mmu05415	Diabetic cardiomyopathy	2/188	191/8618	0.924367	0.998076	0.853617	ENSMUSG00000022225/ENSMUSG00000061068	2
mmu00190	Oxidative phosphorylation	1/188	120/8618	0.930429	0.998076	0.853617	ENSMUSG00000028238	1
mmu05034	Alcoholism	2/188	199/8618	0.934659	0.998076	0.853617	ENSMUSG00000062727/ENSMUSG00000029819	2
mmu05022	Pathways of neurodegeneration - multiple diseases	6/188	456/8618	0.938026	0.998076	0.853617	ENSMUSG00000010797/ENSMUSG00000024401/ENSMUSG00000031257/ENSMUSG00000020826/ENSMUSG00000033826/ENSMUSG00000021879	6
mmu04750	Inflammatory mediator regulation of TRP channels	1/188	126/8618	0.93917	0.998076	0.853617	ENSMUSG00000070719	1
mmu05135	Yersinia infection	1/188	135/8618	0.950275	0.998076	0.853617	ENSMUSG00000024401	1
mmu04015	Rap1 signaling pathway	2/188	214/8618	0.950497	0.998076	0.853617	ENSMUSG00000071042/ENSMUSG00000005320	2
mmu04371	Apelin signaling pathway	1/188	136/8618	0.951377	0.998076	0.853617	ENSMUSG00000020826	1
mmu05014	Amyotrophic lateral sclerosis	4/188	352/8618	0.952495	0.998076	0.853617	ENSMUSG00000024401/ENSMUSG00000020826/ENSMUSG00000033826/ENSMUSG00000021879	4
mmu04151	PI3K-Akt signaling pathway	4/188	356/8618	0.955318	0.998076	0.853617	ENSMUSG00000025017/ENSMUSG00000005320/ENSMUSG00000028859/ENSMUSG00000026770	4
mmu05010	Alzheimer disease	4/188	366/8618	0.961716	0.998076	0.853617	ENSMUSG00000010797/ENSMUSG00000024401/ENSMUSG00000031257/ENSMUSG00000020826	4
mmu05226	Gastric cancer	1/188	149/8618	0.963675	0.998076	0.853617	ENSMUSG00000010797	1
mmu04932	Non-alcoholic fatty liver disease	1/188	150/8618	0.964481	0.998076	0.853617	ENSMUSG00000024401	1
mmu04921	Oxytocin signaling pathway	1/188	152/8618	0.966041	0.998076	0.853617	ENSMUSG00000070719	1
mmu04934	Cushing syndrome	1/188	162/8618	0.972875	0.998076	0.853617	ENSMUSG00000010797	1
mmu04310	Wnt signaling pathway	1/188	167/8618	0.97576	0.998076	0.853617	ENSMUSG00000010797	1
mmu04360	Axon guidance	1/188	181/8618	0.982313	0.998076	0.853617	ENSMUSG00000045382	1
mmu05016	Huntington disease	2/188	287/8618	0.987812	0.998076	0.853617	ENSMUSG00000033826/ENSMUSG00000021879	2
mmu04510	Focal adhesion	1/188	200/8618	0.988479	0.998076	0.853617	ENSMUSG00000020469	1
mmu05020	Prion disease	1/188	253/8618	0.996533	1	0.855263	ENSMUSG00000024401	1
mmu04740	Olfactory transduction	3/188	1151/8618	1	1	0.855263	ENSMUSG00000111611/ENSMUSG00000042869/ENSMUSG00000040328	3

## Sheet: KEGG_enrichment_G-C8
ID	Description	GeneRatio	BgRatio	pvalue	p.adjust	qvalue	geneID	Count
mmu04514	Cell adhesion molecules	45739	163/8618	0.00890952	0.403994	0.387031	ENSMUSG00000024109/ENSMUSG00000063887/ENSMUSG00000073402	3
mmu04213	Longevity regulating pathway - multiple species	45711	62/8618	0.011691	0.403994	0.387031	ENSMUSG00000054667/ENSMUSG00000006542	2
mmu04920	Adipocytokine signaling pathway	45711	71/8618	0.0151419	0.403994	0.387031	ENSMUSG00000054667/ENSMUSG00000006542	2
mmu04211	Longevity regulating pathway	45711	90/8618	0.0236682	0.403994	0.387031	ENSMUSG00000054667/ENSMUSG00000006542	2
mmu00564	Glycerophospholipid metabolism	45711	98/8618	0.0277297	0.403994	0.387031	ENSMUSG00000021919/ENSMUSG00000038665	2
mmu04725	Cholinergic synapse	45711	112/8618	0.0354589	0.403994	0.387031	ENSMUSG00000021919/ENSMUSG00000042529	2
mmu04152	AMPK signaling pathway	45711	123/8618	0.0420525	0.403994	0.387031	ENSMUSG00000054667/ENSMUSG00000006542	2
mmu04068	FoxO signaling pathway	45711	131/8618	0.0471172	0.403994	0.387031	ENSMUSG00000054667/ENSMUSG00000006542	2
mmu04910	Insulin signaling pathway	45711	138/8618	0.0517252	0.403994	0.387031	ENSMUSG00000054667/ENSMUSG00000006542	2
mmu00531	Glycosaminoglycan degradation	45680	21/8618	0.0546365	0.403994	0.387031	ENSMUSG00000074852	1
mmu00770	Pantothenate and CoA biosynthesis	45680	21/8618	0.0546365	0.403994	0.387031	ENSMUSG00000037440	1
mmu04932	Non-alcoholic fatty liver disease	45711	150/8618	0.0599869	0.403994	0.387031	ENSMUSG00000006542/ENSMUSG00000025488	2
mmu04921	Oxytocin signaling pathway	45711	152/8618	0.0614064	0.403994	0.387031	ENSMUSG00000006542/ENSMUSG00000042529	2
mmu00062	Fatty acid elongation	45680	29/8618	0.0746895	0.403994	0.387031	ENSMUSG00000021364	1
mmu01523	Antifolate resistance	45680	29/8618	0.0746895	0.403994	0.387031	ENSMUSG00000025194	1
mmu04022	cGMP-PKG signaling pathway	45711	170/8618	0.0746917	0.403994	0.387031	ENSMUSG00000054667/ENSMUSG00000031376	2
mmu04710	Circadian rhythm	45680	30/8618	0.0771674	0.403994	0.387031	ENSMUSG00000006542	1
mmu01040	Biosynthesis of unsaturated fatty acids	45680	34/8618	0.0870154	0.417476	0.399947	ENSMUSG00000021364	1
mmu04714	Thermogenesis	45711	215/8618	0.111376	0.417476	0.399947	ENSMUSG00000006542/ENSMUSG00000025488	2
mmu04930	Type II diabetes mellitus	45680	48/8618	0.120698	0.417476	0.399947	ENSMUSG00000054667	1
mmu00591	Linoleic acid metabolism	45680	50/8618	0.125412	0.417476	0.399947	ENSMUSG00000029630	1
mmu02010	ABC transporters	45680	52/8618	0.130101	0.417476	0.399947	ENSMUSG00000025194	1
mmu04978	Mineral absorption	45680	53/8618	0.132437	0.417476	0.399947	ENSMUSG00000031376	1
mmu04923	Regulation of lipolysis in adipocytes	45680	56/8618	0.139408	0.417476	0.399947	ENSMUSG00000054667	1
mmu05330	Allograft rejection	45680	56/8618	0.139408	0.417476	0.399947	ENSMUSG00000073402	1
mmu05332	Graft-versus-host disease	45680	56/8618	0.139408	0.417476	0.399947	ENSMUSG00000073402	1
mmu04961	Endocrine and other factor-regulated calcium reabsorption	45680	60/8618	0.14862	0.417476	0.399947	ENSMUSG00000031376	1
mmu00561	Glycerolipid metabolism	45680	62/8618	0.15319	0.417476	0.399947	ENSMUSG00000038665	1
mmu04940	Type I diabetes mellitus	45680	63/8618	0.155466	0.417476	0.399947	ENSMUSG00000073402	1
mmu04144	Endocytosis	45711	265/8618	0.156527	0.417476	0.399947	ENSMUSG00000073402/ENSMUSG00000086040	2
mmu05320	Autoimmune thyroid disease	45680	72/8618	0.175692	0.417476	0.399947	ENSMUSG00000073402	1
mmu05016	Huntington disease	45711	287/8618	0.177428	0.417476	0.399947	ENSMUSG00000018581/ENSMUSG00000025488	2
mmu04721	Synaptic vesicle cycle	45680	77/8618	0.186727	0.417476	0.399947	ENSMUSG00000062151	1
mmu01524	Platinum drug resistance	45680	80/8618	0.193281	0.417476	0.399947	ENSMUSG00000025194	1
mmu05416	Viral myocarditis	45680	81/8618	0.195454	0.417476	0.399947	ENSMUSG00000073402	1
mmu04260	Cardiac muscle contraction	45680	82/8618	0.197621	0.417476	0.399947	ENSMUSG00000025488	1
mmu04612	Antigen processing and presentation	45680	83/8618	0.199783	0.417476	0.399947	ENSMUSG00000073402	1
mmu04970	Salivary secretion	45680	83/8618	0.199783	0.417476	0.399947	ENSMUSG00000031376	1
mmu05204	Chemical carcinogenesis - DNA adducts	45680	84/8618	0.20194	0.417476	0.399947	ENSMUSG00000029630	1
mmu04911	Insulin secretion	45680	85/8618	0.204091	0.417476	0.399947	ENSMUSG00000061601	1
mmu04512	ECM-receptor interaction	45680	88/8618	0.21051	0.417476	0.399947	ENSMUSG00000015829	1
mmu00140	Steroid hormone biosynthesis	45680	91/8618	0.21688	0.417476	0.399947	ENSMUSG00000029630	1
mmu04742	Taste transduction	45680	91/8618	0.21688	0.417476	0.399947	ENSMUSG00000020704	1
mmu05410	Hypertrophic cardiomyopathy	45680	91/8618	0.21688	0.417476	0.399947	ENSMUSG00000006542	1
mmu04070	Phosphatidylinositol signaling system	45680	96/8618	0.227387	0.417476	0.399947	ENSMUSG00000038665	1
mmu00830	Retinol metabolism	45680	97/8618	0.229472	0.417476	0.399947	ENSMUSG00000029630	1
mmu05231	Choline metabolism in cancer	45680	98/8618	0.231552	0.417476	0.399947	ENSMUSG00000038665	1
mmu04976	Bile secretion	45680	99/8618	0.233626	0.417476	0.399947	ENSMUSG00000025194	1
mmu04925	Aldosterone synthesis and secretion	45680	102/8618	0.239818	0.417476	0.399947	ENSMUSG00000031376	1
mmu05014	Amyotrophic lateral sclerosis	45711	352/8618	0.241396	0.417476	0.399947	ENSMUSG00000018581/ENSMUSG00000025488	2
mmu05165	Human papillomavirus infection	45711	352/8618	0.241396	0.417476	0.399947	ENSMUSG00000015829/ENSMUSG00000073402	2
mmu04922	Glucagon signaling pathway	45680	104/8618	0.243919	0.417476	0.399947	ENSMUSG00000006542	1
mmu04931	Insulin resistance	45680	109/8618	0.254078	0.420908	0.403235	ENSMUSG00000006542	1
mmu05010	Alzheimer disease	45711	366/8618	0.255425	0.420908	0.403235	ENSMUSG00000054667/ENSMUSG00000025488	2
mmu04972	Pancreatic secretion	45680	112/8618	0.260112	0.420908	0.403235	ENSMUSG00000031376	1
mmu04935	Growth hormone synthesis, secretion and action	45680	116/8618	0.268083	0.426061	0.408172	ENSMUSG00000054667	1
mmu00190	Oxidative phosphorylation	45680	120/8618	0.275972	0.430904	0.412812	ENSMUSG00000025488	1
mmu04750	Inflammatory mediator regulation of TRP channels	45680	126/8618	0.287654	0.4414	0.422867	ENSMUSG00000020704	1
mmu05135	Yersinia infection	45680	135/8618	0.304839	0.446519	0.427771	ENSMUSG00000086040	1
mmu04371	Apelin signaling pathway	45680	136/8618	0.306724	0.446519	0.427771	ENSMUSG00000006542	1
mmu04936	Alcoholic liver disease	45680	139/8618	0.312349	0.446519	0.427771	ENSMUSG00000006542	1
mmu04140	Autophagy - animal	45680	140/8618	0.314214	0.446519	0.427771	ENSMUSG00000054667	1
mmu04650	Natural killer cell mediated cytotoxicity	45680	141/8618	0.316075	0.446519	0.427771	ENSMUSG00000073402	1
mmu04261	Adrenergic signaling in cardiomyocytes	45680	147/8618	0.327137	0.452922	0.433905	ENSMUSG00000031376	1
mmu04072	Phospholipase D signaling pathway	45680	149/8618	0.330786	0.452922	0.433905	ENSMUSG00000038665	1
mmu05022	Pathways of neurodegeneration - multiple diseases	45711	456/8618	0.345664	0.466123	0.446552	ENSMUSG00000018581/ENSMUSG00000025488	2
mmu05206	MicroRNAs in cancer	45680	161/8618	0.352286	0.467943	0.448295	ENSMUSG00000015829	1
mmu04530	Tight junction	45680	164/8618	0.357557	0.467943	0.448295	ENSMUSG00000006542	1
mmu04310	Wnt signaling pathway	45680	167/8618	0.362787	0.467943	0.448295	ENSMUSG00000044365	1
mmu04145	Phagosome	45680	173/8618	0.373125	0.474123	0.454216	ENSMUSG00000073402	1
mmu04218	Cellular senescence	45680	176/8618	0.378233	0.474123	0.454216	ENSMUSG00000073402	1
mmu04360	Axon guidance	45680	181/8618	0.386659	0.477954	0.457886	ENSMUSG00000029095	1
mmu05415	Diabetic cardiomyopathy	45680	191/8618	0.403184	0.491554	0.470915	ENSMUSG00000025488	1
mmu04510	Focal adhesion	45680	200/8618	0.417692	0.49755	0.476659	ENSMUSG00000015829	1
mmu05205	Proteoglycans in cancer	45680	201/8618	0.419283	0.49755	0.476659	ENSMUSG00000074852	1
mmu05208	Chemical carcinogenesis - reactive oxygen species	45680	207/8618	0.428742	0.499166	0.478207	ENSMUSG00000025488	1
mmu05207	Chemical carcinogenesis - receptor activation	45680	209/8618	0.431863	0.499166	0.478207	ENSMUSG00000029630	1
mmu04024	cAMP signaling pathway	45680	216/8618	0.442655	0.499663	0.478684	ENSMUSG00000031376	1
mmu05167	Kaposi sarcoma-associated herpesvirus infection	45680	217/8618	0.444181	0.499663	0.478684	ENSMUSG00000073402	1
mmu05203	Viral carcinogenesis	45680	221/8618	0.450244	0.499663	0.478684	ENSMUSG00000073402	1
mmu05169	Epstein-Barr virus infection	45680	224/8618	0.454749	0.499663	0.478684	ENSMUSG00000073402	1
mmu05170	Human immunodeficiency virus 1 infection	45680	233/8618	0.468055	0.507935	0.486609	ENSMUSG00000073402	1
mmu04020	Calcium signaling pathway	45680	240/8618	0.478189	0.507935	0.486609	ENSMUSG00000031376	1
mmu05166	Human T-cell leukemia virus 1 infection	45680	243/8618	0.482476	0.507935	0.486609	ENSMUSG00000073402	1
mmu05163	Human cytomegalovirus infection	45680	248/8618	0.489545	0.507935	0.486609	ENSMUSG00000073402	1
mmu05012	Parkinson disease	45680	249/8618	0.490947	0.507935	0.486609	ENSMUSG00000025488	1
mmu05020	Prion disease	45680	253/8618	0.496521	0.507935	0.486609	ENSMUSG00000025488	1
mmu04151	PI3K-Akt signaling pathway	45680	356/8618	0.621505	0.628568	0.602176	ENSMUSG00000015829	1
mmu05168	Herpes simplex virus 1 infection	45680	441/8618	0.70172	0.70172	0.672257	ENSMUSG00000073402	1

## Sheet: KEGG_enrichment_G-C7
ID	Description	GeneRatio	BgRatio	pvalue	p.adjust	qvalue	geneID	Count
mmu00983	Drug metabolism - other enzymes	45735	92/8618	0.00100799	0.0453594	0.0413805	ENSMUSG00000055730/ENSMUSG00000050097/ENSMUSG00000033308	3
mmu04725	Cholinergic synapse	45707	112/8618	0.0247841	0.340075	0.310244	ENSMUSG00000045613/ENSMUSG00000063594	2
mmu04371	Apelin signaling pathway	45707	136/8618	0.0354751	0.340075	0.310244	ENSMUSG00000063594/ENSMUSG00000019997	2
mmu04151	PI3K-Akt signaling pathway	45735	356/8618	0.0414481	0.340075	0.310244	ENSMUSG00000045613/ENSMUSG00000019970/ENSMUSG00000063594	3
mmu04148	Efferocytosis	45707	151/8618	0.0429188	0.340075	0.310244	ENSMUSG00000019970/ENSMUSG00000037887	2
mmu00770	Pantothenate and CoA biosynthesis	45676	21/8618	0.0453433	0.340075	0.310244	ENSMUSG00000033308	1
mmu00340	Histidine metabolism	45676	26/8618	0.0558485	0.341551	0.31159	ENSMUSG00000026986	1
mmu00410	beta-Alanine metabolism	45676	32/8618	0.0683102	0.341551	0.31159	ENSMUSG00000033308	1
mmu00512	Mucin type O-glycan biosynthesis	45676	32/8618	0.0683102	0.341551	0.31159	ENSMUSG00000034040	1
mmu04960	Aldosterone-regulated sodium reabsorption	45676	37/8618	0.0785758	0.353591	0.322574	ENSMUSG00000019970	1
mmu00514	Other types of O-glycan biosynthesis	45676	43/8618	0.090753	0.371262	0.338695	ENSMUSG00000034040	1
mmu04979	Cholesterol metabolism	45676	49/8618	0.102778	0.385416	0.351608	ENSMUSG00000047822	1
mmu00240	Pyrimidine metabolism	45676	58/8618	0.120533	0.412445	0.376266	ENSMUSG00000033308	1
mmu00310	Lysine degradation	45676	62/8618	0.128316	0.412445	0.376266	ENSMUSG00000029695	1
mmu04512	ECM-receptor interaction	45676	88/8618	0.177342	0.443369	0.404477	ENSMUSG00000034687	1
mmu04727	GABAergic synapse	45676	89/8618	0.179175	0.443369	0.404477	ENSMUSG00000063594	1
mmu05032	Morphine addiction	45676	91/8618	0.182828	0.443369	0.404477	ENSMUSG00000063594	1
mmu04713	Circadian entrainment	45676	98/8618	0.195493	0.443369	0.404477	ENSMUSG00000063594	1
mmu04976	Bile secretion	45676	99/8618	0.197287	0.443369	0.404477	ENSMUSG00000023073	1
mmu04931	Insulin resistance	45676	109/8618	0.215021	0.443369	0.404477	ENSMUSG00000067279	1
mmu04724	Glutamatergic synapse	45676	113/8618	0.22201	0.443369	0.404477	ENSMUSG00000063594	1
mmu04926	Relaxin signaling pathway	45676	129/8618	0.249381	0.443369	0.404477	ENSMUSG00000063594	1
mmu04068	FoxO signaling pathway	45676	131/8618	0.252737	0.443369	0.404477	ENSMUSG00000019970	1
mmu04726	Serotonergic synapse	45676	131/8618	0.252737	0.443369	0.404477	ENSMUSG00000063594	1
mmu04728	Dopaminergic synapse	45676	131/8618	0.252737	0.443369	0.404477	ENSMUSG00000063594	1
mmu04910	Insulin signaling pathway	45676	138/8618	0.264373	0.443369	0.404477	ENSMUSG00000067279	1
mmu04723	Retrograde endocannabinoid signaling	45676	139/8618	0.266022	0.443369	0.404477	ENSMUSG00000063594	1
mmu04390	Hippo signaling pathway	45676	156/8618	0.293512	0.443553	0.404645	ENSMUSG00000019997	1
mmu04150	mTOR signaling pathway	45676	157/8618	0.295098	0.443553	0.404645	ENSMUSG00000019970	1
mmu05160	Hepatitis C	45676	162/8618	0.302979	0.443553	0.404645	ENSMUSG00000067297	1
mmu04310	Wnt signaling pathway	45676	167/8618	0.310776	0.443553	0.404645	ENSMUSG00000018822	1
mmu04141	Protein processing in endoplasmic reticulum	45676	170/8618	0.315415	0.443553	0.404645	ENSMUSG00000029657	1
mmu04062	Chemokine signaling pathway	45676	190/8618	0.345593	0.467571	0.426556	ENSMUSG00000063594	1
mmu05034	Alcoholism	45676	199/8618	0.358757	0.467571	0.426556	ENSMUSG00000063594	1
mmu04024	cAMP signaling pathway	45676	216/8618	0.382942	0.467571	0.426556	ENSMUSG00000045613	1
mmu05167	Kaposi sarcoma-associated herpesvirus infection	45676	217/8618	0.384338	0.467571	0.426556	ENSMUSG00000063594	1
mmu04810	Regulation of actin cytoskeleton	45676	219/8618	0.38712	0.467571	0.426556	ENSMUSG00000045613	1
mmu04014	Ras signaling pathway	45676	232/8618	0.404913	0.467571	0.426556	ENSMUSG00000063594	1
mmu05170	Human immunodeficiency virus 1 infection	45676	233/8618	0.406262	0.467571	0.426556	ENSMUSG00000063594	1
mmu04020	Calcium signaling pathway	45676	240/8618	0.415619	0.467571	0.426556	ENSMUSG00000045613	1
mmu05163	Human cytomegalovirus infection	45676	248/8618	0.426142	0.467716	0.426689	ENSMUSG00000063594	1
mmu04010	MAPK signaling pathway	45676	294/8618	0.483249	0.517767	0.472349	ENSMUSG00000037887	1
mmu04080	Neuroactive ligand-receptor interaction	45676	372/8618	0.567973	0.594391	0.542251	ENSMUSG00000045613	1
mmu05168	Herpes simplex virus 1 infection	45676	441/8618	0.631789	0.646147	0.589468	ENSMUSG00000078864	1
mmu05200	Pathways in cancer	45676	542/8618	0.709312	0.709312	0.647091	ENSMUSG00000063594	1

## Sheet: KEGG_enrichment_G-C6
ID	Description	GeneRatio	BgRatio	pvalue	p.adjust	qvalue	geneID	Count
mmu05414	Dilated cardiomyopathy	16/114	94/8618	5.8368e-14	1.02728e-11	8.6016e-12	ENSMUSG00000040118/ENSMUSG00000039239/ENSMUSG00000026208/ENSMUSG00000032366/ENSMUSG00000028464/ENSMUSG00000025348/ENSMUSG00000042284/ENSMUSG00000051331/ENSMUSG00000021313/ENSMUSG00000020354/ENSMUSG00000057914/ENSMUSG00000022840/ENSMUSG00000045103/ENSMUSG00000026768/ENSMUSG00000030376/ENSMUSG00000039115	16
mmu05410	Hypertrophic cardiomyopathy	15/114	91/8618	6.16292e-13	5.42337e-11	4.5411e-11	ENSMUSG00000040118/ENSMUSG00000039239/ENSMUSG00000026208/ENSMUSG00000032366/ENSMUSG00000028464/ENSMUSG00000025348/ENSMUSG00000042284/ENSMUSG00000051331/ENSMUSG00000021313/ENSMUSG00000020354/ENSMUSG00000057914/ENSMUSG00000045103/ENSMUSG00000026768/ENSMUSG00000030376/ENSMUSG00000039115	15
mmu05412	Arrhythmogenic right ventricular cardiomyopathy	12/114	77/8618	2.85283e-10	1.67366e-08	1.40139e-08	ENSMUSG00000040118/ENSMUSG00000026208/ENSMUSG00000025348/ENSMUSG00000042284/ENSMUSG00000051331/ENSMUSG00000021313/ENSMUSG00000020354/ENSMUSG00000057914/ENSMUSG00000045103/ENSMUSG00000026768/ENSMUSG00000030376/ENSMUSG00000039115	12
mmu04270	Vascular smooth muscle contraction	13/114	143/8618	4.31621e-08	1.89913e-06	1.59018e-06	ENSMUSG00000067818/ENSMUSG00000018830/ENSMUSG00000035783/ENSMUSG00000037166/ENSMUSG00000059430/ENSMUSG00000019254/ENSMUSG00000051331/ENSMUSG00000029761/ENSMUSG00000022840/ENSMUSG00000022836/ENSMUSG00000073557/ENSMUSG00000005611/ENSMUSG00000052920	13
mmu04921	Oxytocin signaling pathway	11/114	152/8618	4.83814e-06	0.000170303	0.000142598	ENSMUSG00000040118/ENSMUSG00000067818/ENSMUSG00000057378/ENSMUSG00000019254/ENSMUSG00000051331/ENSMUSG00000021313/ENSMUSG00000057914/ENSMUSG00000022840/ENSMUSG00000031748/ENSMUSG00000022836/ENSMUSG00000073557	11
mmu04260	Cardiac muscle contraction	8/114	82/8618	1.15657e-05	0.00033926	0.000284069	ENSMUSG00000040118/ENSMUSG00000027861/ENSMUSG00000032366/ENSMUSG00000028464/ENSMUSG00000051331/ENSMUSG00000021313/ENSMUSG00000057914/ENSMUSG00000030376	8
mmu04810	Regulation of actin cytoskeleton	12/114	219/8618	3.02211e-05	0.000759845	0.000636234	ENSMUSG00000067818/ENSMUSG00000018830/ENSMUSG00000022995/ENSMUSG00000046159/ENSMUSG00000025348/ENSMUSG00000042284/ENSMUSG00000019254/ENSMUSG00000022836/ENSMUSG00000073557/ENSMUSG00000026768/ENSMUSG00000025265/ENSMUSG00000039115	12
mmu04713	Circadian entrainment	8/114	98/8618	4.28509e-05	0.00094272	0.000789358	ENSMUSG00000057378/ENSMUSG00000020524/ENSMUSG00000051331/ENSMUSG00000021313/ENSMUSG00000022840/ENSMUSG00000031748/ENSMUSG00000024112/ENSMUSG00000052920	8
mmu04510	Focal adhesion	11/114	200/8618	6.37484e-05	0.00124663	0.00104383	ENSMUSG00000033327/ENSMUSG00000067818/ENSMUSG00000025348/ENSMUSG00000042284/ENSMUSG00000019254/ENSMUSG00000023885/ENSMUSG00000022836/ENSMUSG00000073557/ENSMUSG00000031328/ENSMUSG00000026768/ENSMUSG00000039115	11
mmu04020	Calcium signaling pathway	12/114	240/8618	7.3862e-05	0.00129997	0.00108849	ENSMUSG00000027861/ENSMUSG00000046159/ENSMUSG00000057378/ENSMUSG00000051331/ENSMUSG00000021313/ENSMUSG00000022836/ENSMUSG00000026463/ENSMUSG00000024112/ENSMUSG00000020081/ENSMUSG00000030376/ENSMUSG00000031633/ENSMUSG00000022144	12
mmu04261	Adrenergic signaling in cardiomyocytes	9/114	147/8618	0.000135376	0.00216601	0.00181365	ENSMUSG00000040118/ENSMUSG00000032366/ENSMUSG00000028464/ENSMUSG00000051331/ENSMUSG00000021313/ENSMUSG00000057914/ENSMUSG00000022840/ENSMUSG00000026463/ENSMUSG00000030376	9
mmu04512	ECM-receptor interaction	7/114	88/8618	0.000154648	0.00226817	0.00189919	ENSMUSG00000033327/ENSMUSG00000025348/ENSMUSG00000042284/ENSMUSG00000023885/ENSMUSG00000038486/ENSMUSG00000026768/ENSMUSG00000039115	7
mmu04022	cGMP-PKG signaling pathway	9/114	170/8618	0.000402557	0.00545001	0.0045634	ENSMUSG00000067818/ENSMUSG00000051331/ENSMUSG00000022840/ENSMUSG00000022836/ENSMUSG00000026463/ENSMUSG00000005611/ENSMUSG00000052920/ENSMUSG00000030376/ENSMUSG00000031633	9
mmu04390	Hippo signaling pathway	7/114	156/8618	0.00454579	0.0543634	0.0455196	ENSMUSG00000027803/ENSMUSG00000031661/ENSMUSG00000039239/ENSMUSG00000050288/ENSMUSG00000021567/ENSMUSG00000048285/ENSMUSG00000051279	7
mmu04970	Salivary secretion	5/114	83/8618	0.00474567	0.0543634	0.0455196	ENSMUSG00000046159/ENSMUSG00000057378/ENSMUSG00000022840/ENSMUSG00000026463/ENSMUSG00000052920	5
mmu04392	Hippo signaling pathway - multiple species	3/114	27/8618	0.00523256	0.0543634	0.0455196	ENSMUSG00000027803/ENSMUSG00000048285/ENSMUSG00000046743	3
mmu04911	Insulin secretion	5/114	85/8618	0.00525101	0.0543634	0.0455196	ENSMUSG00000046159/ENSMUSG00000051331/ENSMUSG00000021313/ENSMUSG00000022840/ENSMUSG00000096146	5
mmu04923	Regulation of lipolysis in adipocytes	4/114	56/8618	0.00628655	0.0608282	0.0509327	ENSMUSG00000047250/ENSMUSG00000033174/ENSMUSG00000022840/ENSMUSG00000052920	4
mmu04310	Wnt signaling pathway	7/114	167/8618	0.00656668	0.0608282	0.0509327	ENSMUSG00000031661/ENSMUSG00000050288/ENSMUSG00000021567/ENSMUSG00000034771/ENSMUSG00000021464/ENSMUSG00000030020/ENSMUSG00000091318	7
mmu04024	cAMP signaling pathway	8/114	216/8618	0.00775193	0.068217	0.0571195	ENSMUSG00000067818/ENSMUSG00000022383/ENSMUSG00000020524/ENSMUSG00000051331/ENSMUSG00000021313/ENSMUSG00000021318/ENSMUSG00000022840/ENSMUSG00000026463	8
mmu04371	Apelin signaling pathway	6/114	136/8618	0.00917912	0.0760167	0.0636503	ENSMUSG00000035783/ENSMUSG00000057378/ENSMUSG00000021313/ENSMUSG00000022840/ENSMUSG00000022836/ENSMUSG00000030376	6
mmu04929	GnRH secretion	4/114	63/8618	0.00950209	0.0760167	0.0636503	ENSMUSG00000051331/ENSMUSG00000024112/ENSMUSG00000096146/ENSMUSG00000027748	4
mmu04723	Retrograde endocannabinoid signaling	6/114	139/8618	0.0101612	0.0777551	0.0651059	ENSMUSG00000041670/ENSMUSG00000020524/ENSMUSG00000051331/ENSMUSG00000033174/ENSMUSG00000022840/ENSMUSG00000031748	6
mmu04925	Aldosterone synthesis and secretion	5/114	102/8618	0.0111776	0.0819693	0.0686346	ENSMUSG00000051331/ENSMUSG00000049265/ENSMUSG00000022840/ENSMUSG00000026463/ENSMUSG00000024112	5
mmu04927	Cortisol synthesis and secretion	4/114	72/8618	0.0149951	0.105565	0.0883921	ENSMUSG00000051331/ENSMUSG00000049265/ENSMUSG00000022840/ENSMUSG00000024112	4
mmu04010	MAPK signaling pathway	9/114	294/8618	0.0157197	0.105833	0.0886159	ENSMUSG00000048915/ENSMUSG00000040118/ENSMUSG00000039239/ENSMUSG00000003518/ENSMUSG00000004085/ENSMUSG00000051331/ENSMUSG00000057914/ENSMUSG00000024112/ENSMUSG00000031328	9
mmu04725	Cholinergic synapse	5/114	112/8618	0.0162357	0.105833	0.0886159	ENSMUSG00000046159/ENSMUSG00000051331/ENSMUSG00000022840/ENSMUSG00000031748/ENSMUSG00000028631	5
mmu05205	Proteoglycans in cancer	7/114	201/8618	0.0170597	0.107232	0.0897877	ENSMUSG00000039239/ENSMUSG00000050288/ENSMUSG00000035799/ENSMUSG00000019254/ENSMUSG00000073557/ENSMUSG00000031328/ENSMUSG00000020044	7
mmu05206	MicroRNAs in cancer	6/114	161/8618	0.0197535	0.119883	0.100381	ENSMUSG00000048915/ENSMUSG00000033327/ENSMUSG00000039239/ENSMUSG00000032366/ENSMUSG00000022306/ENSMUSG00000020044	6
mmu04930	Type II diabetes mellitus	3/114	48/8618	0.0253367	0.148642	0.124461	ENSMUSG00000018566/ENSMUSG00000051331/ENSMUSG00000096146	3
mmu04727	GABAergic synapse	4/114	89/8618	0.0300387	0.170542	0.142799	ENSMUSG00000051331/ENSMUSG00000038349/ENSMUSG00000022840/ENSMUSG00000031748	4
mmu04360	Axon guidance	6/114	181/8618	0.0326743	0.179709	0.150474	ENSMUSG00000070509/ENSMUSG00000048915/ENSMUSG00000067818/ENSMUSG00000022995/ENSMUSG00000028883/ENSMUSG00000027748	6
mmu00330	Arginine and proline metabolism	3/114	54/8618	0.0343356	0.183123	0.153333	ENSMUSG00000018906/ENSMUSG00000030399/ENSMUSG00000001270	3
mmu04350	TGF-beta signaling pathway	4/114	95/8618	0.0369031	0.191028	0.159952	ENSMUSG00000070509/ENSMUSG00000039239/ENSMUSG00000048027/ENSMUSG00000051279	4
mmu05415	Diabetic cardiomyopathy	6/114	191/8618	0.0408193	0.205263	0.171871	ENSMUSG00000018566/ENSMUSG00000019577/ENSMUSG00000039239/ENSMUSG00000022383/ENSMUSG00000021313/ENSMUSG00000031633	6
mmu04730	Long-term depression	3/114	60/8618	0.0447733	0.218892	0.183283	ENSMUSG00000020524/ENSMUSG00000031748/ENSMUSG00000052920	3
mmu05031	Amphetamine addiction	3/114	68/8618	0.0608453	0.277857	0.232656	ENSMUSG00000020524/ENSMUSG00000051331/ENSMUSG00000022840	3
mmu04972	Pancreatic secretion	4/114	112/8618	0.0608768	0.277857	0.232656	ENSMUSG00000046159/ENSMUSG00000021313/ENSMUSG00000022840/ENSMUSG00000026463	4
mmu04724	Glutamatergic synapse	4/114	113/8618	0.0624939	0.277857	0.232656	ENSMUSG00000020524/ENSMUSG00000051331/ENSMUSG00000022840/ENSMUSG00000031748	4
mmu04934	Cushing syndrome	5/114	162/8618	0.0633823	0.277857	0.232656	ENSMUSG00000050288/ENSMUSG00000051331/ENSMUSG00000049265/ENSMUSG00000022840/ENSMUSG00000024112	5
mmu04514	Cell adhesion molecules	5/114	163/8618	0.0647282	0.277857	0.232656	ENSMUSG00000031302/ENSMUSG00000047085/ENSMUSG00000025743/ENSMUSG00000026768/ENSMUSG00000039115	5
mmu04971	Gastric acid secretion	3/114	75/8618	0.0768132	0.321884	0.26952	ENSMUSG00000046159/ENSMUSG00000022840/ENSMUSG00000022836	3
mmu04611	Platelet activation	4/114	124/8618	0.0817529	0.334617	0.280181	ENSMUSG00000047250/ENSMUSG00000022840/ENSMUSG00000022836/ENSMUSG00000052920	4
mmu04726	Serotonergic synapse	4/114	131/8618	0.0953682	0.372995	0.312317	ENSMUSG00000047250/ENSMUSG00000051331/ENSMUSG00000022840/ENSMUSG00000031748	4
mmu04728	Dopaminergic synapse	4/114	131/8618	0.0953682	0.372995	0.312317	ENSMUSG00000020524/ENSMUSG00000051331/ENSMUSG00000022840/ENSMUSG00000031748	4
mmu04916	Melanogenesis	3/114	100/8618	0.146168	0.559252	0.468273	ENSMUSG00000050288/ENSMUSG00000022840/ENSMUSG00000031748	3
mmu04978	Mineral absorption	2/114	53/8618	0.155145	0.580745	0.48627	ENSMUSG00000026463/ENSMUSG00000030376	2
mmu04922	Glucagon signaling pathway	3/114	104/8618	0.158732	0.580745	0.48627	ENSMUSG00000022383/ENSMUSG00000030246/ENSMUSG00000032648	3
mmu05144	Malaria	2/114	55/8618	0.164463	0.580745	0.48627	ENSMUSG00000039239/ENSMUSG00000023885	2
mmu04974	Protein digestion and absorption	3/114	107/8618	0.168366	0.580745	0.48627	ENSMUSG00000068196/ENSMUSG00000022180/ENSMUSG00000030376	3
mmu00533	Glycosaminoglycan biosynthesis - keratan sulfate	1/114	14/8618	0.170201	0.580745	0.48627	ENSMUSG00000028541	1
mmu04530	Tight junction	4/114	164/8618	0.171992	0.580745	0.48627	ENSMUSG00000067818/ENSMUSG00000018830/ENSMUSG00000028402/ENSMUSG00000071317	4
mmu04931	Insulin resistance	3/114	109/8618	0.174883	0.580745	0.48627	ENSMUSG00000018566/ENSMUSG00000022383/ENSMUSG00000032648	3
mmu04340	Hedgehog signaling pathway	2/114	58/8618	0.17862	0.582169	0.487462	ENSMUSG00000007279/ENSMUSG00000021318	2
mmu05165	Human papillomavirus infection	7/114	352/8618	0.184407	0.590102	0.494105	ENSMUSG00000033327/ENSMUSG00000050288/ENSMUSG00000025348/ENSMUSG00000042284/ENSMUSG00000023885/ENSMUSG00000026768/ENSMUSG00000039115	7
mmu04961	Endocrine and other factor-regulated calcium reabsorption	2/114	60/8618	0.18816	0.591361	0.495159	ENSMUSG00000026463/ENSMUSG00000030376	2
mmu04151	PI3K-Akt signaling pathway	7/114	356/8618	0.191655	0.591776	0.495506	ENSMUSG00000048915/ENSMUSG00000033327/ENSMUSG00000025348/ENSMUSG00000042284/ENSMUSG00000023885/ENSMUSG00000026768/ENSMUSG00000039115	7
mmu04213	Longevity regulating pathway - multiple species	2/114	62/8618	0.197771	0.594742	0.49799	ENSMUSG00000032060/ENSMUSG00000022840	2
mmu05217	Basal cell carcinoma	2/114	63/8618	0.202598	0.594742	0.49799	ENSMUSG00000050288/ENSMUSG00000021318	2
mmu00910	Nitrogen metabolism	1/114	17/8618	0.202753	0.594742	0.49799	ENSMUSG00000038526	1
mmu04720	Long-term potentiation	2/114	66/8618	0.217159	0.626558	0.52463	ENSMUSG00000020524/ENSMUSG00000051331	2
mmu04920	Adipocytokine signaling pathway	2/114	71/8618	0.241617	0.671536	0.562291	ENSMUSG00000018566/ENSMUSG00000022383	2
mmu04926	Relaxin signaling pathway	3/114	129/8618	0.243329	0.671536	0.562291	ENSMUSG00000035783/ENSMUSG00000022840/ENSMUSG00000031748	3
mmu00532	Glycosaminoglycan biosynthesis - chondroitin sulfate / dermatan sulfate	1/114	21/8618	0.244195	0.671536	0.562291	ENSMUSG00000036599	1
mmu00360	Phenylalanine metabolism	1/114	22/8618	0.254217	0.673666	0.564074	ENSMUSG00000019326	1
mmu05022	Pathways of neurodegeneration - multiple diseases	8/114	456/8618	0.255752	0.673666	0.564074	ENSMUSG00000050288/ENSMUSG00000023826/ENSMUSG00000046159/ENSMUSG00000057378/ENSMUSG00000020524/ENSMUSG00000051331/ENSMUSG00000021313/ENSMUSG00000031633	8
mmu04915	Estrogen signaling pathway	3/114	134/8618	0.261121	0.673666	0.564074	ENSMUSG00000035557/ENSMUSG00000022840/ENSMUSG00000031748	3
mmu04924	Renin secretion	2/114	75/8618	0.261277	0.673666	0.564074	ENSMUSG00000051331/ENSMUSG00000022840	2
mmu00515	Mannose type O-glycan biosynthesis	1/114	23/8618	0.264108	0.673666	0.564074	ENSMUSG00000028541	1
mmu04550	Signaling pathways regulating pluripotency of stem cells	3/114	140/8618	0.282687	0.706425	0.591504	ENSMUSG00000050288/ENSMUSG00000037335/ENSMUSG00000020160	3
mmu05017	Spinocerebellar ataxia	3/114	141/8618	0.286299	0.706425	0.591504	ENSMUSG00000040896/ENSMUSG00000020524/ENSMUSG00000031633	3
mmu05416	Viral myocarditis	2/114	81/8618	0.290784	0.706425	0.591504	ENSMUSG00000020354/ENSMUSG00000045103	2
mmu00601	Glycosphingolipid biosynthesis - lacto and neolacto series	1/114	26/8618	0.293006	0.706425	0.591504	ENSMUSG00000028541	1
mmu04015	Rap1 signaling pathway	4/114	214/8618	0.314141	0.734442	0.614964	ENSMUSG00000048915/ENSMUSG00000022995/ENSMUSG00000022840/ENSMUSG00000031748	4
mmu04540	Gap junction	2/114	86/8618	0.315277	0.734442	0.614964	ENSMUSG00000022840/ENSMUSG00000052920	2
mmu04714	Thermogenesis	4/114	215/8618	0.317146	0.734442	0.614964	ENSMUSG00000033174/ENSMUSG00000022840/ENSMUSG00000052920/ENSMUSG00000028949	4
mmu04912	GnRH signaling pathway	2/114	90/8618	0.334741	0.745789	0.624465	ENSMUSG00000051331/ENSMUSG00000022840	2
mmu00640	Propanoate metabolism	1/114	31/8618	0.338691	0.745789	0.624465	ENSMUSG00000030246	1
mmu04742	Taste transduction	2/114	91/8618	0.339584	0.745789	0.624465	ENSMUSG00000046159/ENSMUSG00000051331	2
mmu05032	Morphine addiction	2/114	91/8618	0.339584	0.745789	0.624465	ENSMUSG00000022840/ENSMUSG00000031748	2
mmu00052	Galactose metabolism	1/114	32/8618	0.34747	0.745789	0.624465	ENSMUSG00000028541	1
mmu00410	beta-Alanine metabolism	1/114	32/8618	0.34747	0.745789	0.624465	ENSMUSG00000019326	1
mmu00500	Starch and sucrose metabolism	1/114	33/8618	0.356134	0.755176	0.632324	ENSMUSG00000032648	1
mmu04141	Protein processing in endoplasmic reticulum	3/114	170/8618	0.391401	0.803272	0.672596	ENSMUSG00000032060/ENSMUSG00000023826/ENSMUSG00000042215	3
mmu05142	Chagas disease	2/114	103/8618	0.396729	0.803272	0.672596	ENSMUSG00000039239/ENSMUSG00000031748	2
mmu05225	Hepatocellular carcinoma	3/114	173/8618	0.402151	0.803272	0.672596	ENSMUSG00000039239/ENSMUSG00000050288/ENSMUSG00000028949	3
mmu00350	Tyrosine metabolism	1/114	39/8618	0.405774	0.803272	0.672596	ENSMUSG00000019326	1
mmu00260	Glycine, serine and threonine metabolism	1/114	40/8618	0.41367	0.803272	0.672596	ENSMUSG00000019326	1
mmu00513	Various types of N-glycan biosynthesis	1/114	40/8618	0.41367	0.803272	0.672596	ENSMUSG00000028541	1
mmu05033	Nicotine addiction	1/114	40/8618	0.41367	0.803272	0.672596	ENSMUSG00000020524	1
mmu05012	Parkinson disease	4/114	249/8618	0.419631	0.803272	0.672596	ENSMUSG00000023826/ENSMUSG00000057378/ENSMUSG00000022840/ENSMUSG00000031633	4
mmu04928	Parathyroid hormone synthesis, secretion and action	2/114	108/8618	0.419892	0.803272	0.672596	ENSMUSG00000029436/ENSMUSG00000022840	2
mmu05145	Toxoplasmosis	2/114	109/8618	0.424472	0.803301	0.67262	ENSMUSG00000039239/ENSMUSG00000031748	2
mmu05020	Prion disease	4/114	253/8618	0.431559	0.808026	0.676576	ENSMUSG00000057378/ENSMUSG00000051331/ENSMUSG00000021313/ENSMUSG00000031633	4
mmu00514	Other types of O-glycan biosynthesis	1/114	43/8618	0.43674	0.809119	0.677492	ENSMUSG00000028541	1
mmu00620	Pyruvate metabolism	1/114	45/8618	0.451618	0.827374	0.692777	ENSMUSG00000030246	1
mmu04935	Growth hormone synthesis, secretion and action	2/114	116/8618	0.455996	0.827374	0.692777	ENSMUSG00000051331/ENSMUSG00000022840	2
mmu05030	Cocaine addiction	1/114	48/8618	0.473207	0.849842	0.71159	ENSMUSG00000022840	1
mmu00510	N-Glycan biosynthesis	1/114	50/8618	0.48713	0.866009	0.725127	ENSMUSG00000028541	1
mmu00270	Cysteine and methionine metabolism	1/114	52/8618	0.500688	0.88121	0.737856	ENSMUSG00000030246	1
mmu04068	FoxO signaling pathway	2/114	131/8618	0.520094	0.90243	0.755623	ENSMUSG00000018566/ENSMUSG00000039239	2
mmu05207	Chemical carcinogenesis - receptor activation	3/114	209/8618	0.525548	0.90243	0.755623	ENSMUSG00000022383/ENSMUSG00000051331/ENSMUSG00000022840	3
mmu04060	Cytokine-cytokine receptor interaction	4/114	289/8618	0.535145	0.90243	0.755623	ENSMUSG00000039239/ENSMUSG00000029335/ENSMUSG00000087408/ENSMUSG00000051279	4
mmu05010	Alzheimer disease	5/114	366/8618	0.535557	0.90243	0.755623	ENSMUSG00000050288/ENSMUSG00000046159/ENSMUSG00000057378/ENSMUSG00000051331/ENSMUSG00000031633	5
mmu04910	Insulin signaling pathway	2/114	138/8618	0.548261	0.90243	0.755623	ENSMUSG00000018566/ENSMUSG00000032648	2
mmu04080	Neuroactive ligand-receptor interaction	5/114	372/8618	0.550205	0.90243	0.755623	ENSMUSG00000046159/ENSMUSG00000028778/ENSMUSG00000020524/ENSMUSG00000048337/ENSMUSG00000020081	5
mmu04330	Notch signaling pathway	1/114	60/8618	0.551457	0.90243	0.755623	ENSMUSG00000034771	1
mmu00561	Glycerolipid metabolism	1/114	62/8618	0.563328	0.90243	0.755623	ENSMUSG00000033174	1
mmu05321	Inflammatory bowel disease	1/114	62/8618	0.563328	0.90243	0.755623	ENSMUSG00000039239	1
mmu04913	Ovarian steroidogenesis	1/114	63/8618	0.569146	0.90243	0.755623	ENSMUSG00000022840	1
mmu04940	Type I diabetes mellitus	1/114	63/8618	0.569146	0.90243	0.755623	ENSMUSG00000037852	1
mmu05226	Gastric cancer	2/114	149/8618	0.59017	0.912606	0.764143	ENSMUSG00000039239/ENSMUSG00000050288	2
mmu00010	Glycolysis / Gluconeogenesis	1/114	67/8618	0.59166	0.912606	0.764143	ENSMUSG00000030246	1
mmu04137	Mitophagy - animal	1/114	68/8618	0.597104	0.912606	0.764143	ENSMUSG00000023826	1
mmu05211	Renal cell carcinoma	1/114	68/8618	0.597104	0.912606	0.764143	ENSMUSG00000039239	1
mmu05230	Central carbon metabolism in cancer	1/114	69/8618	0.602476	0.912606	0.764143	ENSMUSG00000030246	1
mmu05140	Leishmaniasis	1/114	70/8618	0.607777	0.912606	0.764143	ENSMUSG00000039239	1
mmu04150	mTOR signaling pathway	2/114	157/8618	0.618814	0.912606	0.764143	ENSMUSG00000050288/ENSMUSG00000028278	2
mmu04918	Thyroid hormone synthesis	1/114	73/8618	0.623263	0.912606	0.764143	ENSMUSG00000022840	1
mmu05166	Human T-cell leukemia virus 1 infection	3/114	243/8618	0.628369	0.912606	0.764143	ENSMUSG00000039239/ENSMUSG00000022840/ENSMUSG00000031633	3
mmu05100	Bacterial invasion of epithelial cells	1/114	76/8618	0.638143	0.912606	0.764143	ENSMUSG00000036885	1
mmu05212	Pancreatic cancer	1/114	76/8618	0.638143	0.912606	0.764143	ENSMUSG00000039239	1
mmu05220	Chronic myeloid leukemia	1/114	76/8618	0.638143	0.912606	0.764143	ENSMUSG00000039239	1
mmu04721	Synaptic vesicle cycle	1/114	77/8618	0.642972	0.912606	0.764143	ENSMUSG00000041670	1
mmu05132	Salmonella infection	3/114	251/8618	0.650249	0.915551	0.76661	ENSMUSG00000067818/ENSMUSG00000031328/ENSMUSG00000036885	3
mmu04217	Necroptosis	2/114	174/8618	0.674574	0.919755	0.77013	ENSMUSG00000032648/ENSMUSG00000031633	2
mmu04218	Cellular senescence	2/114	176/8618	0.680684	0.919755	0.77013	ENSMUSG00000039239/ENSMUSG00000031633	2
mmu00590	Arachidonic acid metabolism	1/114	86/8618	0.683659	0.919755	0.77013	ENSMUSG00000047250	1
mmu05323	Rheumatoid arthritis	1/114	87/8618	0.687886	0.919755	0.77013	ENSMUSG00000039239	1
mmu05210	Colorectal cancer	1/114	88/8618	0.692056	0.919755	0.77013	ENSMUSG00000039239	1
mmu03320	PPAR signaling pathway	1/114	89/8618	0.696172	0.919755	0.77013	ENSMUSG00000022383	1
mmu04211	Longevity regulating pathway	1/114	90/8618	0.700233	0.919755	0.77013	ENSMUSG00000022840	1
mmu00983	Drug metabolism - other enzymes	1/114	92/8618	0.708194	0.919755	0.77013	ENSMUSG00000031725	1
mmu04914	Progesterone-mediated oocyte maturation	1/114	92/8618	0.708194	0.919755	0.77013	ENSMUSG00000022840	1
mmu01522	Endocrine resistance	1/114	93/8618	0.712096	0.919755	0.77013	ENSMUSG00000022840	1
mmu04657	IL-17 signaling pathway	1/114	93/8618	0.712096	0.919755	0.77013	ENSMUSG00000024558	1
mmu04640	Hematopoietic cell lineage	1/114	94/8618	0.715946	0.919755	0.77013	ENSMUSG00000042284	1
mmu00830	Retinol metabolism	1/114	97/8618	0.727192	0.927434	0.776559	ENSMUSG00000053279	1
mmu04976	Bile secretion	1/114	99/8618	0.734443	0.929243	0.778075	ENSMUSG00000022840	1
mmu04933	AGE-RAGE signaling pathway in diabetic complications	1/114	101/8618	0.741504	0.929243	0.778075	ENSMUSG00000039239	1
mmu05034	Alcoholism	2/114	199/8618	0.744451	0.929243	0.778075	ENSMUSG00000022840/ENSMUSG00000031748	2
mmu05146	Amoebiasis	1/114	107/8618	0.761587	0.943939	0.790379	ENSMUSG00000039239	1
mmu05202	Transcriptional misregulation in cancer	2/114	212/8618	0.775487	0.944291	0.790674	ENSMUSG00000038718/ENSMUSG00000020160	2
mmu04066	HIF-1 signaling pathway	1/114	113/8618	0.780122	0.944291	0.790674	ENSMUSG00000030246	1
mmu04670	Leukocyte transendothelial migration	1/114	114/8618	0.783069	0.944291	0.790674	ENSMUSG00000067818	1
mmu03013	Nucleocytoplasmic transport	1/114	115/8618	0.785977	0.944291	0.790674	ENSMUSG00000091318	1
mmu04114	Oocyte meiosis	1/114	120/8618	0.799948	0.944291	0.790674	ENSMUSG00000022840	1
mmu05150	Staphylococcus aureus infection	1/114	120/8618	0.799948	0.944291	0.790674	ENSMUSG00000035557	1
mmu04152	AMPK signaling pathway	1/114	123/8618	0.807893	0.944291	0.790674	ENSMUSG00000018566	1
mmu04380	Osteoclast differentiation	1/114	124/8618	0.810471	0.944291	0.790674	ENSMUSG00000039239	1
mmu04110	Cell cycle	1/114	125/8618	0.813014	0.944291	0.790674	ENSMUSG00000039239	1
mmu04750	Inflammatory mediator regulation of TRP channels	1/114	126/8618	0.815524	0.944291	0.790674	ENSMUSG00000022840	1
mmu00230	Purine metabolism	1/114	133/8618	0.832182	0.949395	0.794948	ENSMUSG00000022840	1
mmu05163	Human cytomegalovirus infection	2/114	248/8618	0.844949	0.949395	0.794948	ENSMUSG00000022840/ENSMUSG00000031748	2
mmu04936	Alcoholic liver disease	1/114	139/8618	0.845268	0.949395	0.794948	ENSMUSG00000022383	1
mmu04140	Autophagy - animal	1/114	140/8618	0.847348	0.949395	0.794948	ENSMUSG00000028278	1
mmu04120	Ubiquitin mediated proteolysis	1/114	145/8618	0.857342	0.949395	0.794948	ENSMUSG00000023826	1
mmu05224	Breast cancer	1/114	147/8618	0.861155	0.949395	0.794948	ENSMUSG00000050288	1
mmu04072	Phospholipase D signaling pathway	1/114	149/8618	0.864867	0.949395	0.794948	ENSMUSG00000022840	1
mmu04932	Non-alcoholic fatty liver disease	1/114	150/8618	0.866686	0.949395	0.794948	ENSMUSG00000022383	1
mmu04148	Efferocytosis	1/114	151/8618	0.868481	0.949395	0.794948	ENSMUSG00000074968	1
mmu05160	Hepatitis C	1/114	162/8618	0.88671	0.956794	0.801144	ENSMUSG00000022383	1
mmu05161	Hepatitis B	1/114	163/8618	0.888237	0.956794	0.801144	ENSMUSG00000039239	1
mmu05016	Huntington disease	2/114	287/8618	0.897861	0.956794	0.801144	ENSMUSG00000020524/ENSMUSG00000031633	2
mmu04145	Phagosome	1/114	173/8618	0.902431	0.956794	0.801144	ENSMUSG00000023885	1
mmu05164	Influenza A	1/114	173/8618	0.902431	0.956794	0.801144	ENSMUSG00000031633	1
mmu05152	Tuberculosis	1/114	179/8618	0.910074	0.95912	0.803091	ENSMUSG00000039239	1
mmu04062	Chemokine signaling pathway	1/114	190/8618	0.922576	0.966035	0.808881	ENSMUSG00000022840	1
mmu04613	Neutrophil extracellular trap formation	1/114	201/8618	0.933354	0.966035	0.808881	ENSMUSG00000031633	1
mmu05200	Pathways in cancer	4/114	542/8618	0.934135	0.966035	0.808881	ENSMUSG00000039239/ENSMUSG00000050288/ENSMUSG00000021318/ENSMUSG00000022840	4
mmu05208	Chemical carcinogenesis - reactive oxygen species	1/114	207/8618	0.938591	0.966035	0.808881	ENSMUSG00000031633	1
mmu05014	Amyotrophic lateral sclerosis	2/114	352/8618	0.950586	0.967956	0.810489	ENSMUSG00000023826/ENSMUSG00000020524	2
mmu04014	Ras signaling pathway	1/114	232/8618	0.956363	0.967956	0.810489	ENSMUSG00000048915	1
mmu05170	Human immunodeficiency virus 1 infection	1/114	233/8618	0.956956	0.967956	0.810489	ENSMUSG00000031748	1
mmu05168	Herpes simplex virus 1 infection	1/114	441/8618	0.997592	0.999999	0.837319	ENSMUSG00000022987	1
mmu04740	Olfactory transduction	2/114	1151/8618	0.999999	0.999999	0.837319	ENSMUSG00000052920/ENSMUSG00000030376	2

## Sheet: KEGG_enrichment_G-C5
ID	Description	GeneRatio	BgRatio	pvalue	p.adjust	qvalue	geneID	Count
mmu04022	cGMP-PKG signaling pathway	9/74	170/8618	1.34636e-05	0.00231573	0.00209748	ENSMUSG00000038583/ENSMUSG00000030302/ENSMUSG00000020431/ENSMUSG00000045318/ENSMUSG00000033717/ENSMUSG00000026360/ENSMUSG00000079055/ENSMUSG00000054640/ENSMUSG00000029334	9
mmu04020	Calcium signaling pathway	8/74	240/8618	0.000993696	0.0852726	0.0772359	ENSMUSG00000019787/ENSMUSG00000007122/ENSMUSG00000038583/ENSMUSG00000030302/ENSMUSG00000020431/ENSMUSG00000004110/ENSMUSG00000079055/ENSMUSG00000054640	8
mmu04713	Circadian entrainment	5/74	98/8618	0.00148731	0.0852726	0.0772359	ENSMUSG00000020431/ENSMUSG00000038026/ENSMUSG00000023439/ENSMUSG00000043004/ENSMUSG00000029334	5
mmu04726	Serotonergic synapse	5/74	131/8618	0.00523936	0.146832	0.132994	ENSMUSG00000038026/ENSMUSG00000023439/ENSMUSG00000043004/ENSMUSG00000025094/ENSMUSG00000067231	5
mmu04062	Chemokine signaling pathway	6/74	190/8618	0.00567671	0.146832	0.132994	ENSMUSG00000020431/ENSMUSG00000021448/ENSMUSG00000023439/ENSMUSG00000032946/ENSMUSG00000043004/ENSMUSG00000021508	6
mmu04371	Apelin signaling pathway	5/74	136/8618	0.00613104	0.146832	0.132994	ENSMUSG00000020431/ENSMUSG00000023439/ENSMUSG00000079055/ENSMUSG00000043004/ENSMUSG00000054640	5
mmu04723	Retrograde endocannabinoid signaling	5/74	139/8618	0.00671469	0.146832	0.132994	ENSMUSG00000020431/ENSMUSG00000030500/ENSMUSG00000038026/ENSMUSG00000023439/ENSMUSG00000043004	5
mmu05032	Morphine addiction	4/74	91/8618	0.00762708	0.146832	0.132994	ENSMUSG00000020431/ENSMUSG00000038026/ENSMUSG00000023439/ENSMUSG00000043004	4
mmu04261	Adrenergic signaling in cardiomyocytes	5/74	147/8618	0.00846019	0.146832	0.132994	ENSMUSG00000038583/ENSMUSG00000030302/ENSMUSG00000020431/ENSMUSG00000079055/ENSMUSG00000054640	5
mmu05414	Dilated cardiomyopathy	4/74	94/8618	0.00853676	0.146832	0.132994	ENSMUSG00000038583/ENSMUSG00000020431/ENSMUSG00000079055/ENSMUSG00000054640	4
mmu04978	Mineral absorption	3/74	53/8618	0.0104709	0.161512	0.146289	ENSMUSG00000030302/ENSMUSG00000079055/ENSMUSG00000054640	3
mmu04974	Protein digestion and absorption	4/74	107/8618	0.0132939	0.161512	0.146289	ENSMUSG00000058806/ENSMUSG00000079055/ENSMUSG00000045672/ENSMUSG00000054640	4
mmu04080	Neuroactive ligand-receptor interaction	8/74	372/8618	0.0140172	0.161512	0.146289	ENSMUSG00000045318/ENSMUSG00000030666/ENSMUSG00000029236/ENSMUSG00000004366/ENSMUSG00000024517/ENSMUSG00000033717/ENSMUSG00000019890/ENSMUSG00000035200	8
mmu04014	Ras signaling pathway	6/74	232/8618	0.0144102	0.161512	0.146289	ENSMUSG00000021708/ENSMUSG00000021448/ENSMUSG00000023439/ENSMUSG00000032946/ENSMUSG00000061578/ENSMUSG00000043004	6
mmu04961	Endocrine and other factor-regulated calcium reabsorption	3/74	60/8618	0.0146575	0.161512	0.146289	ENSMUSG00000030302/ENSMUSG00000079055/ENSMUSG00000054640	3
mmu04725	Cholinergic synapse	4/74	112/8618	0.0154968	0.161512	0.146289	ENSMUSG00000020431/ENSMUSG00000023439/ENSMUSG00000035200/ENSMUSG00000043004	4
mmu04724	Glutamatergic synapse	4/74	113/8618	0.0159633	0.161512	0.146289	ENSMUSG00000020431/ENSMUSG00000030500/ENSMUSG00000023439/ENSMUSG00000043004	4
mmu04926	Relaxin signaling pathway	4/74	129/8618	0.0246523	0.234507	0.212406	ENSMUSG00000020431/ENSMUSG00000021448/ENSMUSG00000023439/ENSMUSG00000043004	4
mmu04728	Dopaminergic synapse	4/74	131/8618	0.0259049	0.234507	0.212406	ENSMUSG00000038026/ENSMUSG00000023439/ENSMUSG00000043004/ENSMUSG00000025094	4
mmu05412	Arrhythmogenic right ventricular cardiomyopathy	3/74	77/8618	0.0282652	0.24308	0.220171	ENSMUSG00000052374/ENSMUSG00000079055/ENSMUSG00000054640	3
mmu04260	Cardiac muscle contraction	3/74	82/8618	0.0332025	0.267699	0.242469	ENSMUSG00000019787/ENSMUSG00000079055/ENSMUSG00000054640	3
mmu04970	Salivary secretion	3/74	83/8618	0.0342406	0.267699	0.242469	ENSMUSG00000030302/ENSMUSG00000020431/ENSMUSG00000029334	3
mmu03320	PPAR signaling pathway	3/74	89/8618	0.0408198	0.292542	0.264971	ENSMUSG00000054422/ENSMUSG00000027875/ENSMUSG00000023057	3
mmu04727	GABAergic synapse	3/74	89/8618	0.0408198	0.292542	0.264971	ENSMUSG00000020431/ENSMUSG00000023439/ENSMUSG00000043004	3
mmu04975	Fat digestion and absorption	2/74	43/8618	0.0523908	0.360449	0.326477	ENSMUSG00000054422/ENSMUSG00000023057	2
mmu04925	Aldosterone synthesis and secretion	3/74	102/8618	0.0570883	0.377661	0.342068	ENSMUSG00000036760/ENSMUSG00000030302/ENSMUSG00000020431	3
mmu05225	Hepatocellular carcinoma	4/74	173/8618	0.0611234	0.389379	0.352681	ENSMUSG00000029712/ENSMUSG00000030584/ENSMUSG00000021448/ENSMUSG00000081683	4
mmu04930	Type II diabetes mellitus	2/74	48/8618	0.0636909	0.391244	0.354371	ENSMUSG00000004110/ENSMUSG00000040136	2
mmu00591	Linoleic acid metabolism	2/74	50/8618	0.0684221	0.405814	0.367567	ENSMUSG00000029134/ENSMUSG00000067231	2
mmu04935	Growth hormone synthesis, secretion and action	3/74	116/8618	0.0775232	0.444466	0.402576	ENSMUSG00000020431/ENSMUSG00000021448/ENSMUSG00000004366	3
mmu04923	Regulation of lipolysis in adipocytes	2/74	56/8618	0.0832712	0.461072	0.417617	ENSMUSG00000020431/ENSMUSG00000029334	2
mmu04611	Platelet activation	3/74	124/8618	0.0904559	0.461072	0.417617	ENSMUSG00000020431/ENSMUSG00000032946/ENSMUSG00000029334	3
mmu05034	Alcoholism	4/74	199/8618	0.091368	0.461072	0.417617	ENSMUSG00000021448/ENSMUSG00000023439/ENSMUSG00000043004/ENSMUSG00000025094	4
mmu04730	Long-term depression	2/74	60/8618	0.0936675	0.461072	0.417617	ENSMUSG00000040009/ENSMUSG00000029334	2
mmu04750	Inflammatory mediator regulation of TRP channels	3/74	126/8618	0.0938228	0.461072	0.417617	ENSMUSG00000020431/ENSMUSG00000067231/ENSMUSG00000026778	3
mmu04929	GnRH secretion	2/74	63/8618	0.101699	0.485895	0.4401	ENSMUSG00000021730/ENSMUSG00000038026	2
mmu00430	Taurine and hypotaurine metabolism	1/74	13/8618	0.106123	0.487922	0.441937	ENSMUSG00000027603	1
mmu04915	Estrogen signaling pathway	3/74	134/8618	0.107797	0.487922	0.441937	ENSMUSG00000020431/ENSMUSG00000021448/ENSMUSG00000038026	3
mmu04714	Thermogenesis	4/74	215/8618	0.11296	0.491832	0.445479	ENSMUSG00000029712/ENSMUSG00000020431/ENSMUSG00000030584/ENSMUSG00000029334	4
mmu04024	cAMP signaling pathway	4/74	216/8618	0.11438	0.491832	0.445479	ENSMUSG00000038583/ENSMUSG00000030302/ENSMUSG00000020431/ENSMUSG00000004366	4
mmu00730	Thiamine metabolism	1/74	15/8618	0.121432	0.498188	0.451235	ENSMUSG00000079440	1
mmu04270	Vascular smooth muscle contraction	3/74	143/8618	0.124425	0.498188	0.451235	ENSMUSG00000020431/ENSMUSG00000030666/ENSMUSG00000026778	3
mmu04927	Cortisol synthesis and secretion	2/74	72/8618	0.126841	0.498188	0.451235	ENSMUSG00000020431/ENSMUSG00000042604	2
mmu00603	Glycosphingolipid biosynthesis - globo and isoglobo series	1/74	16/8618	0.128989	0.498188	0.451235	ENSMUSG00000026829	1
mmu04971	Gastric acid secretion	2/74	75/8618	0.135525	0.498188	0.451235	ENSMUSG00000020431/ENSMUSG00000004366	2
mmu00910	Nitrogen metabolism	1/74	17/8618	0.136482	0.498188	0.451235	ENSMUSG00000041261	1
mmu05100	Bacterial invasion of epithelial cells	2/74	76/8618	0.138449	0.498188	0.451235	ENSMUSG00000021448/ENSMUSG00000062694	2
mmu04721	Synaptic vesicle cycle	2/74	77/8618	0.141387	0.498188	0.451235	ENSMUSG00000030500/ENSMUSG00000025094	2
mmu04921	Oxytocin signaling pathway	3/74	152/8618	0.141926	0.498188	0.451235	ENSMUSG00000020431/ENSMUSG00000038026/ENSMUSG00000026360	3
mmu04934	Cushing syndrome	3/74	162/8618	0.162278	0.526602	0.476971	ENSMUSG00000020431/ENSMUSG00000081683/ENSMUSG00000042604	3
mmu05204	Chemical carcinogenesis - DNA adducts	2/74	84/8618	0.16231	0.526602	0.476971	ENSMUSG00000070704/ENSMUSG00000067231	2
mmu05163	Human cytomegalovirus infection	4/74	248/8618	0.163755	0.526602	0.476971	ENSMUSG00000020431/ENSMUSG00000054128/ENSMUSG00000023439/ENSMUSG00000043004	4
mmu04911	Insulin secretion	2/74	85/8618	0.165345	0.526602	0.476971	ENSMUSG00000020431/ENSMUSG00000040136	2
mmu00590	Arachidonic acid metabolism	2/74	86/8618	0.16839	0.526602	0.476971	ENSMUSG00000029134/ENSMUSG00000067231	2
mmu04540	Gap junction	2/74	86/8618	0.16839	0.526602	0.476971	ENSMUSG00000020431/ENSMUSG00000029334	2
mmu04512	ECM-receptor interaction	2/74	88/8618	0.174509	0.526764	0.477118	ENSMUSG00000028047/ENSMUSG00000040998	2
mmu00515	Mannose type O-glycan biosynthesis	1/74	23/8618	0.180123	0.526764	0.477118	ENSMUSG00000045994	1
mmu00900	Terpenoid backbone biosynthesis	1/74	23/8618	0.180123	0.526764	0.477118	ENSMUSG00000027875	1
mmu00140	Steroid hormone biosynthesis	2/74	91/8618	0.183755	0.526764	0.477118	ENSMUSG00000070704/ENSMUSG00000067231	2
mmu05410	Hypertrophic cardiomyopathy	2/74	91/8618	0.183755	0.526764	0.477118	ENSMUSG00000079055/ENSMUSG00000054640	2
mmu04977	Vitamin digestion and absorption	1/74	24/8618	0.187182	0.526983	0.477316	ENSMUSG00000029134	1
mmu01522	Endocrine resistance	2/74	93/8618	0.189959	0.526983	0.477316	ENSMUSG00000020431/ENSMUSG00000021448	2
mmu00592	alpha-Linolenic acid metabolism	1/74	25/8618	0.194181	0.527975	0.478215	ENSMUSG00000029134	1
mmu00790	Folate biosynthesis	1/74	26/8618	0.20112	0.527975	0.478215	ENSMUSG00000079440	1
mmu00830	Retinol metabolism	2/74	97/8618	0.202451	0.527975	0.478215	ENSMUSG00000070704/ENSMUSG00000067231	2
mmu00650	Butanoate metabolism	1/74	27/8618	0.208001	0.527975	0.478215	ENSMUSG00000027875	1
mmu04392	Hippo signaling pathway - multiple species	1/74	27/8618	0.208001	0.527975	0.478215	ENSMUSG00000042129	1
mmu04976	Bile secretion	2/74	99/8618	0.208734	0.527975	0.478215	ENSMUSG00000020431/ENSMUSG00000070704	2
mmu04916	Melanogenesis	2/74	100/8618	0.211884	0.528174	0.478395	ENSMUSG00000020431/ENSMUSG00000081683	2
mmu04064	NF-kappa B signaling pathway	2/74	105/8618	0.227699	0.559489	0.506758	ENSMUSG00000059327/ENSMUSG00000026778	2
mmu00053	Ascorbate and aldarate metabolism	1/74	31/8618	0.234943	0.565734	0.512416	ENSMUSG00000070704	1
mmu04928	Parathyroid hormone synthesis, secretion and action	2/74	108/8618	0.237231	0.565734	0.512416	ENSMUSG00000020431/ENSMUSG00000027612	2
mmu04510	Focal adhesion	3/74	200/8618	0.246107	0.565734	0.512416	ENSMUSG00000028047/ENSMUSG00000021448/ENSMUSG00000062694	3
mmu00020	Citrate cycle (TCA cycle)	1/74	33/8618	0.248073	0.565734	0.512416	ENSMUSG00000021913	1
mmu05205	Proteoglycans in cancer	3/74	201/8618	0.248412	0.565734	0.512416	ENSMUSG00000062694/ENSMUSG00000081683/ENSMUSG00000038086	3
mmu04972	Pancreatic secretion	2/74	112/8618	0.249976	0.565734	0.512416	ENSMUSG00000030302/ENSMUSG00000020431	2
mmu05207	Chemical carcinogenesis - receptor activation	3/74	209/8618	0.266974	0.589546	0.533983	ENSMUSG00000020431/ENSMUSG00000070704/ENSMUSG00000035200	3
mmu00040	Pentose and glucuronate interconversions	1/74	36/8618	0.267352	0.589546	0.533983	ENSMUSG00000070704	1
mmu04722	Neurotrophin signaling pathway	2/74	121/8618	0.278714	0.60682	0.549629	ENSMUSG00000021448/ENSMUSG00000073433	2
mmu05167	Kaposi sarcoma-associated herpesvirus infection	3/74	217/8618	0.285704	0.614265	0.556372	ENSMUSG00000054128/ENSMUSG00000023439/ENSMUSG00000043004	3
mmu05033	Nicotine addiction	1/74	40/8618	0.292301	0.620689	0.562191	ENSMUSG00000030500	1
mmu00514	Other types of O-glycan biosynthesis	1/74	43/8618	0.310461	0.643365	0.58273	ENSMUSG00000032649	1
mmu00860	Porphyrin metabolism	1/74	43/8618	0.310461	0.643365	0.58273	ENSMUSG00000070704	1
mmu04962	Vasopressin-regulated water reabsorption	1/74	44/8618	0.316412	0.64789	0.586828	ENSMUSG00000073433	1
mmu05170	Human immunodeficiency virus 1 infection	3/74	233/8618	0.323465	0.654541	0.592852	ENSMUSG00000054128/ENSMUSG00000023439/ENSMUSG00000043004	3
mmu00565	Ether lipid metabolism	1/74	48/8618	0.339711	0.668789	0.605757	ENSMUSG00000029134	1
mmu05030	Cocaine addiction	1/74	48/8618	0.339711	0.668789	0.605757	ENSMUSG00000025094	1
mmu04650	Natural killer cell mediated cytotoxicity	2/74	141/8618	0.342171	0.668789	0.605757	ENSMUSG00000021448/ENSMUSG00000054128	2
mmu05224	Breast cancer	2/74	147/8618	0.360925	0.679004	0.61501	ENSMUSG00000021448/ENSMUSG00000081683	2
mmu02010	ABC transporters	1/74	52/8618	0.362227	0.679004	0.61501	ENSMUSG00000040136	1
mmu04151	PI3K-Akt signaling pathway	4/74	356/8618	0.365757	0.679004	0.61501	ENSMUSG00000028047/ENSMUSG00000017868/ENSMUSG00000023439/ENSMUSG00000043004	4
mmu04072	Phospholipase D signaling pathway	2/74	149/8618	0.367136	0.679004	0.61501	ENSMUSG00000020431/ENSMUSG00000021448	2
mmu05226	Gastric cancer	2/74	149/8618	0.367136	0.679004	0.61501	ENSMUSG00000021448/ENSMUSG00000081683	2
mmu05144	Malaria	1/74	55/8618	0.378616	0.680882	0.61671	ENSMUSG00000028047	1
mmu00280	Valine, leucine and isoleucine degradation	1/74	56/8618	0.383986	0.680882	0.61671	ENSMUSG00000027875	1
mmu05330	Allograft rejection	1/74	56/8618	0.383986	0.680882	0.61671	ENSMUSG00000054128	1
mmu05332	Graft-versus-host disease	1/74	56/8618	0.383986	0.680882	0.61671	ENSMUSG00000054128	1
mmu04340	Hedgehog signaling pathway	1/74	58/8618	0.394588	0.683918	0.61946	ENSMUSG00000032523	1
mmu04144	Endocytosis	3/74	265/8618	0.398864	0.683918	0.61946	ENSMUSG00000037126/ENSMUSG00000062694/ENSMUSG00000054128	3
mmu04514	Cell adhesion molecules	2/74	163/8618	0.409927	0.683918	0.61946	ENSMUSG00000054128/ENSMUSG00000049939	2
mmu00310	Lysine degradation	1/74	62/8618	0.415257	0.683918	0.61946	ENSMUSG00000032649	1
mmu04213	Longevity regulating pathway - multiple species	1/74	62/8618	0.415257	0.683918	0.61946	ENSMUSG00000020431	1
mmu04913	Ovarian steroidogenesis	1/74	63/8618	0.420314	0.683918	0.61946	ENSMUSG00000020431	1
mmu04940	Type I diabetes mellitus	1/74	63/8618	0.420314	0.683918	0.61946	ENSMUSG00000054128	1
mmu05217	Basal cell carcinoma	1/74	63/8618	0.420314	0.683918	0.61946	ENSMUSG00000081683	1
mmu04310	Wnt signaling pathway	2/74	167/8618	0.421906	0.683918	0.61946	ENSMUSG00000081683/ENSMUSG00000028031	2
mmu04720	Long-term potentiation	1/74	66/8618	0.435229	0.683918	0.61946	ENSMUSG00000020431	1
mmu04145	Phagosome	2/74	173/8618	0.439645	0.683918	0.61946	ENSMUSG00000028047/ENSMUSG00000054128	2
mmu05031	Amphetamine addiction	1/74	68/8618	0.444961	0.683918	0.61946	ENSMUSG00000025094	1
mmu00982	Drug metabolism - cytochrome P450	1/74	71/8618	0.45925	0.683918	0.61946	ENSMUSG00000070704	1
mmu04920	Adipocytokine signaling pathway	1/74	71/8618	0.45925	0.683918	0.61946	ENSMUSG00000026778	1
mmu04360	Axon guidance	2/74	181/8618	0.46284	0.683918	0.61946	ENSMUSG00000049939/ENSMUSG00000031385	2
mmu00480	Glutathione metabolism	1/74	72/8618	0.463932	0.683918	0.61946	ENSMUSG00000027603	1
mmu05320	Autoimmune thyroid disease	1/74	72/8618	0.463932	0.683918	0.61946	ENSMUSG00000054128	1
mmu04010	MAPK signaling pathway	3/74	294/8618	0.465321	0.683918	0.61946	ENSMUSG00000021708/ENSMUSG00000032946/ENSMUSG00000004110	3
mmu00980	Metabolism of xenobiotics by cytochrome P450	1/74	73/8618	0.468573	0.683918	0.61946	ENSMUSG00000070704	1
mmu04918	Thyroid hormone synthesis	1/74	73/8618	0.468573	0.683918	0.61946	ENSMUSG00000020431	1
mmu04917	Prolactin signaling pathway	1/74	74/8618	0.473176	0.683918	0.61946	ENSMUSG00000021448	1
mmu05214	Glioma	1/74	74/8618	0.473176	0.683918	0.61946	ENSMUSG00000021448	1
mmu04924	Renin secretion	1/74	75/8618	0.477739	0.684759	0.620222	ENSMUSG00000029334	1
mmu05220	Chronic myeloid leukemia	1/74	76/8618	0.482262	0.68553	0.620921	ENSMUSG00000021448	1
mmu01521	EGFR tyrosine kinase inhibitor resistance	1/74	79/8618	0.495603	0.698576	0.632737	ENSMUSG00000021448	1
mmu05200	Pathways in cancer	5/74	542/8618	0.501297	0.698576	0.632737	ENSMUSG00000020431/ENSMUSG00000081683/ENSMUSG00000023439/ENSMUSG00000032946/ENSMUSG00000043004	5
mmu05416	Viral myocarditis	1/74	81/8618	0.504308	0.698576	0.632737	ENSMUSG00000054128	1
mmu04612	Antigen processing and presentation	1/74	83/8618	0.512865	0.698576	0.632737	ENSMUSG00000054128	1
mmu04012	ErbB signaling pathway	1/74	84/8618	0.517089	0.698576	0.632737	ENSMUSG00000021448	1
mmu04658	Th1 and Th2 cell differentiation	1/74	88/8618	0.533624	0.698576	0.632737	ENSMUSG00000026778	1
mmu05235	PD-L1 expression and PD-1 checkpoint pathway in cancer	1/74	88/8618	0.533624	0.698576	0.632737	ENSMUSG00000026778	1
mmu04211	Longevity regulating pathway	1/74	90/8618	0.541682	0.698576	0.632737	ENSMUSG00000020431	1
mmu04912	GnRH signaling pathway	1/74	90/8618	0.541682	0.698576	0.632737	ENSMUSG00000020431	1
mmu04610	Complement and coagulation cascades	1/74	91/8618	0.545659	0.698576	0.632737	ENSMUSG00000022887	1
mmu04742	Taste transduction	1/74	91/8618	0.545659	0.698576	0.632737	ENSMUSG00000023439	1
mmu00983	Drug metabolism - other enzymes	1/74	92/8618	0.549602	0.698576	0.632737	ENSMUSG00000070704	1
mmu04061	Viral protein interaction with cytokine and cytokine receptor	1/74	92/8618	0.549602	0.698576	0.632737	ENSMUSG00000021508	1
mmu04914	Progesterone-mediated oocyte maturation	1/74	92/8618	0.549602	0.698576	0.632737	ENSMUSG00000020431	1
mmu04015	Rap1 signaling pathway	2/74	214/8618	0.552362	0.698576	0.632737	ENSMUSG00000020431/ENSMUSG00000032946	2
mmu00564	Glycerophospholipid metabolism	1/74	98/8618	0.57256	0.718834	0.651086	ENSMUSG00000029134	1
mmu05165	Human papillomavirus infection	3/74	352/8618	0.587542	0.725849	0.657439	ENSMUSG00000028047/ENSMUSG00000081683/ENSMUSG00000054128	3
mmu04660	T cell receptor signaling pathway	1/74	103/8618	0.590807	0.725849	0.657439	ENSMUSG00000026778	1
mmu05142	Chagas disease	1/74	103/8618	0.590807	0.725849	0.657439	ENSMUSG00000020431	1
mmu04659	Th17 cell differentiation	1/74	105/8618	0.597889	0.72934	0.660601	ENSMUSG00000026778	1
mmu05146	Amoebiasis	1/74	107/8618	0.60485	0.732635	0.663586	ENSMUSG00000020431	1
mmu04931	Insulin resistance	1/74	109/8618	0.611692	0.735741	0.666399	ENSMUSG00000026778	1
mmu05166	Human T-cell leukemia virus 1 infection	2/74	243/8618	0.622139	0.74311	0.673074	ENSMUSG00000020431/ENSMUSG00000054128	2
mmu04919	Thyroid hormone signaling pathway	1/74	119/8618	0.644187	0.757367	0.685987	ENSMUSG00000038583	1
mmu04114	Oocyte meiosis	1/74	120/8618	0.647285	0.757367	0.685987	ENSMUSG00000020431	1
mmu05150	Staphylococcus aureus infection	1/74	120/8618	0.647285	0.757367	0.685987	ENSMUSG00000022887	1
mmu04068	FoxO signaling pathway	1/74	131/8618	0.679655	0.78987	0.715427	ENSMUSG00000017868	1
mmu00230	Purine metabolism	1/74	133/8618	0.685218	0.790989	0.716441	ENSMUSG00000020431	1
mmu04910	Insulin signaling pathway	1/74	138/8618	0.69871	0.791364	0.71678	ENSMUSG00000021448	1
mmu04936	Alcoholic liver disease	1/74	139/8618	0.701339	0.791364	0.71678	ENSMUSG00000054422	1
mmu04140	Autophagy - animal	1/74	140/8618	0.703946	0.791364	0.71678	ENSMUSG00000026778	1
mmu04550	Signaling pathways regulating pluripotency of stem cells	1/74	140/8618	0.703946	0.791364	0.71678	ENSMUSG00000081683	1
mmu04060	Cytokine-cytokine receptor interaction	2/74	289/8618	0.715437	0.795245	0.720296	ENSMUSG00000059327/ENSMUSG00000021508	2
mmu05418	Fluid shear stress and atherosclerosis	1/74	145/8618	0.716645	0.795245	0.720296	ENSMUSG00000062694	1
mmu04148	Efferocytosis	1/74	151/8618	0.731177	0.80617	0.730191	ENSMUSG00000035189	1
mmu04390	Hippo signaling pathway	1/74	156/8618	0.742724	0.810984	0.734551	ENSMUSG00000081683	1
mmu04150	mTOR signaling pathway	1/74	157/8618	0.744974	0.810984	0.734551	ENSMUSG00000081683	1
mmu05022	Pathways of neurodegeneration - multiple diseases	3/74	456/8618	0.758424	0.820434	0.74311	ENSMUSG00000081683/ENSMUSG00000020396/ENSMUSG00000028031	3
mmu04630	JAK-STAT signaling pathway	1/74	167/8618	0.766432	0.823914	0.746262	ENSMUSG00000020932	1
mmu04218	Cellular senescence	1/74	176/8618	0.784215	0.837795	0.758835	ENSMUSG00000054128	1
mmu05415	Diabetic cardiomyopathy	1/74	191/8618	0.810932	0.860989	0.779843	ENSMUSG00000038583	1
mmu05010	Alzheimer disease	2/74	366/8618	0.828664	0.874418	0.792007	ENSMUSG00000081683/ENSMUSG00000028031	2
mmu05202	Transcriptional misregulation in cancer	1/74	212/8618	0.842934	0.884053	0.800733	ENSMUSG00000038210	1
mmu05203	Viral carcinogenesis	1/74	221/8618	0.854955	0.889795	0.805935	ENSMUSG00000054128	1
mmu05169	Epstein-Barr virus infection	1/74	224/8618	0.858756	0.889795	0.805935	ENSMUSG00000054128	1
mmu05171	Coronavirus disease - COVID-19	1/74	235/8618	0.871872	0.897976	0.813345	ENSMUSG00000022887	1
mmu05012	Parkinson disease	1/74	249/8618	0.886841	0.906604	0.821159	ENSMUSG00000025094	1
mmu05020	Prion disease	1/74	253/8618	0.890791	0.906604	0.821159	ENSMUSG00000062694	1
mmu05168	Herpes simplex virus 1 infection	2/74	441/8618	0.898657	0.90923	0.823537	ENSMUSG00000074220/ENSMUSG00000054128	2
mmu05014	Amyotrophic lateral sclerosis	1/74	352/8618	0.954924	0.960508	0.869983	ENSMUSG00000020396	1
mmu04740	Olfactory transduction	4/74	1151/8618	0.992431	0.992431	0.898897	ENSMUSG00000026360/ENSMUSG00000079055/ENSMUSG00000054640/ENSMUSG00000029334	4

## Sheet: KEGG_enrichment_G-C4
ID	Description	GeneRatio	BgRatio	pvalue	p.adjust	qvalue	geneID	Count
mmu04080	Neuroactive ligand-receptor interaction	22/104	372/8618	3.78759e-10	6.89342e-08	6.06015e-08	ENSMUSG00000021675/ENSMUSG00000040495/ENSMUSG00000058620/ENSMUSG00000024553/ENSMUSG00000025905/ENSMUSG00000028004/ENSMUSG00000028020/ENSMUSG00000033981/ENSMUSG00000025892/ENSMUSG00000035283/ENSMUSG00000031491/ENSMUSG00000056073/ENSMUSG00000068122/ENSMUSG00000029193/ENSMUSG00000039579/ENSMUSG00000001985/ENSMUSG00000050511/ENSMUSG00000011171/ENSMUSG00000031340/ENSMUSG00000045875/ENSMUSG00000027568/…	22
mmu04360	Axon guidance	14/104	181/8618	3.00359e-08	2.73327e-06	2.40287e-06	ENSMUSG00000027716/ENSMUSG00000037660/ENSMUSG00000057897/ENSMUSG00000031284/ENSMUSG00000032128/ENSMUSG00000029245/ENSMUSG00000032839/ENSMUSG00000031558/ENSMUSG00000025020/ENSMUSG00000055540/ENSMUSG00000063626/ENSMUSG00000029168/ENSMUSG00000030257/ENSMUSG00000059857	14
mmu04724	Glutamatergic synapse	9/104	113/8618	8.07381e-06	0.000489811	0.000430603	ENSMUSG00000050211/ENSMUSG00000033981/ENSMUSG00000025892/ENSMUSG00000032839/ENSMUSG00000038738/ENSMUSG00000071658/ENSMUSG00000056073/ENSMUSG00000039579/ENSMUSG00000001985	9
mmu05033	Nicotine addiction	5/104	40/8618	0.000109309	0.00497357	0.00437237	ENSMUSG00000033981/ENSMUSG00000025892/ENSMUSG00000031491/ENSMUSG00000039579/ENSMUSG00000031340	5
mmu04022	cGMP-PKG signaling pathway	9/104	170/8618	0.000201872	0.00734813	0.00645989	ENSMUSG00000031576/ENSMUSG00000031789/ENSMUSG00000058620/ENSMUSG00000053007/ENSMUSG00000035283/ENSMUSG00000028005/ENSMUSG00000063142/ENSMUSG00000050511/ENSMUSG00000045875	9
mmu04911	Insulin secretion	6/104	85/8618	0.000540529	0.0163961	0.0144141	ENSMUSG00000031576/ENSMUSG00000053007/ENSMUSG00000057897/ENSMUSG00000054477/ENSMUSG00000063142/ENSMUSG00000029193	6
mmu04024	cAMP signaling pathway	9/104	216/8618	0.00115476	0.0300237	0.0263944	ENSMUSG00000031789/ENSMUSG00000053007/ENSMUSG00000057897/ENSMUSG00000033981/ENSMUSG00000025892/ENSMUSG00000035283/ENSMUSG00000026114/ENSMUSG00000039579/ENSMUSG00000011171	9
mmu05031	Amphetamine addiction	5/104	68/8618	0.00132596	0.0301656	0.0265192	ENSMUSG00000053007/ENSMUSG00000057897/ENSMUSG00000033981/ENSMUSG00000025892/ENSMUSG00000039579	5
mmu05100	Bacterial invasion of epithelial cells	5/104	76/8618	0.0021781	0.0414289	0.036421	ENSMUSG00000063063/ENSMUSG00000020312/ENSMUSG00000022456/ENSMUSG00000060843/ENSMUSG00000035109	5
mmu04725	Cholinergic synapse	6/104	112/8618	0.00227632	0.0414289	0.036421	ENSMUSG00000040495/ENSMUSG00000053007/ENSMUSG00000057897/ENSMUSG00000100241/ENSMUSG00000071658/ENSMUSG00000031491	6
mmu04722	Neurotrophin signaling pathway	6/104	121/8618	0.00335234	0.0554661	0.0487614	ENSMUSG00000057897/ENSMUSG00000059146/ENSMUSG00000020312/ENSMUSG00000023809/ENSMUSG00000000120/ENSMUSG00000035109	6
mmu04742	Taste transduction	5/104	91/8618	0.00475657	0.0693014	0.0609243	ENSMUSG00000075318/ENSMUSG00000057182/ENSMUSG00000075316/ENSMUSG00000004347/ENSMUSG00000027071	5
mmu04728	Dopaminergic synapse	6/104	131/8618	0.0049501	0.0693014	0.0609243	ENSMUSG00000053007/ENSMUSG00000057897/ENSMUSG00000033981/ENSMUSG00000025892/ENSMUSG00000071658/ENSMUSG00000025468	6
mmu04713	Circadian entrainment	5/104	98/8618	0.00650164	0.0845213	0.0743044	ENSMUSG00000057897/ENSMUSG00000033981/ENSMUSG00000025892/ENSMUSG00000071658/ENSMUSG00000028005	5
mmu04270	Vascular smooth muscle contraction	6/104	143/8618	0.00753574	0.0914337	0.0803813	ENSMUSG00000031576/ENSMUSG00000050211/ENSMUSG00000028005/ENSMUSG00000063142/ENSMUSG00000020900/ENSMUSG00000045875	6
mmu04020	Calcium signaling pathway	8/104	240/8618	0.00833577	0.0918778	0.0807717	ENSMUSG00000057897/ENSMUSG00000059146/ENSMUSG00000035283/ENSMUSG00000029193/ENSMUSG00000004347/ENSMUSG00000045875/ENSMUSG00000027568/ENSMUSG00000027071	8
mmu04261	Adrenergic signaling in cardiomyocytes	6/104	147/8618	0.008582	0.0918778	0.0807717	ENSMUSG00000053007/ENSMUSG00000057897/ENSMUSG00000035283/ENSMUSG00000068122/ENSMUSG00000017412/ENSMUSG00000045875	6
mmu04390	Hippo signaling pathway	6/104	156/8618	0.0113117	0.114374	0.100549	ENSMUSG00000037660/ENSMUSG00000063063/ENSMUSG00000052572/ENSMUSG00000060843/ENSMUSG00000020135/ENSMUSG00000074637	6
mmu04924	Renin secretion	4/104	75/8618	0.0126387	0.121065	0.106431	ENSMUSG00000035283/ENSMUSG00000028005/ENSMUSG00000063142/ENSMUSG00000004347	4
mmu05412	Arrhythmogenic right ventricular cardiomyopathy	4/104	77/8618	0.0138178	0.125742	0.110542	ENSMUSG00000001508/ENSMUSG00000063063/ENSMUSG00000060843/ENSMUSG00000017412	4
mmu04970	Salivary secretion	4/104	83/8618	0.0177666	0.152932	0.134446	ENSMUSG00000035283/ENSMUSG00000028005/ENSMUSG00000063142/ENSMUSG00000045875	4
mmu04012	ErbB signaling pathway	4/104	84/8618	0.0184863	0.152932	0.134446	ENSMUSG00000057897/ENSMUSG00000031284/ENSMUSG00000020312/ENSMUSG00000035109	4
mmu05030	Cocaine addiction	3/104	48/8618	0.0199402	0.157787	0.138714	ENSMUSG00000053007/ENSMUSG00000033981/ENSMUSG00000039579	3
mmu04726	Serotonergic synapse	5/104	131/8618	0.0208948	0.158452	0.139299	ENSMUSG00000050211/ENSMUSG00000032839/ENSMUSG00000054477/ENSMUSG00000071658/ENSMUSG00000060882	5
mmu05213	Endometrial cancer	3/104	58/8618	0.0326426	0.228804	0.201147	ENSMUSG00000063063/ENSMUSG00000060843/ENSMUSG00000020135	3
mmu00534	Glycosaminoglycan biosynthesis - heparan sulfate / heparin	2/104	24/8618	0.0335001	0.228804	0.201147	ENSMUSG00000027971/ENSMUSG00000046321	2
mmu05226	Gastric cancer	5/104	149/8618	0.0339435	0.228804	0.201147	ENSMUSG00000063063/ENSMUSG00000020312/ENSMUSG00000060843/ENSMUSG00000020135/ENSMUSG00000035109	5
mmu04730	Long-term depression	3/104	60/8618	0.0355864	0.231311	0.203351	ENSMUSG00000050211/ENSMUSG00000033981/ENSMUSG00000028005	3
mmu04974	Protein digestion and absorption	4/104	107/8618	0.0401603	0.252041	0.221574	ENSMUSG00000058897/ENSMUSG00000027966/ENSMUSG00000032332/ENSMUSG00000063564	4
mmu04720	Long-term potentiation	3/104	66/8618	0.0452085	0.274265	0.241112	ENSMUSG00000057897/ENSMUSG00000033981/ENSMUSG00000023809	3
mmu00512	Mucin type O-glycan biosynthesis	2/104	32/8618	0.0565908	0.328209	0.288535	ENSMUSG00000021130/ENSMUSG00000060988	2
mmu00524	Neomycin, kanamycin and gentamicin biosynthesis	1/104	5/8618	0.0589133	0.328209	0.288535	ENSMUSG00000020080	1
mmu05214	Glioma	3/104	74/8618	0.059828	0.328209	0.288535	ENSMUSG00000057897/ENSMUSG00000020312/ENSMUSG00000035109	3
mmu04014	Ras signaling pathway	6/104	232/8618	0.0613138	0.328209	0.288535	ENSMUSG00000050211/ENSMUSG00000031284/ENSMUSG00000020312/ENSMUSG00000071658/ENSMUSG00000000120/ENSMUSG00000035109	6
mmu04926	Relaxin signaling pathway	4/104	129/8618	0.0703528	0.365835	0.321613	ENSMUSG00000053007/ENSMUSG00000020312/ENSMUSG00000071658/ENSMUSG00000035109	4
mmu04540	Gap junction	3/104	86/8618	0.0853381	0.428258	0.37649	ENSMUSG00000035283/ENSMUSG00000062591/ENSMUSG00000028005	3
mmu04723	Retrograde endocannabinoid signaling	4/104	139/8618	0.0870634	0.428258	0.37649	ENSMUSG00000033981/ENSMUSG00000025892/ENSMUSG00000071658/ENSMUSG00000031340	4
mmu04512	ECM-receptor interaction	3/104	88/8618	0.0899777	0.430885	0.3788	ENSMUSG00000053025/ENSMUSG00000026725/ENSMUSG00000051111	3
mmu05034	Alcoholism	5/104	199/8618	0.0924719	0.430885	0.3788	ENSMUSG00000053007/ENSMUSG00000020312/ENSMUSG00000071658/ENSMUSG00000039579/ENSMUSG00000035109	5
mmu00514	Other types of O-glycan biosynthesis	2/104	43/8618	0.0946999	0.430885	0.3788	ENSMUSG00000021130/ENSMUSG00000060988	2
mmu05032	Morphine addiction	3/104	91/8618	0.0971311	0.431167	0.379048	ENSMUSG00000071658/ENSMUSG00000004347/ENSMUSG00000031340	3
mmu05414	Dilated cardiomyopathy	3/104	94/8618	0.104509	0.441004	0.387696	ENSMUSG00000001508/ENSMUSG00000035283/ENSMUSG00000017412	3
mmu04072	Phospholipase D signaling pathway	4/104	149/8618	0.105524	0.441004	0.387696	ENSMUSG00000050211/ENSMUSG00000020312/ENSMUSG00000035109/ENSMUSG00000022861	4
mmu05207	Chemical carcinogenesis - receptor activation	5/104	209/8618	0.108101	0.441004	0.387696	ENSMUSG00000053007/ENSMUSG00000035283/ENSMUSG00000054417/ENSMUSG00000054630/ENSMUSG00000023809	5
mmu04921	Oxytocin signaling pathway	4/104	152/8618	0.111386	0.441004	0.387696	ENSMUSG00000050211/ENSMUSG00000057897/ENSMUSG00000028005/ENSMUSG00000017412	4
mmu00830	Retinol metabolism	3/104	97/8618	0.112103	0.441004	0.387696	ENSMUSG00000013584/ENSMUSG00000054417/ENSMUSG00000054630	3
mmu00565	Ether lipid metabolism	2/104	48/8618	0.113886	0.441004	0.387696	ENSMUSG00000050211/ENSMUSG00000032854	2
mmu04976	Bile secretion	3/104	99/8618	0.11728	0.444686	0.390932	ENSMUSG00000054477/ENSMUSG00000035699/ENSMUSG00000054630	3
mmu00591	Linoleic acid metabolism	2/104	50/8618	0.12182	0.452475	0.39778	ENSMUSG00000050211/ENSMUSG00000054417	2
mmu04931	Insulin resistance	3/104	109/8618	0.144436	0.525748	0.462196	ENSMUSG00000053007/ENSMUSG00000024600/ENSMUSG00000023809	3
mmu04972	Pancreatic secretion	3/104	112/8618	0.152961	0.541694	0.476215	ENSMUSG00000032839/ENSMUSG00000063142/ENSMUSG00000029193	3
mmu04370	VEGF signaling pathway	2/104	58/8618	0.15477	0.541694	0.476215	ENSMUSG00000050211/ENSMUSG00000020312	2
mmu04935	Growth hormone synthesis, secretion and action	3/104	116/8618	0.164569	0.565125	0.496813	ENSMUSG00000053007/ENSMUSG00000020312/ENSMUSG00000035109	3
mmu04929	GnRH secretion	2/104	63/8618	0.176146	0.593677	0.521914	ENSMUSG00000032839/ENSMUSG00000054477	2
mmu00910	Nitrogen metabolism	1/104	17/8618	0.186649	0.61764	0.54298	ENSMUSG00000027556	1
mmu04750	Inflammatory mediator regulation of TRP channels	3/104	126/8618	0.194658	0.632638	0.556165	ENSMUSG00000050211/ENSMUSG00000033007/ENSMUSG00000057897	3
mmu05230	Central carbon metabolism in cancer	2/104	69/8618	0.202359	0.646129	0.568025	ENSMUSG00000020080/ENSMUSG00000059146	2
mmu00061	Fatty acid biosynthesis	1/104	19/8618	0.206201	0.647044	0.56883	ENSMUSG00000020333	1
mmu04520	Adherens junction	2/104	71/8618	0.211198	0.651493	0.572742	ENSMUSG00000063063/ENSMUSG00000060843	2
mmu04915	Estrogen signaling pathway	3/104	134/8618	0.21964	0.659098	0.579427	ENSMUSG00000053007/ENSMUSG00000020312/ENSMUSG00000035109	3
mmu04510	Focal adhesion	4/104	200/8618	0.221864	0.659098	0.579427	ENSMUSG00000026725/ENSMUSG00000031284/ENSMUSG00000020312/ENSMUSG00000035109	4
mmu04917	Prolactin signaling pathway	2/104	74/8618	0.224528	0.659098	0.579427	ENSMUSG00000020312/ENSMUSG00000035109	2
mmu04910	Insulin signaling pathway	3/104	138/8618	0.232374	0.663685	0.583459	ENSMUSG00000020080/ENSMUSG00000020312/ENSMUSG00000035109	3
mmu05220	Chronic myeloid leukemia	2/104	76/8618	0.233451	0.663685	0.583459	ENSMUSG00000020312/ENSMUSG00000035109	2
mmu05017	Spinocerebellar ataxia	3/104	141/8618	0.242014	0.663685	0.583459	ENSMUSG00000027716/ENSMUSG00000033981/ENSMUSG00000039579	3
mmu01521	EGFR tyrosine kinase inhibitor resistance	2/104	79/8618	0.246875	0.663685	0.583459	ENSMUSG00000020312/ENSMUSG00000035109	2
mmu05224	Breast cancer	3/104	147/8618	0.261486	0.663685	0.583459	ENSMUSG00000020312/ENSMUSG00000020135/ENSMUSG00000035109	3
mmu00592	alpha-Linolenic acid metabolism	1/104	25/8618	0.262106	0.663685	0.583459	ENSMUSG00000050211	1
mmu05204	Chemical carcinogenesis - DNA adducts	2/104	84/8618	0.269304	0.663685	0.583459	ENSMUSG00000054417/ENSMUSG00000054630	2
mmu04810	Regulation of actin cytoskeleton	4/104	219/8618	0.271804	0.663685	0.583459	ENSMUSG00000040495/ENSMUSG00000031284/ENSMUSG00000020900/ENSMUSG00000020135	4
mmu04744	Phototransduction	1/104	27/8618	0.27986	0.663685	0.583459	ENSMUSG00000031789	1
mmu04010	MAPK signaling pathway	5/104	294/8618	0.281535	0.663685	0.583459	ENSMUSG00000027223/ENSMUSG00000050211/ENSMUSG00000023809/ENSMUSG00000000120/ENSMUSG00000017412	5
mmu03320	PPAR signaling pathway	2/104	89/8618	0.291729	0.663685	0.583459	ENSMUSG00000024600/ENSMUSG00000020333	2
mmu04727	GABAergic synapse	2/104	89/8618	0.291729	0.663685	0.583459	ENSMUSG00000071658/ENSMUSG00000031340	2
mmu04150	mTOR signaling pathway	3/104	157/8618	0.294354	0.663685	0.583459	ENSMUSG00000023809/ENSMUSG00000015944/ENSMUSG00000041658	3
mmu04912	GnRH signaling pathway	2/104	90/8618	0.296206	0.663685	0.583459	ENSMUSG00000050211/ENSMUSG00000057897	2
mmu00062	Fatty acid elongation	1/104	29/8618	0.297191	0.663685	0.583459	ENSMUSG00000032262	1
mmu00140	Steroid hormone biosynthesis	2/104	91/8618	0.30068	0.663685	0.583459	ENSMUSG00000054417/ENSMUSG00000054630	2
mmu05410	Hypertrophic cardiomyopathy	2/104	91/8618	0.30068	0.663685	0.583459	ENSMUSG00000001508/ENSMUSG00000017412	2
mmu05206	MicroRNAs in cancer	3/104	161/8618	0.307592	0.663685	0.583459	ENSMUSG00000026725/ENSMUSG00000020135/ENSMUSG00000035109	3
mmu01522	Endocrine resistance	2/104	93/8618	0.309613	0.663685	0.583459	ENSMUSG00000020312/ENSMUSG00000035109	2
mmu04666	Fc gamma R-mediated phagocytosis	2/104	93/8618	0.309613	0.663685	0.583459	ENSMUSG00000050211/ENSMUSG00000021314	2
mmu04934	Cushing syndrome	3/104	162/8618	0.310906	0.663685	0.583459	ENSMUSG00000053007/ENSMUSG00000057897/ENSMUSG00000020135	3
mmu00053	Ascorbate and aldarate metabolism	1/104	31/8618	0.314109	0.663685	0.583459	ENSMUSG00000054630	1
mmu04514	Cell adhesion molecules	3/104	163/8618	0.314221	0.663685	0.583459	ENSMUSG00000022762/ENSMUSG00000055022/ENSMUSG00000059857	3
mmu04350	TGF-beta signaling pathway	2/104	95/8618	0.318525	0.663685	0.583459	ENSMUSG00000037660/ENSMUSG00000021765	2
mmu00052	Galactose metabolism	1/104	32/8618	0.322416	0.663685	0.583459	ENSMUSG00000020080	1
mmu04215	Apoptosis - multiple species	1/104	32/8618	0.322416	0.663685	0.583459	ENSMUSG00000000120	1
mmu00500	Starch and sucrose metabolism	1/104	33/8618	0.330624	0.663685	0.583459	ENSMUSG00000020080	1
mmu00564	Glycerophospholipid metabolism	2/104	98/8618	0.331843	0.663685	0.583459	ENSMUSG00000050211/ENSMUSG00000022861	2
mmu05231	Choline metabolism in cancer	2/104	98/8618	0.331843	0.663685	0.583459	ENSMUSG00000050211/ENSMUSG00000022861	2
mmu01040	Biosynthesis of unsaturated fatty acids	1/104	34/8618	0.338733	0.665326	0.584902	ENSMUSG00000032262	1
mmu05225	Hepatocellular carcinoma	3/104	173/8618	0.347395	0.665326	0.584902	ENSMUSG00000020312/ENSMUSG00000020135/ENSMUSG00000035109	3
mmu04925	Aldosterone synthesis and secretion	2/104	102/8618	0.349487	0.665326	0.584902	ENSMUSG00000053007/ENSMUSG00000057897	2
mmu00040	Pentose and glucuronate interconversions	1/104	36/8618	0.35466	0.665326	0.584902	ENSMUSG00000054630	1
mmu00051	Fructose and mannose metabolism	1/104	36/8618	0.35466	0.665326	0.584902	ENSMUSG00000020080	1
mmu04614	Renin-angiotensin system	1/104	36/8618	0.35466	0.665326	0.584902	ENSMUSG00000068122	1
mmu04922	Glucagon signaling pathway	2/104	104/8618	0.358252	0.665326	0.584902	ENSMUSG00000053007/ENSMUSG00000057897	2
mmu05020	Prion disease	4/104	253/8618	0.364866	0.670763	0.589682	ENSMUSG00000053007/ENSMUSG00000022762/ENSMUSG00000062591/ENSMUSG00000039579	4
mmu04216	Ferroptosis	1/104	40/8618	0.385383	0.701397	0.616613	ENSMUSG00000020333	1
mmu04066	HIF-1 signaling pathway	2/104	113/8618	0.397139	0.712755	0.626598	ENSMUSG00000057897/ENSMUSG00000020080	2
mmu04670	Leukocyte transendothelial migration	2/104	114/8618	0.401396	0.712755	0.626598	ENSMUSG00000063063/ENSMUSG00000060843	2
mmu04062	Chemokine signaling pathway	3/104	190/8618	0.403373	0.712755	0.626598	ENSMUSG00000020312/ENSMUSG00000071658/ENSMUSG00000035109	3
mmu00860	Porphyrin metabolism	1/104	43/8618	0.40747	0.713073	0.626878	ENSMUSG00000054630	1
mmu04962	Vasopressin-regulated water reabsorption	1/104	44/8618	0.414657	0.718738	0.631858	ENSMUSG00000053007	1
mmu04919	Thyroid hormone signaling pathway	2/104	119/8618	0.422469	0.72256	0.635217	ENSMUSG00000007682/ENSMUSG00000033965	2
mmu04114	Oocyte meiosis	2/104	120/8618	0.426639	0.72256	0.635217	ENSMUSG00000057897/ENSMUSG00000023809	2
mmu04973	Carbohydrate digestion and absorption	1/104	46/8618	0.428772	0.72256	0.635217	ENSMUSG00000020080	1
mmu04152	AMPK signaling pathway	2/104	123/8618	0.439056	0.726628	0.638793	ENSMUSG00000053007/ENSMUSG00000045875	2
mmu04930	Type II diabetes mellitus	1/104	48/8618	0.442549	0.726628	0.638793	ENSMUSG00000020080	1
mmu04611	Platelet activation	2/104	124/8618	0.443163	0.726628	0.638793	ENSMUSG00000050211/ENSMUSG00000028005	2
mmu00600	Sphingolipid metabolism	1/104	49/8618	0.449314	0.730135	0.641877	ENSMUSG00000032854	1
mmu05016	Huntington disease	4/104	287/8618	0.457733	0.737234	0.648118	ENSMUSG00000053007/ENSMUSG00000033981/ENSMUSG00000025892/ENSMUSG00000062591	4
mmu00520	Amino sugar and nucleotide sugar metabolism	1/104	51/8618	0.462601	0.738538	0.649264	ENSMUSG00000020080	1
mmu00071	Fatty acid degradation	1/104	52/8618	0.469125	0.742441	0.652695	ENSMUSG00000020333	1
mmu05022	Pathways of neurodegeneration - multiple diseases	6/104	456/8618	0.474393	0.744307	0.654336	ENSMUSG00000027716/ENSMUSG00000057897/ENSMUSG00000033981/ENSMUSG00000025892/ENSMUSG00000062591/ENSMUSG00000020135	6
mmu00230	Purine metabolism	2/104	133/8618	0.479368	0.744927	0.65488	ENSMUSG00000028005/ENSMUSG00000004347	2
mmu04714	Thermogenesis	3/104	215/8618	0.482974	0.744927	0.65488	ENSMUSG00000053007/ENSMUSG00000020333/ENSMUSG00000023809	3
mmu04923	Regulation of lipolysis in adipocytes	1/104	56/8618	0.494445	0.75621	0.6648	ENSMUSG00000035283	1
mmu04550	Signaling pathways regulating pluripotency of stem cells	2/104	140/8618	0.50653	0.767613	0.674825	ENSMUSG00000020135/ENSMUSG00000074637	2
mmu04650	Natural killer cell mediated cytotoxicity	2/104	141/8618	0.510336	0.767613	0.674825	ENSMUSG00000020312/ENSMUSG00000035109	2
mmu00561	Glycerolipid metabolism	1/104	62/8618	0.530199	0.780284	0.685964	ENSMUSG00000022861	1
mmu04913	Ovarian steroidogenesis	1/104	63/8618	0.535909	0.780284	0.685964	ENSMUSG00000050211	1
mmu04940	Type I diabetes mellitus	1/104	63/8618	0.535909	0.780284	0.685964	ENSMUSG00000026204	1
mmu05217	Basal cell carcinoma	1/104	63/8618	0.535909	0.780284	0.685964	ENSMUSG00000020135	1
mmu04664	Fc epsilon RI signaling pathway	1/104	66/8618	0.552632	0.798246	0.701755	ENSMUSG00000050211	1
mmu00010	Glycolysis / Gluconeogenesis	1/104	67/8618	0.558072	0.798769	0.702214	ENSMUSG00000020080	1
mmu05211	Renal cell carcinoma	1/104	68/8618	0.563447	0.798769	0.702214	ENSMUSG00000031284	1
mmu00982	Drug metabolism - cytochrome P450	1/104	71/8618	0.579186	0.798769	0.702214	ENSMUSG00000054630	1
mmu04920	Adipocytokine signaling pathway	1/104	71/8618	0.579186	0.798769	0.702214	ENSMUSG00000020333	1
mmu04927	Cortisol synthesis and secretion	1/104	72/8618	0.584307	0.798769	0.702214	ENSMUSG00000053007	1
mmu05132	Salmonella infection	3/104	251/8618	0.588021	0.798769	0.702214	ENSMUSG00000043463/ENSMUSG00000031284/ENSMUSG00000062591	3
mmu00980	Metabolism of xenobiotics by cytochrome P450	1/104	73/8618	0.589365	0.798769	0.702214	ENSMUSG00000054630	1
mmu04918	Thyroid hormone synthesis	1/104	73/8618	0.589365	0.798769	0.702214	ENSMUSG00000053007	1
mmu04530	Tight junction	2/104	164/8618	0.592493	0.798769	0.702214	ENSMUSG00000052572/ENSMUSG00000020900	2
mmu04971	Gastric acid secretion	1/104	75/8618	0.599301	0.799076	0.702484	ENSMUSG00000057897	1
mmu04310	Wnt signaling pathway	2/104	167/8618	0.602432	0.799076	0.702484	ENSMUSG00000057897/ENSMUSG00000020135	2
mmu04721	Synaptic vesicle cycle	1/104	77/8618	0.608998	0.799076	0.702484	ENSMUSG00000100241	1
mmu05165	Human papillomavirus infection	4/104	352/8618	0.619521	0.799076	0.702484	ENSMUSG00000026725/ENSMUSG00000053007/ENSMUSG00000052572/ENSMUSG00000020135	4
mmu04217	Necroptosis	2/104	174/8618	0.624917	0.799076	0.702484	ENSMUSG00000050211/ENSMUSG00000057897	2
mmu04144	Endocytosis	3/104	265/8618	0.625081	0.799076	0.702484	ENSMUSG00000040797/ENSMUSG00000028528/ENSMUSG00000021314	3
mmu05416	Viral myocarditis	1/104	81/8618	0.6277	0.799076	0.702484	ENSMUSG00000001508	1
mmu04151	PI3K-Akt signaling pathway	4/104	356/8618	0.628476	0.799076	0.702484	ENSMUSG00000026725/ENSMUSG00000053007/ENSMUSG00000071658/ENSMUSG00000000120	4
mmu04260	Cardiac muscle contraction	1/104	82/8618	0.632236	0.799076	0.702484	ENSMUSG00000017412	1
mmu00590	Arachidonic acid metabolism	1/104	86/8618	0.649837	0.810071	0.71215	ENSMUSG00000050211	1
mmu04146	Peroxisome	1/104	86/8618	0.649837	0.810071	0.71215	ENSMUSG00000020333	1
mmu05210	Colorectal cancer	1/104	88/8618	0.658322	0.813197	0.714899	ENSMUSG00000020135	1
mmu04211	Longevity regulating pathway	1/104	90/8618	0.666603	0.813197	0.714899	ENSMUSG00000053007	1
mmu04610	Complement and coagulation cascades	1/104	91/8618	0.670669	0.813197	0.714899	ENSMUSG00000021675	1
mmu00983	Drug metabolism - other enzymes	1/104	92/8618	0.674686	0.813197	0.714899	ENSMUSG00000054630	1
mmu04914	Progesterone-mediated oocyte maturation	1/104	92/8618	0.674686	0.813197	0.714899	ENSMUSG00000023809	1
mmu04070	Phosphatidylinositol signaling system	1/104	96/8618	0.690273	0.826511	0.726603	ENSMUSG00000022861	1
mmu05215	Prostate cancer	1/104	99/8618	0.701476	0.833324	0.732593	ENSMUSG00000053007	1
mmu04916	Melanogenesis	1/104	100/8618	0.70512	0.833324	0.732593	ENSMUSG00000057897	1
mmu04660	T cell receptor signaling pathway	1/104	103/8618	0.715791	0.840477	0.738881	ENSMUSG00000031284	1
mmu04928	Parathyroid hormone synthesis, secretion and action	1/104	108/8618	0.732733	0.854855	0.751521	ENSMUSG00000053007	1
mmu04668	TNF signaling pathway	1/104	113/8618	0.748673	0.867889	0.762979	ENSMUSG00000053007	1
mmu04071	Sphingolipid signaling pathway	1/104	120/8618	0.76942	0.886294	0.779159	ENSMUSG00000050511	1
mmu05170	Human immunodeficiency virus 1 infection	2/104	233/8618	0.776942	0.88933	0.781829	ENSMUSG00000031284/ENSMUSG00000071658	2
mmu05200	Pathways in cancer	5/104	542/8618	0.791563	0.899664	0.790913	ENSMUSG00000057897/ENSMUSG00000063063/ENSMUSG00000071658/ENSMUSG00000060843/ENSMUSG00000020135	5
mmu05163	Human cytomegalovirus infection	2/104	248/8618	0.805914	0.899664	0.790913	ENSMUSG00000053007/ENSMUSG00000071658	2
mmu05012	Parkinson disease	2/104	249/8618	0.807723	0.899664	0.790913	ENSMUSG00000057897/ENSMUSG00000062591	2
mmu05135	Yersinia infection	1/104	135/8618	0.808337	0.899664	0.790913	ENSMUSG00000023809	1
mmu04371	Apelin signaling pathway	1/104	136/8618	0.810686	0.899664	0.790913	ENSMUSG00000071658	1
mmu04140	Autophagy - animal	1/104	140/8618	0.819803	0.904268	0.794961	ENSMUSG00000041658	1
mmu05162	Measles	1/104	146/8618	0.83267	0.912927	0.802573	ENSMUSG00000043463	1
mmu04148	Efferocytosis	1/104	151/8618	0.842694	0.918385	0.807371	ENSMUSG00000057897	1
mmu05161	Hepatitis B	1/104	163/8618	0.864389	0.935692	0.822586	ENSMUSG00000053007	1
mmu04060	Cytokine-cytokine receptor interaction	2/104	289/8618	0.868857	0.935692	0.822586	ENSMUSG00000037660/ENSMUSG00000000120	2
mmu04145	Phagosome	1/104	173/8618	0.880184	0.942315	0.828408	ENSMUSG00000062591	1
mmu05152	Tuberculosis	1/104	179/8618	0.888772	0.945944	0.831599	ENSMUSG00000057897	1
mmu05415	Diabetic cardiomyopathy	1/104	191/8618	0.90416	0.949664	0.83487	ENSMUSG00000057897	1
mmu05205	Proteoglycans in cancer	1/104	201/8618	0.915357	0.949664	0.83487	ENSMUSG00000057897	1
mmu05202	Transcriptional misregulation in cancer	1/104	212/8618	0.926183	0.949664	0.83487	ENSMUSG00000000120	1
mmu04015	Rap1 signaling pathway	1/104	214/8618	0.927998	0.949664	0.83487	ENSMUSG00000000120	1
mmu05417	Lipid and atherosclerosis	1/104	216/8618	0.929769	0.949664	0.83487	ENSMUSG00000057897	1
mmu05014	Amyotrophic lateral sclerosis	2/104	352/8618	0.930176	0.949664	0.83487	ENSMUSG00000033981/ENSMUSG00000062591	2
mmu05167	Kaposi sarcoma-associated herpesvirus infection	1/104	217/8618	0.930638	0.949664	0.83487	ENSMUSG00000071658	1
mmu05203	Viral carcinogenesis	1/104	221/8618	0.93401	0.949664	0.83487	ENSMUSG00000053007	1
mmu05010	Alzheimer disease	2/104	366/8618	0.939539	0.949979	0.835146	ENSMUSG00000062591/ENSMUSG00000020135	2
mmu05166	Human T-cell leukemia virus 1 infection	1/104	243/8618	0.949852	0.9551	0.839649	ENSMUSG00000053007	1
mmu04740	Olfactory transduction	4/104	1151/8618	0.999744	0.999744	0.878896	ENSMUSG00000031789/ENSMUSG00000057897/ENSMUSG00000026114/ENSMUSG00000004347	4

## Sheet: KEGG_enrichment_G-C3
ID	Description	GeneRatio	BgRatio	pvalue	p.adjust	qvalue	geneID	Count
mmu04080	Neuroactive ligand-receptor interaction	17/93	372/8618	3.70598e-07	6.67076e-05	6.00759e-05	ENSMUSG00000044288/ENSMUSG00000028172/ENSMUSG00000055026/ENSMUSG00000024907/ENSMUSG00000032303/ENSMUSG00000026228/ENSMUSG00000049115/ENSMUSG00000027584/ENSMUSG00000029778/ENSMUSG00000030525/ENSMUSG00000050447/ENSMUSG00000041078/ENSMUSG00000022935/ENSMUSG00000027857/ENSMUSG00000035594/ENSMUSG00000033676/ENSMUSG00000056755	17
mmu04725	Cholinergic synapse	8/93	112/8618	2.57585e-05	0.00231826	0.00208779	ENSMUSG00000026824/ENSMUSG00000023945/ENSMUSG00000032303/ENSMUSG00000016346/ENSMUSG00000030525/ENSMUSG00000051177/ENSMUSG00000021303/ENSMUSG00000056258	8
mmu04514	Cell adhesion molecules	9/93	163/8618	6.13826e-05	0.00304262	0.00274014	ENSMUSG00000066392/ENSMUSG00000024304/ENSMUSG00000022790/ENSMUSG00000033768/ENSMUSG00000050587/ENSMUSG00000005338/ENSMUSG00000053062/ENSMUSG00000039419/ENSMUSG00000040037	9
mmu04728	Dopaminergic synapse	8/93	131/8618	7.92863e-05	0.00304262	0.00274014	ENSMUSG00000026824/ENSMUSG00000046709/ENSMUSG00000032034/ENSMUSG00000029120/ENSMUSG00000024500/ENSMUSG00000074657/ENSMUSG00000051177/ENSMUSG00000021303	8
mmu04713	Circadian entrainment	7/93	98/8618	8.45173e-05	0.00304262	0.00274014	ENSMUSG00000026824/ENSMUSG00000032034/ENSMUSG00000029778/ENSMUSG00000033910/ENSMUSG00000029361/ENSMUSG00000051177/ENSMUSG00000021303	7
mmu04723	Retrograde endocannabinoid signaling	8/93	139/8618	0.000120268	0.00360804	0.00324934	ENSMUSG00000044288/ENSMUSG00000026824/ENSMUSG00000055026/ENSMUSG00000046709/ENSMUSG00000032034/ENSMUSG00000051177/ENSMUSG00000021303/ENSMUSG00000033676	8
mmu05032	Morphine addiction	6/93	91/8618	0.000428334	0.0110143	0.00991931	ENSMUSG00000031842/ENSMUSG00000026824/ENSMUSG00000055026/ENSMUSG00000032034/ENSMUSG00000021303/ENSMUSG00000033676	6
mmu05022	Pathways of neurodegeneration - multiple diseases	13/93	456/8618	0.00115145	0.0259076	0.023332	ENSMUSG00000022055/ENSMUSG00000023484/ENSMUSG00000007989/ENSMUSG00000046709/ENSMUSG00000029223/ENSMUSG00000062380/ENSMUSG00000025889/ENSMUSG00000029361/ENSMUSG00000074657/ENSMUSG00000030525/ENSMUSG00000051177/ENSMUSG00000022054/ENSMUSG00000039904	13
mmu04721	Synaptic vesicle cycle	5/93	77/8618	0.001407	0.02814	0.0253425	ENSMUSG00000027273/ENSMUSG00000035864/ENSMUSG00000033615/ENSMUSG00000026825/ENSMUSG00000025867	5
mmu04540	Gap junction	5/93	86/8618	0.00229862	0.0413751	0.0372618	ENSMUSG00000026228/ENSMUSG00000062380/ENSMUSG00000033910/ENSMUSG00000068615/ENSMUSG00000051177	5
mmu04726	Serotonergic synapse	6/93	131/8618	0.00284661	0.0465809	0.0419501	ENSMUSG00000026824/ENSMUSG00000026228/ENSMUSG00000032034/ENSMUSG00000051177/ENSMUSG00000021303/ENSMUSG00000033676	6
mmu05231	Choline metabolism in cancer	5/93	98/8618	0.0040513	0.0591891	0.0533048	ENSMUSG00000023945/ENSMUSG00000046709/ENSMUSG00000019831/ENSMUSG00000029636/ENSMUSG00000028360	5
mmu04020	Calcium signaling pathway	8/93	240/8618	0.00427477	0.0591891	0.0533048	ENSMUSG00000027859/ENSMUSG00000028172/ENSMUSG00000030110/ENSMUSG00000026228/ENSMUSG00000049115/ENSMUSG00000029361/ENSMUSG00000030525/ENSMUSG00000051177	8
mmu04929	GnRH secretion	4/93	63/8618	0.00465807	0.0598894	0.0539355	ENSMUSG00000026824/ENSMUSG00000000794/ENSMUSG00000032034/ENSMUSG00000051177	4
mmu04724	Glutamatergic synapse	5/93	113/8618	0.00738214	0.0885857	0.0797789	ENSMUSG00000026824/ENSMUSG00000051177/ENSMUSG00000021303/ENSMUSG00000022935/ENSMUSG00000056755	5
mmu04924	Renin secretion	4/93	75/8618	0.00861904	0.0953779	0.0858959	ENSMUSG00000049115/ENSMUSG00000029778/ENSMUSG00000033910/ENSMUSG00000051177	4
mmu05033	Nicotine addiction	3/93	40/8618	0.00900791	0.0953779	0.0858959	ENSMUSG00000055026/ENSMUSG00000030525/ENSMUSG00000033676	3
mmu04911	Insulin secretion	4/93	85/8618	0.013238	0.13238	0.119219	ENSMUSG00000027273/ENSMUSG00000000794/ENSMUSG00000029778/ENSMUSG00000051177	4
mmu02010	ABC transporters	3/93	52/8618	0.0183682	0.174014	0.156715	ENSMUSG00000022822/ENSMUSG00000020620/ENSMUSG00000032131	3
mmu05142	Chagas disease	4/93	103/8618	0.0249907	0.224916	0.202556	ENSMUSG00000046709/ENSMUSG00000029120/ENSMUSG00000024500/ENSMUSG00000051177	4
mmu04730	Long-term depression	3/93	60/8618	0.0267481	0.229269	0.206477	ENSMUSG00000033910/ENSMUSG00000029361/ENSMUSG00000051177	3
mmu04071	Sphingolipid signaling pathway	4/93	120/8618	0.0405016	0.31332	0.282171	ENSMUSG00000046709/ENSMUSG00000029120/ENSMUSG00000024500/ENSMUSG00000051177	4
mmu04927	Cortisol synthesis and secretion	3/93	72/8618	0.0425368	0.31332	0.282171	ENSMUSG00000049115/ENSMUSG00000051177/ENSMUSG00000037624	3
mmu05223	Non-small cell lung cancer	3/93	72/8618	0.0425368	0.31332	0.282171	ENSMUSG00000030110/ENSMUSG00000074657/ENSMUSG00000055471	3
mmu05010	Alzheimer disease	8/93	366/8618	0.0435166	0.31332	0.282171	ENSMUSG00000007989/ENSMUSG00000046709/ENSMUSG00000062380/ENSMUSG00000025889/ENSMUSG00000029361/ENSMUSG00000074657/ENSMUSG00000030525/ENSMUSG00000051177	8
mmu04750	Inflammatory mediator regulation of TRP channels	4/93	126/8618	0.0470353	0.325629	0.293257	ENSMUSG00000027859/ENSMUSG00000046709/ENSMUSG00000026228/ENSMUSG00000051177	4
mmu04926	Relaxin signaling pathway	4/93	129/8618	0.0505101	0.334449	0.301199	ENSMUSG00000046709/ENSMUSG00000029361/ENSMUSG00000051177/ENSMUSG00000021303	4
mmu05012	Parkinson disease	6/93	249/8618	0.0520253	0.334449	0.301199	ENSMUSG00000046709/ENSMUSG00000029223/ENSMUSG00000062380/ENSMUSG00000025889/ENSMUSG00000074657/ENSMUSG00000039904	6
mmu04614	Renin-angiotensin system	2/93	36/8618	0.0572693	0.350038	0.315239	ENSMUSG00000049115/ENSMUSG00000028024	2
mmu04371	Apelin signaling pathway	4/93	136/8618	0.059154	0.350038	0.315239	ENSMUSG00000049115/ENSMUSG00000029361/ENSMUSG00000051177/ENSMUSG00000021303	4
mmu04970	Salivary secretion	3/93	83/8618	0.0602843	0.350038	0.315239	ENSMUSG00000033910/ENSMUSG00000029361/ENSMUSG00000051177	3
mmu00470	D-Amino acid metabolism	1/93	6/8618	0.0630441	0.354623	0.319368	ENSMUSG00000063428	1
mmu04727	GABAergic synapse	3/93	89/8618	0.0712098	0.388417	0.349802	ENSMUSG00000055026/ENSMUSG00000021303/ENSMUSG00000033676	3
mmu04261	Adrenergic signaling in cardiomyocytes	4/93	147/8618	0.0742298	0.392981	0.353913	ENSMUSG00000049115/ENSMUSG00000029120/ENSMUSG00000024500/ENSMUSG00000051177	4
mmu04072	Phospholipase D signaling pathway	4/93	149/8618	0.0771628	0.396837	0.357386	ENSMUSG00000049115/ENSMUSG00000026825/ENSMUSG00000051177/ENSMUSG00000056755	4
mmu04921	Oxytocin signaling pathway	4/93	152/8618	0.0816707	0.408354	0.367757	ENSMUSG00000026824/ENSMUSG00000032034/ENSMUSG00000033910/ENSMUSG00000051177	4
mmu05014	Amyotrophic lateral sclerosis	7/93	352/8618	0.0853344	0.41514	0.373869	ENSMUSG00000022055/ENSMUSG00000023484/ENSMUSG00000041014/ENSMUSG00000062380/ENSMUSG00000029361/ENSMUSG00000074657/ENSMUSG00000022054	7
mmu04933	AGE-RAGE signaling pathway in diabetic complications	3/93	101/8618	0.0954866	0.439409	0.395725	ENSMUSG00000046709/ENSMUSG00000049115/ENSMUSG00000051177	3
mmu04934	Cushing syndrome	4/93	162/8618	0.0976138	0.439409	0.395725	ENSMUSG00000007989/ENSMUSG00000049115/ENSMUSG00000051177/ENSMUSG00000037624	4
mmu04925	Aldosterone synthesis and secretion	3/93	102/8618	0.0976464	0.439409	0.395725	ENSMUSG00000032034/ENSMUSG00000049115/ENSMUSG00000051177	3
mmu04530	Tight junction	4/93	164/8618	0.100967	0.443269	0.399202	ENSMUSG00000046709/ENSMUSG00000029120/ENSMUSG00000024500/ENSMUSG00000053062	4
mmu04310	Wnt signaling pathway	4/93	167/8618	0.106096	0.454698	0.409494	ENSMUSG00000007989/ENSMUSG00000046709/ENSMUSG00000051920/ENSMUSG00000051177	4
mmu00330	Arginine and proline metabolism	2/93	54/8618	0.115065	0.481668	0.433783	ENSMUSG00000051048/ENSMUSG00000029361	2
mmu04360	Axon guidance	4/93	181/8618	0.131542	0.538127	0.484629	ENSMUSG00000007989/ENSMUSG00000050587/ENSMUSG00000028289/ENSMUSG00000052504	4
mmu04961	Endocrine and other factor-regulated calcium reabsorption	2/93	60/8618	0.136682	0.546729	0.492376	ENSMUSG00000026825/ENSMUSG00000051177	2
mmu00603	Glycosphingolipid biosynthesis - globo and isoglobo series	1/93	16/8618	0.159495	0.624111	0.562065	ENSMUSG00000043300	1
mmu05205	Proteoglycans in cancer	4/93	201/8618	0.171763	0.641829	0.578022	ENSMUSG00000032826/ENSMUSG00000007989/ENSMUSG00000055653/ENSMUSG00000036446	4
mmu00230	Purine metabolism	3/93	133/8618	0.173218	0.641829	0.578022	ENSMUSG00000031842/ENSMUSG00000041608/ENSMUSG00000033910	3
mmu04915	Estrogen signaling pathway	3/93	134/8618	0.175888	0.641829	0.578022	ENSMUSG00000026824/ENSMUSG00000032034/ENSMUSG00000051177	3
mmu04520	Adherens junction	2/93	71/8618	0.178286	0.641829	0.578022	ENSMUSG00000019831/ENSMUSG00000029636	2
mmu04918	Thyroid hormone synthesis	2/93	73/8618	0.186056	0.645546	0.581369	ENSMUSG00000051177/ENSMUSG00000027857	2
mmu04971	Gastric acid secretion	2/93	75/8618	0.193874	0.645546	0.581369	ENSMUSG00000051177/ENSMUSG00000037624	2
mmu00220	Arginine biosynthesis	1/93	20/8618	0.195264	0.645546	0.581369	ENSMUSG00000029361	1
mmu05100	Bacterial invasion of epithelial cells	2/93	76/8618	0.197799	0.645546	0.581369	ENSMUSG00000019831/ENSMUSG00000026825	2
mmu04270	Vascular smooth muscle contraction	3/93	143/8618	0.200418	0.645546	0.581369	ENSMUSG00000049115/ENSMUSG00000033910/ENSMUSG00000051177	3
mmu04060	Cytokine-cytokine receptor interaction	5/93	289/8618	0.201526	0.645546	0.581369	ENSMUSG00000079355/ENSMUSG00000027859/ENSMUSG00000050222/ENSMUSG00000021943/ENSMUSG00000073888	5
mmu04024	cAMP signaling pathway	4/93	216/8618	0.204423	0.645546	0.581369	ENSMUSG00000031842/ENSMUSG00000046709/ENSMUSG00000029778/ENSMUSG00000027857	4
mmu04012	ErbB signaling pathway	2/93	84/8618	0.229506	0.701895	0.632116	ENSMUSG00000041014/ENSMUSG00000046709	2
mmu04390	Hippo signaling pathway	3/93	156/8618	0.237157	0.701895	0.632116	ENSMUSG00000007989/ENSMUSG00000029120/ENSMUSG00000024500	3
mmu04146	Peroxisome	2/93	86/8618	0.237495	0.701895	0.632116	ENSMUSG00000063428/ENSMUSG00000010651	2
mmu00592	alpha-Linolenic acid metabolism	1/93	25/8618	0.237864	0.701895	0.632116	ENSMUSG00000010651	1
mmu00601	Glycosphingolipid biosynthesis - lacto and neolacto series	1/93	26/8618	0.246113	0.712873	0.642003	ENSMUSG00000043300	1
mmu03320	PPAR signaling pathway	2/93	89/8618	0.249506	0.712873	0.642003	ENSMUSG00000010651/ENSMUSG00000028773	2
mmu04912	GnRH signaling pathway	2/93	90/8618	0.253514	0.713009	0.642125	ENSMUSG00000046709/ENSMUSG00000051177	2
mmu04061	Viral protein interaction with cytokine and cytokine receptor	2/93	92/8618	0.261537	0.713418	0.642493	ENSMUSG00000079355/ENSMUSG00000073888	2
mmu04657	IL-17 signaling pathway	2/93	93/8618	0.26555	0.713418	0.642493	ENSMUSG00000046709/ENSMUSG00000050222	2
mmu04666	Fc gamma R-mediated phagocytosis	2/93	93/8618	0.26555	0.713418	0.642493	ENSMUSG00000019831/ENSMUSG00000029636	2
mmu01523	Antifolate resistance	1/93	29/8618	0.270332	0.715585	0.644445	ENSMUSG00000022822	1
mmu04022	cGMP-PKG signaling pathway	3/93	170/8618	0.277912	0.724114	0.652126	ENSMUSG00000049115/ENSMUSG00000033910/ENSMUSG00000051177	3
mmu03015	mRNA surveillance pathway	2/93	97/8618	0.2816	0.724114	0.652126	ENSMUSG00000029120/ENSMUSG00000024500	2
mmu05132	Salmonella infection	4/93	251/8618	0.286445	0.724392	0.652376	ENSMUSG00000046709/ENSMUSG00000062380/ENSMUSG00000029636/ENSMUSG00000074657	4
mmu04916	Melanogenesis	2/93	100/8618	0.293623	0.724392	0.652376	ENSMUSG00000007989/ENSMUSG00000051177	2
mmu04215	Apoptosis - multiple species	1/93	32/8618	0.293781	0.724392	0.652376	ENSMUSG00000046709	1
mmu01040	Biosynthesis of unsaturated fatty acids	1/93	34/8618	0.308998	0.751617	0.676895	ENSMUSG00000010651	1
mmu04928	Parathyroid hormone synthesis, secretion and action	2/93	108/8618	0.325535	0.758588	0.683172	ENSMUSG00000031842/ENSMUSG00000051177	2
mmu05143	African trypanosomiasis	1/93	37/8618	0.331217	0.758588	0.683172	ENSMUSG00000051177	1
mmu05216	Thyroid cancer	1/93	37/8618	0.331217	0.758588	0.683172	ENSMUSG00000030110	1
mmu04062	Chemokine signaling pathway	3/93	190/8618	0.337133	0.758588	0.683172	ENSMUSG00000051177/ENSMUSG00000021303/ENSMUSG00000073888	3
mmu00250	Alanine, aspartate and glutamate metabolism	1/93	38/8618	0.338465	0.758588	0.683172	ENSMUSG00000063428	1
mmu05415	Diabetic cardiomyopathy	3/93	191/8618	0.340101	0.758588	0.683172	ENSMUSG00000046709/ENSMUSG00000049115/ENSMUSG00000051177	3
mmu04625	C-type lectin receptor signaling pathway	2/93	112/8618	0.341364	0.758588	0.683172	ENSMUSG00000046709/ENSMUSG00000050222	2
mmu04935	Growth hormone synthesis, secretion and action	2/93	116/8618	0.357081	0.783837	0.705912	ENSMUSG00000046709/ENSMUSG00000051177	2
mmu05200	Pathways in cancer	7/93	542/8618	0.368395	0.79738	0.718108	ENSMUSG00000030110/ENSMUSG00000007989/ENSMUSG00000046709/ENSMUSG00000049115/ENSMUSG00000051177/ENSMUSG00000021303/ENSMUSG00000055471	7
mmu05016	Huntington disease	4/93	287/8618	0.374944	0.79738	0.718108	ENSMUSG00000046709/ENSMUSG00000062380/ENSMUSG00000074657/ENSMUSG00000051177	4
mmu04722	Neurotrophin signaling pathway	2/93	121/8618	0.37654	0.79738	0.718108	ENSMUSG00000027859/ENSMUSG00000046709	2
mmu04152	AMPK signaling pathway	2/93	123/8618	0.384259	0.802973	0.723145	ENSMUSG00000029120/ENSMUSG00000024500	2
mmu04611	Platelet activation	2/93	124/8618	0.388103	0.802973	0.723145	ENSMUSG00000033910/ENSMUSG00000051177	2
mmu04973	Carbohydrate digestion and absorption	1/93	46/8618	0.393721	0.805339	0.725276	ENSMUSG00000051177	1
mmu04930	Type II diabetes mellitus	1/93	48/8618	0.406806	0.815754	0.734656	ENSMUSG00000046709	1
mmu04015	Rap1 signaling pathway	3/93	214/8618	0.407877	0.815754	0.734656	ENSMUSG00000027859/ENSMUSG00000044288/ENSMUSG00000051177	3
mmu00071	Fatty acid degradation	1/93	52/8618	0.432143	0.847907	0.763612	ENSMUSG00000010651	1
mmu04210	Apoptosis	2/93	136/8618	0.433375	0.847907	0.763612	ENSMUSG00000027859/ENSMUSG00000046709	2
mmu04910	Insulin signaling pathway	2/93	138/8618	0.440752	0.852755	0.767979	ENSMUSG00000046709/ENSMUSG00000025855	2
mmu05017	Spinocerebellar ataxia	2/93	141/8618	0.45172	0.852755	0.767979	ENSMUSG00000046709/ENSMUSG00000051177	2
mmu00280	Valine, leucine and isoleucine degradation	1/93	56/8618	0.456409	0.852755	0.767979	ENSMUSG00000010651	1
mmu04923	Regulation of lipolysis in adipocytes	1/93	56/8618	0.456409	0.852755	0.767979	ENSMUSG00000027857	1
mmu04014	Ras signaling pathway	3/93	232/8618	0.45954	0.852755	0.767979	ENSMUSG00000027859/ENSMUSG00000046709/ENSMUSG00000021303	3
mmu00240	Pyrimidine metabolism	1/93	58/8618	0.468155	0.859876	0.774391	ENSMUSG00000041608	1
mmu05134	Legionellosis	1/93	60/8618	0.479649	0.872089	0.78539	ENSMUSG00000016349	1
mmu05217	Basal cell carcinoma	1/93	63/8618	0.496431	0.873694	0.786835	ENSMUSG00000007989	1
mmu04664	Fc epsilon RI signaling pathway	1/93	66/8618	0.512678	0.873694	0.786835	ENSMUSG00000046709	1
mmu04720	Long-term potentiation	1/93	66/8618	0.512678	0.873694	0.786835	ENSMUSG00000051177	1
mmu05020	Prion disease	3/93	253/8618	0.517332	0.873694	0.786835	ENSMUSG00000046709/ENSMUSG00000062380/ENSMUSG00000074657	3
mmu04137	Mitophagy - animal	1/93	68/8618	0.52322	0.873694	0.786835	ENSMUSG00000046709	1
mmu05160	Hepatitis C	2/93	162/8618	0.524952	0.873694	0.786835	ENSMUSG00000029120/ENSMUSG00000024500	2
mmu05230	Central carbon metabolism in cancer	1/93	69/8618	0.528406	0.873694	0.786835	ENSMUSG00000030110	1
mmu04622	RIG-I-like receptor signaling pathway	1/93	70/8618	0.533536	0.873694	0.786835	ENSMUSG00000046709	1
mmu05140	Leishmaniasis	1/93	70/8618	0.533536	0.873694	0.786835	ENSMUSG00000016349	1
mmu04920	Adipocytokine signaling pathway	1/93	71/8618	0.538611	0.873694	0.786835	ENSMUSG00000046709	1
mmu04151	PI3K-Akt signaling pathway	4/93	356/8618	0.539519	0.873694	0.786835	ENSMUSG00000027859/ENSMUSG00000029120/ENSMUSG00000024500/ENSMUSG00000021303	4
mmu00562	Inositol phosphate metabolism	1/93	72/8618	0.543632	0.873694	0.786835	ENSMUSG00000051177	1
mmu05320	Autoimmune thyroid disease	1/93	72/8618	0.543632	0.873694	0.786835	ENSMUSG00000027857	1
mmu04917	Prolactin signaling pathway	1/93	74/8618	0.553511	0.873745	0.786881	ENSMUSG00000046709	1
mmu04145	Phagosome	2/93	173/8618	0.560651	0.873745	0.786881	ENSMUSG00000062380/ENSMUSG00000029361	2
mmu05133	Pertussis	1/93	76/8618	0.563178	0.873745	0.786881	ENSMUSG00000046709	1
mmu05212	Pancreatic cancer	1/93	76/8618	0.563178	0.873745	0.786881	ENSMUSG00000046709	1
mmu05412	Arrhythmogenic right ventricular cardiomyopathy	1/93	77/8618	0.567934	0.873745	0.786881	ENSMUSG00000024304	1
mmu04658	Th1 and Th2 cell differentiation	1/93	88/8618	0.616985	0.881998	0.794314	ENSMUSG00000046709	1
mmu05210	Colorectal cancer	1/93	88/8618	0.616985	0.881998	0.794314	ENSMUSG00000046709	1
mmu05235	PD-L1 expression and PD-1 checkpoint pathway in cancer	1/93	88/8618	0.616985	0.881998	0.794314	ENSMUSG00000055471	1
mmu04010	MAPK signaling pathway	3/93	294/8618	0.619979	0.881998	0.794314	ENSMUSG00000027859/ENSMUSG00000046709/ENSMUSG00000022619	3
mmu04610	Complement and coagulation cascades	1/93	91/8618	0.629378	0.881998	0.794314	ENSMUSG00000032679	1
mmu04742	Taste transduction	1/93	91/8618	0.629378	0.881998	0.794314	ENSMUSG00000051177	1
mmu04914	Progesterone-mediated oocyte maturation	1/93	92/8618	0.63342	0.881998	0.794314	ENSMUSG00000046709	1
mmu05034	Alcoholism	2/93	199/8618	0.63735	0.881998	0.794314	ENSMUSG00000027499/ENSMUSG00000021303	2
mmu01522	Endocrine resistance	1/93	93/8618	0.637419	0.881998	0.794314	ENSMUSG00000046709	1
mmu04640	Hematopoietic cell lineage	1/93	94/8618	0.641374	0.881998	0.794314	ENSMUSG00000032679	1
mmu04070	Phosphatidylinositol signaling system	1/93	96/8618	0.649157	0.881998	0.794314	ENSMUSG00000051177	1
mmu04621	NOD-like receptor signaling pathway	2/93	205/8618	0.65351	0.881998	0.794314	ENSMUSG00000046709/ENSMUSG00000051177	2
mmu04620	Toll-like receptor signaling pathway	1/93	99/8618	0.66052	0.881998	0.794314	ENSMUSG00000046709	1
mmu05207	Chemical carcinogenesis - receptor activation	2/93	209/8618	0.663966	0.881998	0.794314	ENSMUSG00000032303/ENSMUSG00000030525	2
mmu04660	T cell receptor signaling pathway	1/93	103/8618	0.675105	0.881998	0.794314	ENSMUSG00000046709	1
mmu04922	Glucagon signaling pathway	1/93	104/8618	0.678654	0.881998	0.794314	ENSMUSG00000051177	1
mmu05417	Lipid and atherosclerosis	2/93	216/8618	0.681661	0.881998	0.794314	ENSMUSG00000046709/ENSMUSG00000051177	2
mmu04659	Th17 cell differentiation	1/93	105/8618	0.682164	0.881998	0.794314	ENSMUSG00000046709	1
mmu05167	Kaposi sarcoma-associated herpesvirus infection	2/93	217/8618	0.684127	0.881998	0.794314	ENSMUSG00000046709/ENSMUSG00000021303	2
mmu04974	Protein digestion and absorption	1/93	107/8618	0.689071	0.881998	0.794314	ENSMUSG00000068794	1
mmu05146	Amoebiasis	1/93	107/8618	0.689071	0.881998	0.794314	ENSMUSG00000051177	1
mmu04931	Insulin resistance	1/93	109/8618	0.695829	0.881998	0.794314	ENSMUSG00000046709	1
mmu05145	Toxoplasmosis	1/93	109/8618	0.695829	0.881998	0.794314	ENSMUSG00000046709	1
mmu05169	Epstein-Barr virus infection	2/93	224/8618	0.700958	0.881998	0.794314	ENSMUSG00000041608/ENSMUSG00000046709	2
mmu04972	Pancreatic secretion	1/93	112/8618	0.705695	0.881998	0.794314	ENSMUSG00000051177	1
mmu04668	TNF signaling pathway	1/93	113/8618	0.708913	0.881998	0.794314	ENSMUSG00000046709	1
mmu04670	Leukocyte transendothelial migration	1/93	114/8618	0.712096	0.881998	0.794314	ENSMUSG00000053062	1
mmu03013	Nucleocytoplasmic transport	1/93	115/8618	0.715244	0.881998	0.794314	ENSMUSG00000016349	1
mmu05170	Human immunodeficiency virus 1 infection	2/93	233/8618	0.721512	0.881998	0.794314	ENSMUSG00000046709/ENSMUSG00000021303	2
mmu05171	Coronavirus disease - COVID-19	2/93	235/8618	0.725917	0.881998	0.794314	ENSMUSG00000046709/ENSMUSG00000049115	2
mmu04919	Thyroid hormone signaling pathway	1/93	119/8618	0.727502	0.881998	0.794314	ENSMUSG00000051177	1
mmu05165	Human papillomavirus infection	3/93	352/8618	0.738479	0.881998	0.794314	ENSMUSG00000007989/ENSMUSG00000029120/ENSMUSG00000024500	3
mmu04380	Osteoclast differentiation	1/93	124/8618	0.742091	0.881998	0.794314	ENSMUSG00000046709	1
mmu05163	Human cytomegalovirus infection	2/93	248/8618	0.753151	0.881998	0.794314	ENSMUSG00000051177/ENSMUSG00000021303	2
mmu04142	Lysosome	1/93	130/8618	0.758582	0.881998	0.794314	ENSMUSG00000062444	1
mmu04068	FoxO signaling pathway	1/93	131/8618	0.761227	0.881998	0.794314	ENSMUSG00000046709	1
mmu05135	Yersinia infection	1/93	135/8618	0.771524	0.881998	0.794314	ENSMUSG00000046709	1
mmu04936	Alcoholic liver disease	1/93	139/8618	0.781381	0.881998	0.794314	ENSMUSG00000046709	1
mmu04140	Autophagy - animal	1/93	140/8618	0.783779	0.881998	0.794314	ENSMUSG00000046709	1
mmu04550	Signaling pathways regulating pluripotency of stem cells	1/93	140/8618	0.783779	0.881998	0.794314	ENSMUSG00000007989	1
mmu04144	Endocytosis	2/93	265/8618	0.785266	0.881998	0.794314	ENSMUSG00000074657/ENSMUSG00000026825	2
mmu04120	Ubiquitin mediated proteolysis	1/93	145/8618	0.795384	0.881998	0.794314	ENSMUSG00000036782	1
mmu05418	Fluid shear stress and atherosclerosis	1/93	145/8618	0.795384	0.881998	0.794314	ENSMUSG00000046709	1
mmu05162	Measles	1/93	146/8618	0.797629	0.881998	0.794314	ENSMUSG00000046709	1
mmu05224	Breast cancer	1/93	147/8618	0.799851	0.881998	0.794314	ENSMUSG00000007989	1
mmu05226	Gastric cancer	1/93	149/8618	0.804222	0.881998	0.794314	ENSMUSG00000007989	1
mmu04932	Non-alcoholic fatty liver disease	1/93	150/8618	0.806372	0.881998	0.794314	ENSMUSG00000046709	1
mmu04148	Efferocytosis	1/93	151/8618	0.808498	0.881998	0.794314	ENSMUSG00000024593	1
mmu04150	mTOR signaling pathway	1/93	157/8618	0.820781	0.890003	0.801523	ENSMUSG00000007989	1
mmu05206	MicroRNAs in cancer	1/93	161/8618	0.828533	0.891112	0.802522	ENSMUSG00000007989	1
mmu05161	Hepatitis B	1/93	163/8618	0.832283	0.891112	0.802522	ENSMUSG00000046709	1
mmu04630	JAK-STAT signaling pathway	1/93	167/8618	0.839543	0.891112	0.802522	ENSMUSG00000050222	1
mmu04141	Protein processing in endoplasmic reticulum	1/93	170/8618	0.844783	0.891112	0.802522	ENSMUSG00000046709	1
mmu05225	Hepatocellular carcinoma	1/93	173/8618	0.849853	0.891112	0.802522	ENSMUSG00000007989	1
mmu04217	Necroptosis	1/93	174/8618	0.851507	0.891112	0.802522	ENSMUSG00000046709	1
mmu05152	Tuberculosis	1/93	179/8618	0.859508	0.894286	0.80538	ENSMUSG00000046709	1
mmu04510	Focal adhesion	1/93	200/8618	0.888707	0.914989	0.824025	ENSMUSG00000046709	1
mmu04613	Neutrophil extracellular trap formation	1/93	201/8618	0.889937	0.914989	0.824025	ENSMUSG00000051177	1
mmu05208	Chemical carcinogenesis - reactive oxygen species	1/93	207/8618	0.897037	0.914989	0.824025	ENSMUSG00000046709	1
mmu05202	Transcriptional misregulation in cancer	1/93	212/8618	0.902606	0.914989	0.824025	ENSMUSG00000004151	1
mmu04714	Thermogenesis	1/93	215/8618	0.905803	0.914989	0.824025	ENSMUSG00000044288	1
mmu04810	Regulation of actin cytoskeleton	1/93	219/8618	0.909905	0.914989	0.824025	ENSMUSG00000019831	1
mmu05166	Human T-cell leukemia virus 1 infection	1/93	243/8618	0.931058	0.931058	0.838497	ENSMUSG00000046709	1

## Sheet: KEGG_enrichment_G-C2
ID	Description	GeneRatio	BgRatio	pvalue	p.adjust	qvalue	geneID	Count
mmu04115	p53 signaling pathway	45728	72/8618	0.000116553	0.00955733	0.00699317	ENSMUSG00000021453/ENSMUSG00000037411/ENSMUSG00000040152	3
mmu04010	MAPK signaling pathway	45759	294/8618	0.000528781	0.0188399	0.0137853	ENSMUSG00000004951/ENSMUSG00000028072/ENSMUSG00000021453/ENSMUSG00000021253	4
mmu05226	Gastric cancer	45728	149/8618	0.000993748	0.0188399	0.0137853	ENSMUSG00000021453/ENSMUSG00000021253/ENSMUSG00000049551	3
mmu04390	Hippo signaling pathway	45728	156/8618	0.00113525	0.0188399	0.0137853	ENSMUSG00000037411/ENSMUSG00000021253/ENSMUSG00000049551	3
mmu05216	Thyroid cancer	45700	37/8618	0.00115218	0.0188399	0.0137853	ENSMUSG00000028072/ENSMUSG00000021453	2
mmu05225	Hepatocellular carcinoma	45728	173/8618	0.0015306	0.0188399	0.0137853	ENSMUSG00000021453/ENSMUSG00000021253/ENSMUSG00000049551	3
mmu04218	Cellular senescence	45728	176/8618	0.00160828	0.0188399	0.0137853	ENSMUSG00000021453/ENSMUSG00000037411/ENSMUSG00000021253	3
mmu05144	Malaria	45700	55/8618	0.00253353	0.0259687	0.0190015	ENSMUSG00000040152/ENSMUSG00000021253	2
mmu05217	Basal cell carcinoma	45700	63/8618	0.00331142	0.0301707	0.0220761	ENSMUSG00000021453/ENSMUSG00000049551	2
mmu05212	Pancreatic cancer	45700	76/8618	0.00478398	0.0348644	0.0255105	ENSMUSG00000021453/ENSMUSG00000021253	2
mmu05220	Chronic myeloid leukemia	45700	76/8618	0.00478398	0.0348644	0.0255105	ENSMUSG00000021453/ENSMUSG00000021253	2
mmu05200	Pathways in cancer	45759	542/8618	0.00510211	0.0348644	0.0255105	ENSMUSG00000028072/ENSMUSG00000021453/ENSMUSG00000021253/ENSMUSG00000049551	4
mmu05210	Colorectal cancer	45700	88/8618	0.00636629	0.0401566	0.0293829	ENSMUSG00000021453/ENSMUSG00000021253	2
mmu04350	TGF-beta signaling pathway	45700	95/8618	0.00738559	0.0432584	0.0316525	ENSMUSG00000040152/ENSMUSG00000021253	2
mmu04933	AGE-RAGE signaling pathway in diabetic complications	45700	101/8618	0.00831458	0.0442567	0.0323829	ENSMUSG00000037411/ENSMUSG00000021253	2
mmu05142	Chagas disease	45700	103/8618	0.00863544	0.0442567	0.0323829	ENSMUSG00000037411/ENSMUSG00000021253	2
mmu05146	Amoebiasis	45700	107/8618	0.00929381	0.044829	0.0328017	ENSMUSG00000004951/ENSMUSG00000021253	2
mmu04110	Cell cycle	45700	125/8618	0.0125254	0.0548866	0.040161	ENSMUSG00000021453/ENSMUSG00000021253	2
mmu04750	Inflammatory mediator regulation of TRP channels	45700	126/8618	0.0127176	0.0548866	0.040161	ENSMUSG00000028072/ENSMUSG00000025002	2
mmu04068	FoxO signaling pathway	45700	131/8618	0.0136982	0.0561625	0.0410945	ENSMUSG00000021453/ENSMUSG00000021253	2
mmu04210	Apoptosis	45700	136/8618	0.014711	0.0574429	0.0420314	ENSMUSG00000028072/ENSMUSG00000021453	2
mmu05224	Breast cancer	45700	147/8618	0.0170509	0.0635535	0.0465026	ENSMUSG00000021453/ENSMUSG00000049551	2
mmu00220	Arginine biosynthesis	45669	20/8618	0.0275133	0.0980909	0.0717738	ENSMUSG00000048217	1
mmu05205	Proteoglycans in cancer	45700	201/8618	0.0306332	0.104663	0.076583	ENSMUSG00000040152/ENSMUSG00000049551	2
mmu05202	Transcriptional misregulation in cancer	45700	212/8618	0.0337985	0.110859	0.0811164	ENSMUSG00000028072/ENSMUSG00000021453	2
mmu05219	Bladder cancer	45669	41/8618	0.055654	0.175524	0.128432	ENSMUSG00000040152	1
mmu04975	Fat digestion and absorption	45669	43/8618	0.0582948	0.177043	0.129544	ENSMUSG00000025091	1
mmu00591	Linoleic acid metabolism	45669	50/8618	0.0674842	0.197632	0.144609	ENSMUSG00000025002	1
mmu04370	VEGF signaling pathway	45669	58/8618	0.0778857	0.201495	0.147435	ENSMUSG00000004951	1
mmu05213	Endometrial cancer	45669	58/8618	0.0778857	0.201495	0.147435	ENSMUSG00000021453	1
mmu00561	Glycerolipid metabolism	45669	62/8618	0.0830465	0.201495	0.147435	ENSMUSG00000025091	1
mmu05321	Inflammatory bowel disease	45669	62/8618	0.0830465	0.201495	0.147435	ENSMUSG00000021253	1
mmu05165	Human papillomavirus infection	45700	352/8618	0.0838051	0.201495	0.147435	ENSMUSG00000040152/ENSMUSG00000049551	2
mmu04151	PI3K-Akt signaling pathway	45700	356/8618	0.0854599	0.201495	0.147435	ENSMUSG00000028072/ENSMUSG00000040152	2
mmu05211	Renal cell carcinoma	45669	68/8618	0.090738	0.201495	0.147435	ENSMUSG00000021253	1
mmu05230	Central carbon metabolism in cancer	45669	69/8618	0.0920142	0.201495	0.147435	ENSMUSG00000028072	1
mmu05140	Leishmaniasis	45669	70/8618	0.0932887	0.201495	0.147435	ENSMUSG00000021253	1
mmu05218	Melanoma	45669	72/8618	0.0958328	0.201495	0.147435	ENSMUSG00000021453	1
mmu05223	Non-small cell lung cancer	45669	72/8618	0.0958328	0.201495	0.147435	ENSMUSG00000021453	1
mmu05214	Glioma	45669	74/8618	0.0983704	0.201659	0.147556	ENSMUSG00000021453	1
mmu05204	Chemical carcinogenesis - DNA adducts	45669	84/8618	0.110961	0.206488	0.151089	ENSMUSG00000025002	1
mmu00590	Arachidonic acid metabolism	45669	86/8618	0.113459	0.206488	0.151089	ENSMUSG00000025002	1
mmu05323	Rheumatoid arthritis	45669	87/8618	0.114706	0.206488	0.151089	ENSMUSG00000021253	1
mmu04512	ECM-receptor interaction	45669	88/8618	0.115951	0.206488	0.151089	ENSMUSG00000040152	1
mmu00140	Steroid hormone biosynthesis	45669	91/8618	0.119678	0.206488	0.151089	ENSMUSG00000025002	1
mmu04610	Complement and coagulation cascades	45669	91/8618	0.119678	0.206488	0.151089	ENSMUSG00000037411	1
mmu05410	Hypertrophic cardiomyopathy	45669	91/8618	0.119678	0.206488	0.151089	ENSMUSG00000021253	1
mmu05222	Small cell lung cancer	45669	93/8618	0.122154	0.206488	0.151089	ENSMUSG00000021453	1
mmu05414	Dilated cardiomyopathy	45669	94/8618	0.123389	0.206488	0.151089	ENSMUSG00000021253	1
mmu00830	Retinol metabolism	45669	97/8618	0.127087	0.208423	0.152504	ENSMUSG00000025002	1
mmu04916	Melanogenesis	45669	100/8618	0.13077	0.210258	0.153847	ENSMUSG00000049551	1
mmu04064	NF-kappa B signaling pathway	45669	105/8618	0.136877	0.215845	0.157935	ENSMUSG00000021453	1
mmu05145	Toxoplasmosis	45669	109/8618	0.141734	0.218517	0.159891	ENSMUSG00000021253	1
mmu04972	Pancreatic secretion	45669	112/8618	0.145361	0.218517	0.159891	ENSMUSG00000025091	1
mmu04066	HIF-1 signaling pathway	45669	113/8618	0.146566	0.218517	0.159891	ENSMUSG00000037411	1
mmu04722	Neurotrophin signaling pathway	45669	121/8618	0.156156	0.228657	0.16731	ENSMUSG00000028072	1
mmu04726	Serotonergic synapse	45669	131/8618	0.168004	0.24169	0.176846	ENSMUSG00000025002	1
mmu04371	Apelin signaling pathway	45669	136/8618	0.173871	0.245817	0.179866	ENSMUSG00000037411	1
mmu04550	Signaling pathways regulating pluripotency of stem cells	45669	140/8618	0.178537	0.248136	0.181563	ENSMUSG00000049551	1
mmu05322	Systemic lupus erythematosus	45669	143/8618	0.18202	0.248761	0.18202	ENSMUSG00000069303	1
mmu04148	Efferocytosis	45669	151/8618	0.191244	0.257082	0.188109	ENSMUSG00000040152	1
mmu04150	mTOR signaling pathway	45669	157/8618	0.198099	0.25849	0.189139	ENSMUSG00000049551	1
mmu05206	MicroRNAs in cancer	45669	161/8618	0.20264	0.25849	0.189139	ENSMUSG00000040152	1
mmu04934	Cushing syndrome	45669	162/8618	0.203771	0.25849	0.189139	ENSMUSG00000049551	1
mmu05161	Hepatitis B	45669	163/8618	0.204901	0.25849	0.189139	ENSMUSG00000021253	1
mmu04310	Wnt signaling pathway	45669	167/8618	0.209406	0.260171	0.190369	ENSMUSG00000049551	1
mmu04141	Protein processing in endoplasmic reticulum	45669	170/8618	0.212769	0.260404	0.19054	ENSMUSG00000042104	1
mmu04145	Phagosome	45669	173/8618	0.21612	0.260615	0.190694	ENSMUSG00000040152	1
mmu05152	Tuberculosis	45669	179/8618	0.222781	0.264754	0.193723	ENSMUSG00000021253	1
mmu05415	Diabetic cardiomyopathy	45669	191/8618	0.235949	0.276397	0.202242	ENSMUSG00000021253	1
mmu05034	Alcoholism	45669	199/8618	0.244613	0.277188	0.20282	ENSMUSG00000069303	1
mmu04510	Focal adhesion	45669	200/8618	0.24569	0.277188	0.20282	ENSMUSG00000040152	1
mmu04613	Neutrophil extracellular trap formation	45669	201/8618	0.246765	0.277188	0.20282	ENSMUSG00000069303	1
mmu04015	Rap1 signaling pathway	45669	214/8618	0.260616	0.288791	0.211311	ENSMUSG00000040152	1
mmu05203	Viral carcinogenesis	45669	221/8618	0.267978	0.292515	0.214036	ENSMUSG00000069303	1
mmu05169	Epstein-Barr virus infection	45669	224/8618	0.271112	0.292515	0.214036	ENSMUSG00000021453	1
mmu04014	Ras signaling pathway	45669	232/8618	0.27941	0.297553	0.217722	ENSMUSG00000028072	1
mmu04020	Calcium signaling pathway	45669	240/8618	0.287621	0.301717	0.220768	ENSMUSG00000028072	1
mmu05166	Human T-cell leukemia virus 1 infection	45669	243/8618	0.290678	0.301717	0.220768	ENSMUSG00000021253	1
mmu04060	Cytokine-cytokine receptor interaction	45669	289/8618	0.336072	0.344474	0.252054	ENSMUSG00000021253	1
mmu05010	Alzheimer disease	45669	366/8618	0.406139	0.411153	0.300843	ENSMUSG00000049551	1
mmu05022	Pathways of neurodegeneration - multiple diseases	45669	456/8618	0.479411	0.479411	0.350788	ENSMUSG00000049551	1

## Sheet: KEGG_enrichment_G-C1
ID	Description	GeneRatio	BgRatio	pvalue	p.adjust	qvalue	geneID	Count
mmu05417	Lipid and atherosclerosis	45728	216/8618	0.00288968	0.0374357	0.0258954	ENSMUSG00000090877/ENSMUSG00000091971/ENSMUSG00000020609	3
mmu05134	Legionellosis	45700	60/8618	0.0030081	0.0374357	0.0258954	ENSMUSG00000090877/ENSMUSG00000091971	2
mmu04213	Longevity regulating pathway - multiple species	45700	62/8618	0.00320877	0.0374357	0.0258954	ENSMUSG00000090877/ENSMUSG00000091971	2
mmu04612	Antigen processing and presentation	45700	83/8618	0.0056814	0.0497123	0.0343874	ENSMUSG00000090877/ENSMUSG00000091971	2
mmu05145	Toxoplasmosis	45700	109/8618	0.00963126	0.0674188	0.0466356	ENSMUSG00000090877/ENSMUSG00000091971	2
mmu03040	Spliceosome	45700	131/8618	0.0136982	0.0715101	0.0494656	ENSMUSG00000090877/ENSMUSG00000091971	2
mmu04915	Estrogen signaling pathway	45700	134/8618	0.014302	0.0715101	0.0494656	ENSMUSG00000090877/ENSMUSG00000091971	2
mmu05162	Measles	45700	146/8618	0.016832	0.0736398	0.0509388	ENSMUSG00000090877/ENSMUSG00000091971	2
mmu04141	Protein processing in endoplasmic reticulum	45700	170/8618	0.0224232	0.0872013	0.0603197	ENSMUSG00000090877/ENSMUSG00000091971	2
mmu04977	Vitamin digestion and absorption	45669	24/8618	0.032932	0.115262	0.0797301	ENSMUSG00000020609	1
mmu04710	Circadian rhythm	45669	30/8618	0.0410081	0.13048	0.0902571	ENSMUSG00000020889	1
mmu05020	Prion disease	45700	253/8618	0.0466727	0.136129	0.0941642	ENSMUSG00000090877/ENSMUSG00000091971	2
mmu04144	Endocytosis	45700	265/8618	0.0507426	0.136615	0.0945005	ENSMUSG00000090877/ENSMUSG00000091971	2
mmu04975	Fat digestion and absorption	45669	43/8618	0.0582948	0.142563	0.0986152	ENSMUSG00000020609	1
mmu04010	MAPK signaling pathway	45700	294/8618	0.0610986	0.142563	0.0986152	ENSMUSG00000090877/ENSMUSG00000091971	2
mmu04979	Cholesterol metabolism	45669	49/8618	0.0661765	0.143884	0.0995291	ENSMUSG00000020609	1
mmu04978	Mineral absorption	45669	53/8618	0.0713973	0.143884	0.0995291	ENSMUSG00000029188	1
mmu05144	Malaria	45669	55/8618	0.0739977	0.143884	0.0995291	ENSMUSG00000051839	1
mmu00561	Glycerolipid metabolism	45669	62/8618	0.0830465	0.15298	0.105821	ENSMUSG00000046338	1
mmu04918	Thyroid hormone synthesis	45669	73/8618	0.0971024	0.169929	0.117545	ENSMUSG00000019762	1
mmu04742	Taste transduction	45669	91/8618	0.119678	0.187128	0.129442	ENSMUSG00000070687	1
mmu04640	Hematopoietic cell lineage	45669	94/8618	0.123389	0.187128	0.129442	ENSMUSG00000051839	1
mmu04350	TGF-beta signaling pathway	45669	95/8618	0.124624	0.187128	0.129442	ENSMUSG00000038259	1
mmu00564	Glycerophospholipid metabolism	45669	98/8618	0.128316	0.187128	0.129442	ENSMUSG00000046338	1
mmu04928	Parathyroid hormone synthesis, secretion and action	45669	108/8618	0.140522	0.196731	0.136085	ENSMUSG00000029188	1
mmu04919	Thyroid hormone signaling pathway	45669	119/8618	0.153768	0.206995	0.143185	ENSMUSG00000034785	1
mmu04726	Serotonergic synapse	45669	131/8618	0.168004	0.217783	0.150647	ENSMUSG00000070687	1
mmu05322	Systemic lupus erythematosus	45669	143/8618	0.18202	0.227526	0.157386	ENSMUSG00000071478	1
mmu04390	Hippo signaling pathway	45669	156/8618	0.19696	0.237711	0.164431	ENSMUSG00000038259	1
mmu04217	Necroptosis	45669	174/8618	0.217234	0.253439	0.175311	ENSMUSG00000071478	1
mmu05034	Alcoholism	45669	199/8618	0.244613	0.269899	0.186697	ENSMUSG00000071478	1
mmu04613	Neutrophil extracellular trap formation	45669	201/8618	0.246765	0.269899	0.186697	ENSMUSG00000071478	1
mmu04024	cAMP signaling pathway	45669	216/8618	0.262726	0.278649	0.19275	ENSMUSG00000070687	1
mmu04060	Cytokine-cytokine receptor interaction	45669	289/8618	0.336072	0.345957	0.239308	ENSMUSG00000038259	1
mmu04080	Neuroactive ligand-receptor interaction	45669	372/8618	0.411303	0.411303	0.28451	ENSMUSG00000070687	1
