# Supplementary material for: Immune microenvironment-dependent effects of age-associated Bifidobacterium strains on gut immunity and microbial diversity
Source: Front Cell Infect Microbiol. 2025 Sep 16;15:1639178. doi: 10.3389/fcimb.2025.1639178 (PMC12479543; doi:10.3389/fcimb.2025.1639178)
Supplement: Supplementary file 7 [file Table3.xlsx]

## Sheet: heatmap
GeneID	J1	J2	J3	J4	J5	L1	L2	L3	L4	L5	Cluster
ENSMUSG00000086564	1.6477	1.28951	-0.171924	0.658816	-0.149696	-1.07574	-0.122694	-0.956191	-1.40331	0.283526	G-C1
ENSMUSG00000023968	1.52745	1.94699	-1.07506	-0.16069	0.154119	-0.693589	-0.215255	-0.674947	-0.82913	0.020121	G-C1
ENSMUSG00000070524	1.5651	2.02954	-0.419684	-0.752089	0.248532	-0.752089	-0.452225	-0.492582	-0.752089	-0.222413	G-C1
ENSMUSG00000001027	0.960102	2.11197	-0.219894	-0.774415	0.832661	-1.16863	-0.541992	-0.107341	-0.612047	-0.480423	G-C1
ENSMUSG00000074695	0.779757	2.21742	-0.493664	-0.557818	0.9937	-0.837828	-0.380923	-0.317075	-0.708914	-0.694658	G-C1
ENSMUSG00000061947	0.666527	2.34793	0.0144479	-0.673371	0.726725	-0.740916	-0.904992	-0.50839	-0.417998	-0.509961	G-C1
ENSMUSG00000019987	0.631413	2.41074	-0.389747	-0.691074	0.736752	-0.606107	-0.814744	-0.483444	-0.260136	-0.533656	G-C1
ENSMUSG00000040856	0.864224	2.23015	-0.333768	-0.257107	0.70394	-1.17027	-0.758737	-0.659347	-0.177388	-0.441701	G-C1
ENSMUSG00000030142	0.797082	2.35691	0.105213	-0.449831	0.402681	-0.962186	-0.314973	-0.717688	-0.885379	-0.331824	G-C1
ENSMUSG00000058755	0.859252	2.50459	-0.106851	-0.48292	-0.10315	-0.961903	-0.597058	-0.419095	-0.212142	-0.480717	G-C1
ENSMUSG00000026073	1.31979	1.86733	0.278726	-0.401485	0.389504	-1.47677	-0.524261	-0.755182	-0.584733	-0.112918	G-C1
ENSMUSG00000041481	1.28155	1.90545	0.344287	-0.318015	0.253705	-1.41723	-0.782256	-0.233193	-0.858577	-0.175718	G-C1
ENSMUSG00000058427	1.63902	1.51616	-0.242208	-0.0800209	0.894362	-1.07048	-1.07048	-0.419448	-0.608683	-0.558239	G-C1
ENSMUSG00000022651	1.46926	1.35796	-0.46888	-0.180089	1.27573	-1.06366	-1.12053	-0.21416	-0.275424	-0.780212	G-C1
ENSMUSG00000039521	1.92169	1.27241	-0.268091	-0.783258	0.685327	-1.21349	-0.689769	-0.181278	-0.742846	-0.000696615	G-C1
ENSMUSG00000027398	1.74639	1.46369	-0.187302	-0.658104	0.718785	-1.42948	-0.547377	-0.3738	-0.555677	-0.177115	G-C1
ENSMUSG00000032207	0.993829	1.55716	0.629466	-0.178332	0.347587	-1.79874	0.220919	-0.278823	-1.27666	-0.216405	G-C1
ENSMUSG00000028859	0.87211	1.9127	0.729232	-0.790306	0.491887	-0.966879	-0.226918	-0.475336	-1.39558	-0.150906	G-C1
ENSMUSG00000032691	0.448548	2.05018	1.00584	-0.652705	0.243903	-1.43323	0.00372529	-0.811397	-0.32638	-0.528485	G-C1
ENSMUSG00000049093	0.106587	2.12593	0.602208	-0.462287	0.742585	-1.24597	-0.585605	-0.489532	-1.06446	0.270544	G-C1
ENSMUSG00000089844	0.288992	2.11748	0.56115	-0.438218	0.729098	-1.36277	-0.593319	-1.01243	-0.387916	0.0979387	G-C1
ENSMUSG00000070601	1.64158	1.26373	-0.18962	-0.329567	0.683132	-1.37794	0.601241	-0.605528	-0.996896	-0.69013	G-C1
ENSMUSG00000031138	1.05503	1.94079	0.0681159	-0.250913	0.62417	-1.37022	-0.3082	-0.299321	-0.212044	-1.2474	G-C1
ENSMUSG00000022468	1.09459	1.95101	-0.19116	-0.0320262	0.674277	-1.09348	-0.0648176	-0.21688	-1.11487	-1.00665	G-C1
ENSMUSG00000059336	1.02359	2.0141	0.300262	-0.00509863	0.569164	-1.15943	-0.482318	-0.413065	-1.0418	-0.805408	G-C1
ENSMUSG00000032053	0.534904	1.74336	0.236891	-0.543489	0.891491	-1.93259	0.0231743	0.24384	-0.689061	-0.508521	G-C1
ENSMUSG00000034634	0.983199	1.68832	0.118595	-0.73169	0.965179	-1.69424	-0.334111	0.125579	-0.365618	-0.755218	G-C1
ENSMUSG00000051998	0.851431	1.58963	0.196337	-0.931136	1.40183	-1.34562	-0.263833	-0.135259	-0.524473	-0.838914	G-C1
ENSMUSG00000000903	1.06402	1.82177	-0.200265	-0.737463	0.93477	-1.62268	-0.145008	-0.261632	-0.473968	-0.379539	G-C1
ENSMUSG00000031779	1.14412	1.91461	0.0249456	-0.764164	0.614808	-1.61044	-0.479088	-0.247628	-0.295985	-0.301188	G-C1
ENSMUSG00000026011	1.29193	1.90794	-0.346624	-0.784433	0.685387	-1.40372	-0.53267	-0.198699	-0.301582	-0.317529	G-C1
ENSMUSG00000032013	1.16215	1.85965	-0.265701	-0.46707	0.846023	-1.55072	-0.392377	-0.553677	-0.0765854	-0.56169	G-C1
ENSMUSG00000014686	0.719846	1.85652	-0.458045	-0.85148	1.395	-1.03956	0.149448	-0.579498	-0.547322	-0.644907	G-C1
ENSMUSG00000000673	0.554	2.31964	0.0153017	-0.712724	0.650159	-1.11009	-0.319615	0.0105144	-0.872117	-0.535067	G-C1
ENSMUSG00000000617	0.320749	2.27881	0.100361	-0.672674	0.880188	-1.13522	-0.363142	0.012009	-0.845418	-0.575664	G-C1
ENSMUSG00000022659	0.597196	2.16639	0.0298061	-1.08764	0.873379	-0.91304	0.0477262	-0.224964	-0.810065	-0.678786	G-C1
ENSMUSG00000061356	0.586035	2.06391	0.139328	-0.546488	0.730735	-1.25974	0.230658	-0.0459275	-1.17327	-0.725242	G-C1
ENSMUSG00000068105	0.866062	1.87115	-0.199255	-0.647594	0.872531	-1.59496	-0.0929368	0.192565	-0.893938	-0.373619	G-C1
ENSMUSG00000040405	1.18108	1.92117	-0.168327	-0.544128	0.533536	-1.49572	0.0326125	-0.115051	-0.945436	-0.399735	G-C1
ENSMUSG00000022876	1.08467	1.88097	0.0656725	-0.492459	0.753027	-1.57869	-0.382821	-0.214425	-0.844406	-0.27155	G-C1
ENSMUSG00000015316	0.557379	2.15476	-0.255581	-0.317779	0.795124	-1.34011	-0.252477	-0.112349	-1.17143	-0.0575409	G-C1
ENSMUSG00000034959	0.451366	2.21889	-0.173111	-0.354772	0.68957	-1.57923	-0.204119	-0.0275057	-0.813657	-0.207436	G-C1
ENSMUSG00000034041	0.833078	2.07476	-0.258059	-0.164601	0.747492	-1.46829	-0.552254	-0.0725136	-0.911444	-0.228173	G-C1
ENSMUSG00000040627	0.862057	2.14854	-0.502981	-0.468025	0.645905	-1.24335	-0.0473568	0.11439	-0.914829	-0.594345	G-C1
ENSMUSG00000025912	0.519718	2.2049	-0.579163	-0.506679	0.882475	-0.784663	0.0389186	0.0423921	-1.24513	-0.572762	G-C1
ENSMUSG00000079033	0.706847	2.25074	-0.783655	-0.40574	0.433068	-0.797902	0.214919	0.128627	-1.22203	-0.524881	G-C1
ENSMUSG00000026327	0.459729	1.65251	0.0780571	-0.803097	1.53258	-1.31014	-0.929562	-0.664116	-0.142623	0.126667	G-C1
ENSMUSG00000026770	0.499923	1.82866	0.446311	-0.457248	1.16964	-1.48957	-0.394786	-0.973591	-0.548284	-0.0810642	G-C1
ENSMUSG00000016498	0.678907	1.60618	0.558161	-0.612279	1.18603	-1.70079	-0.0836526	-0.750241	-0.526007	-0.356313	G-C1
ENSMUSG00000037033	0.5222	1.4771	0.911573	-0.407269	1.09147	-1.83529	-0.766498	-0.178249	-0.544639	-0.270396	G-C1
ENSMUSG00000010142	1.08063	1.37243	0.324107	-0.728142	1.12948	-1.87458	-0.478527	-0.123962	-0.479703	-0.221737	G-C1
ENSMUSG00000020916	0.26099	1.68364	0.26287	0.193129	0.930343	-2.14891	-0.404659	-0.125871	-0.0853186	-0.566215	G-C1
ENSMUSG00000082976	0.798743	1.58725	-0.0907767	0.403982	0.555687	-1.81746	-0.53224	-0.191585	-1.21838	0.504779	G-C1
ENSMUSG00000030167	1.00469	1.15705	0.0852381	0.208098	1.25925	-1.55473	-1.10425	-0.118077	-1.149	0.211731	G-C1
ENSMUSG00000026068	-0.0713786	1.97593	0.748548	-0.245336	0.973449	-1.02483	-0.969215	0.121214	-1.1904	-0.317977	G-C2
ENSMUSG00000047562	-0.179918	1.9937	0.919876	-0.369011	0.773488	-1.52963	-0.891741	-0.37089	-0.372726	0.0268484	G-C2
ENSMUSG00000001131	0.682589	1.8724	0.665188	0.217778	0.792492	-1.16495	-0.881483	-1.06309	-0.466248	-0.654678	G-C2
ENSMUSG00000028602	0.693464	1.97193	0.410353	-0.277213	0.945073	-1.16266	-0.837039	-0.579339	-0.12075	-1.04383	G-C2
ENSMUSG00000032796	0.316329	2.04157	0.435127	0.135858	0.894809	-1.02203	-0.486966	-0.712125	-0.230965	-1.37161	G-C2
ENSMUSG00000026180	0.203532	1.99057	0.618157	-0.507788	1.25734	-1.01698	-0.340573	-0.78934	-0.73044	-0.684476	G-C2
ENSMUSG00000028965	0.981166	1.78544	0.136584	0.35816	0.862089	-1.03383	-1.16987	-0.327849	-0.524421	-1.06747	G-C2
ENSMUSG00000074676	0.634244	1.60213	0.172874	0.408619	1.46224	-0.908857	-0.840443	-0.732844	-0.970303	-0.827656	G-C2
ENSMUSG00000049036	0.343104	2.49056	-0.458223	-0.234783	0.686933	-0.618751	-0.728669	-0.607759	-0.809489	-0.0629253	G-C2
ENSMUSG00000020401	0.23737	2.15398	-0.00978444	0.119196	0.742793	-0.0956738	-1.00091	-0.87479	-1.39522	0.123036	G-C2
ENSMUSG00000036928	0.277255	1.88503	-0.166014	-0.0199983	1.47238	-0.37564	-1.05342	-0.157366	-1.21781	-0.644421	G-C2
ENSMUSG00000028174	-0.414861	2.09027	0.938255	0.202258	0.547587	0.13762	-0.535274	-0.98862	-0.98862	-0.98862	G-C2
ENSMUSG00000050493	-0.349504	2.31275	0.519412	0.138732	0.615096	0.0470325	-0.961417	-1.05877	-0.541872	-0.721457	G-C2
ENSMUSG00000054215	-0.534359	2.53889	0.90181	-0.112724	-0.121823	-0.534359	-0.534359	-0.534359	-0.534359	-0.534359	G-C2
ENSMUSG00000032318	0.409054	2.43528	0.312497	-0.153005	0.36544	-0.232002	-1.09374	-0.672477	-0.736833	-0.634221	G-C2
ENSMUSG00000028238	0.447678	2.22101	0.534823	-0.1354	0.553238	-0.541384	-0.849204	-0.274714	-1.33404	-0.622012	G-C2
ENSMUSG00000047631	0.133999	2.46642	0.678846	-0.614993	0.410688	-0.614993	-0.614993	-0.614993	-0.614993	-0.614993	G-C2
ENSMUSG00000043430	-0.0751469	2.39157	0.415216	-0.665882	0.872065	-0.292789	-0.772509	-0.582924	-0.794125	-0.495479	G-C2
ENSMUSG00000040413	-0.0405657	2.49683	-0.407114	-0.31308	0.699232	-1.06155	0.0801096	-0.518371	-0.174553	-0.760934	G-C2
ENSMUSG00000079597	0.126283	2.46324	0.0179755	-0.130231	0.733404	-0.764535	-0.764535	-0.152536	-0.764535	-0.764535	G-C2
ENSMUSG00000041722	0.327775	2.37586	-0.00691958	-0.325509	0.956236	-0.727544	-0.611457	-0.627173	-0.633722	-0.727544	G-C2
ENSMUSG00000078657	-0.463016	2.28983	0.332881	-0.323722	1.16102	-0.819868	-0.536867	-0.340779	-0.479604	-0.819868	G-C2
ENSMUSG00000067750	0.497061	2.21674	-0.205822	-0.545013	1.1469	-0.758189	-0.758189	-0.653006	-0.182298	-0.758189	G-C2
ENSMUSG00000044294	0.378983	2.2463	-0.20108	-0.300453	1.08871	-0.25545	-0.787261	-0.633732	-0.43022	-1.1058	G-C2
ENSMUSG00000013338	0.0505915	2.70339	0.0545559	-0.413648	0.142479	-0.68999	-0.442199	-0.635259	-0.136811	-0.633112	G-C2
ENSMUSG00000027360	0.433231	2.44977	0.432453	-0.227874	-0.123373	-1.16731	-0.456243	-0.278139	-0.116404	-0.946103	G-C2
ENSMUSG00000026700	0.442646	2.54368	0.257227	-0.442849	-0.0241024	-0.80904	-0.115746	-0.916132	-0.718741	-0.216944	G-C2
ENSMUSG00000063851	0.490698	2.45224	0.4262	0.06618	-0.201554	-0.62709	-0.255544	-0.901278	-0.410932	-1.03892	G-C2
ENSMUSG00000028332	0.77317	2.25721	0.5753	0.303329	-0.289342	-0.449406	-0.538762	-0.877167	-0.877167	-0.877167	G-C2
ENSMUSG00000061878	0.434341	2.29735	0.106725	0.510643	0.32949	-0.377654	-0.390286	-1.10934	-0.95026	-0.851017	G-C2
ENSMUSG00000070547	0.229878	2.04456	0.379055	0.878663	0.00667822	-0.585814	-0.434968	-1.1356	-1.4239	0.0414431	G-C2
ENSMUSG00000024680	0.639987	2.0476	-0.290242	1.20016	0.0337235	-0.95276	-0.479737	-0.946814	-0.79022	-0.461703	G-C2
ENSMUSG00000078632	-0.645048	2.26751	0.0653046	1.06512	0.472349	-0.645048	-0.645048	-0.645048	-0.645048	-0.645048	G-C2
ENSMUSG00000025932	-0.171168	2.28633	-0.17186	0.606312	0.633661	0.0702838	-0.845634	-0.391576	-1.14691	-0.869444	G-C2
ENSMUSG00000061068	0.747145	1.66346	0.574815	1.02055	0.330923	-0.909302	-1.12256	-0.29562	-1.00345	-1.00596	G-C2
ENSMUSG00000033825	0.072796	1.62493	0.727526	1.11808	0.608766	-0.166117	-0.803194	-0.896151	-0.90445	-1.38219	G-C2
ENSMUSG00000015134	0.191718	1.8326	0.980128	1.06443	0.0206424	-0.948109	-0.533554	-1.04922	-0.703159	-0.855483	G-C2
ENSMUSG00000001865	0.598629	1.79429	0.701977	0.925145	0.0827821	-0.470318	-1.1039	-1.41304	-0.620736	-0.494832	G-C2
ENSMUSG00000010760	-0.527151	1.60531	0.334053	1.49333	0.306895	-0.0443471	-0.92978	-1.40107	0.095838	-0.933076	G-C2
ENSMUSG00000057836	-0.805044	1.40493	0.303064	1.05346	1.35368	-1.02981	-0.899598	-0.722061	0.27731	-0.935927	G-C2
ENSMUSG00000044041	0.546356	2.07753	0.179642	0.395878	0.716952	-1.345	-0.793111	-0.361435	-0.473888	-0.942927	G-C2
ENSMUSG00000041347	0.211599	2.32574	-0.0689444	0.517358	0.408893	-1.14091	-0.837986	-0.166686	-0.240601	-1.00846	G-C2
ENSMUSG00000059743	0.346622	1.89984	0.533036	0.767954	0.55928	-1.06855	-1.15922	-0.426037	-0.301492	-1.15144	G-C2
ENSMUSG00000052353	0.158457	2.21199	0.443368	0.0321768	0.763605	-1.33702	-0.893604	-0.226878	-0.572963	-0.579127	G-C2
ENSMUSG00000026069	0.339261	2.10863	0.332467	0.0642184	0.707037	-1.33473	-1.17223	-0.244908	-0.0199847	-0.77976	G-C2
ENSMUSG00000102030	0.280082	2.07521	0.540789	0.185121	0.513096	-1.33385	-0.0566463	-0.228656	-0.641297	-1.33385	G-C2
ENSMUSG00000030732	0.457332	1.53859	0.398116	0.60843	0.678549	-1.80639	-0.732124	-0.550138	0.464526	-1.05689	G-C2
ENSMUSG00000071361	1.36404	1.65519	-0.584997	0.893223	0.4043	-0.974977	-0.789188	-0.813552	-0.264727	-0.889311	G-C2
ENSMUSG00000022226	0.855611	1.70092	-0.15146	0.836676	0.688387	-1.53879	-1.07648	-0.661795	-0.329521	-0.323545	G-C2
ENSMUSG00000022227	0.987278	1.54694	0.0194088	0.851558	0.532968	-1.49221	-1.41683	-0.310166	-0.229274	-0.48967	G-C2
ENSMUSG00000039146	1.36428	1.73093	0.351811	-1.11145	-0.0190678	-0.488736	-0.884014	0.64962	-0.607749	-0.985628	G-C3
ENSMUSG00000060183	1.0221	2.17178	0.489334	-0.902223	-0.304358	0.298176	-0.817948	-0.497219	-0.624653	-0.834993	G-C3
ENSMUSG00000044014	1.08333	2.03474	0.805049	-0.0527725	-0.0796077	-0.582859	-1.01662	-0.809794	-0.842029	-0.539433	G-C3
ENSMUSG00000030144	1.0549	1.79328	0.929612	-0.471342	0.443384	-0.547207	-0.414765	-0.519873	-1.32736	-0.940624	G-C3
ENSMUSG00000054072	0.896584	1.45772	1.68413	-0.550205	-0.583185	0.11665	-0.368931	-0.679174	-0.857316	-1.11628	G-C3
ENSMUSG00000068606	0.585083	2.13551	1.27717	-0.378506	-0.580224	-0.358301	-0.580386	-0.525071	-0.740183	-0.835095	G-C3
ENSMUSG00000043230	2.07912	0.484772	1.26504	-0.612857	0.0615904	-0.82262	-0.529336	-0.98603	-0.684198	-0.255477	G-C3
ENSMUSG00000041754	1.85009	1.22649	1.16973	-0.661985	-0.661985	-0.661985	-0.661985	-0.274396	-0.661985	-0.661985	G-C3
ENSMUSG00000011148	1.88203	1.11934	0.10917	0.257969	0.339286	-0.50921	-0.960123	-0.978158	0.104468	-1.36477	G-C3
ENSMUSG00000090550	1.99771	0.855633	-0.448541	0.115263	0.754132	-0.243644	-0.976684	-0.492285	-0.0670023	-1.49458	G-C3
ENSMUSG00000037362	1.06816	1.15274	-0.122006	-0.00959587	1.05037	-0.187427	-1.37301	-0.721399	0.711988	-1.56983	G-C3
ENSMUSG00000005339	0.96892	1.8079	0.361287	0.789762	-0.348525	-0.927067	-1.05648	-1.3529	0.0804833	-0.323377	G-C3
ENSMUSG00000047990	1.05712	1.90656	-0.247791	0.544579	-0.169393	-0.265371	-1.66045	-0.526004	0.205906	-0.845148	G-C3
ENSMUSG00000026822	1.0916	1.41463	0.315192	0.746079	0.342903	0.0884239	-1.66128	-0.952989	-0.245442	-1.13912	G-C3
ENSMUSG00000100937	0.867013	0.951724	1.17209	-0.481917	1.07127	0.11511	-1.35336	-1.45593	-0.102575	-0.783416	G-C3
ENSMUSG00000073555	1.15038	1.07004	1.52009	-0.353465	0.198577	-0.0756148	-1.14078	-1.18485	-0.0246258	-1.15975	G-C3
ENSMUSG00000027068	0.197717	1.87589	1.09569	-0.168011	0.583493	-0.281185	-1.13794	-0.881093	0.0275561	-1.31212	G-C3
ENSMUSG00000029154	0.368465	1.6511	1.33374	0.132386	0.24083	-0.259425	-1.33324	-1.23503	0.0553874	-0.954214	G-C3
ENSMUSG00000000983	0.733762	1.37219	1.37606	-0.0267691	0.598331	-0.268447	-1.29819	-1.36707	-0.368689	-0.75117	G-C3
ENSMUSG00000079012	0.606555	1.71864	1.16976	-0.291296	0.668411	-0.852398	-0.960898	-1.37426	-0.395377	-0.289138	G-C3
ENSMUSG00000038295	1.01976	1.82042	0.867835	-0.504262	0.498719	-0.63077	-0.682976	-1.36313	-0.246675	-0.778921	G-C3
ENSMUSG00000021091	1.08427	1.49149	1.07674	-0.54073	0.548891	-0.334429	-1.18091	-1.44295	-0.274918	-0.427446	G-C3
ENSMUSG00000020469	0.923451	1.86983	0.339853	-0.434575	0.761462	-0.435971	-1.39289	-0.936519	0.16173	-0.856369	G-C3
ENSMUSG00000048699	0.959605	1.72482	-0.0617407	-0.409535	1.1664	-1.0479	-1.07339	-0.957455	0.2738	-0.574606	G-C3
ENSMUSG00000068349	1.15828	1.9907	0.950356	-0.765611	-0.125665	-0.765611	-0.765611	-0.54711	-0.364111	-0.765611	G-C3
ENSMUSG00000079794	1.44149	1.63284	0.67006	-1.07859	0.53609	-1.04248	-0.722394	-0.403074	-0.357894	-0.676044	G-C3
ENSMUSG00000029371	1.15126	1.82853	0.514474	-0.25446	0.709621	-1.22997	-0.67168	-0.841862	-0.381335	-0.82458	G-C3
ENSMUSG00000056054	0.57479	2.01316	0.945386	-0.647784	0.63762	-1.11381	-0.849735	-0.614396	-0.238086	-0.707144	G-C3
ENSMUSG00000043613	1.06574	1.45276	1.09635	-0.0654559	0.324705	-1.75612	-0.841593	-0.688336	-0.255033	-0.333025	G-C3
ENSMUSG00000022838	0.941537	1.40564	1.1243	-0.564356	0.887058	-1.31556	-0.943885	-0.0349119	-0.648112	-0.851709	G-C3
ENSMUSG00000056643	1.50727	1.36428	0.518406	-0.42827	0.539845	-1.33162	-1.06932	-0.0550709	0.0503944	-1.09592	G-C3
ENSMUSG00000056071	0.821857	1.74761	0.749136	0.114467	0.668285	-1.34059	-1.07016	-0.370228	-0.273983	-1.04639	G-C3
ENSMUSG00000035373	1.028	1.58541	0.85547	-0.0392149	0.327116	-1.55642	-0.584957	-0.267022	-0.0244465	-1.32394	G-C3
ENSMUSG00000061527	0.00769213	-0.348971	2.14305	1.14394	0.0503996	-1.33944	-0.790395	-0.407375	0.147553	-0.606452	G-C4
ENSMUSG00000032496	-0.433267	-0.0338364	2.64056	-0.00613451	0.186772	-1.08339	-0.0638429	-0.102564	-0.499135	-0.605156	G-C4
ENSMUSG00000055978	-0.42325	0.889589	2.48382	-0.291869	0.061368	-0.641559	-0.778965	-0.263933	-0.246194	-0.789005	G-C4
ENSMUSG00000046688	-0.574268	0.758451	2.46634	0.062459	0.195986	-0.960147	-0.55825	-0.224119	-0.636996	-0.529453	G-C4
ENSMUSG00000050762	-0.0964398	0.388776	2.62514	-0.151735	0.136215	-0.253193	-0.837754	-0.752786	-0.445307	-0.61292	G-C4
ENSMUSG00000075602	0.341894	1.166	1.22154	0.236213	0.245756	-1.66659	-0.782914	0.775638	-0.160049	-1.3775	G-C4
ENSMUSG00000063522	-0.336441	1.63581	1.46638	-0.382899	0.280902	-1.15114	-0.918479	0.264571	0.354157	-1.21285	G-C4
ENSMUSG00000028655	0.371311	1.78983	1.5339	-0.167682	0.19001	-0.892801	-0.942761	-0.534585	-0.247913	-1.0993	G-C4
ENSMUSG00000030043	0.0290413	1.64317	1.20267	0.704039	0.526932	-0.350699	-0.850711	-0.735948	-0.672017	-1.49648	G-C4
ENSMUSG00000074195	0.283067	1.35638	1.3865	0.400348	0.776628	-1.25349	-0.934482	-0.108667	-0.707158	-1.19913	G-C4
ENSMUSG00000073598	0.827267	1.19927	1.32451	0.598145	0.540182	-1.21723	-1.21493	-0.527955	-0.580634	-0.948626	G-C4
ENSMUSG00000031604	0.883137	1.2318	1.13539	0.66133	0.492805	-1.27732	-0.880808	-0.425544	-0.416772	-1.40401	G-C4
ENSMUSG00000074934	0.464177	1.17643	0.887863	0.608624	0.678304	-2.05483	-0.275833	-0.626544	0.171958	-1.03015	G-C4
ENSMUSG00000028599	0.589642	1.42767	1.07498	0.166364	0.932319	-1.65898	-0.72042	-0.695357	-0.254857	-0.861358	G-C4
ENSMUSG00000043807	0.522165	0.553201	1.56119	-0.0212166	1.05629	-1.35312	0.00889476	-1.02463	0.103045	-1.40581	G-C4
ENSMUSG00000028262	0.122227	0.77862	1.82457	-0.272439	1.09936	-1.57462	-0.672717	-0.185456	-0.854637	-0.264905	G-C4
ENSMUSG00000050578	0.430109	1.15637	1.69103	-0.740447	0.745991	-1.66405	-0.577433	-0.166445	-0.450304	-0.42483	G-C4
ENSMUSG00000034362	0.267107	0.351155	1.72567	0.302865	0.631658	-1.98342	-1.11496	0.106731	0.0879812	-0.374789	G-C4
ENSMUSG00000000730	-0.343604	0.269085	1.91175	0.218227	1.06748	-1.57698	0.263222	-0.159046	-0.713993	-0.936138	G-C4
ENSMUSG00000047728	-0.150063	0.768709	1.97523	0.654059	0.113713	-1.72294	-0.0671895	-0.297	-0.344967	-0.929556	G-C4
ENSMUSG00000037095	0.156461	1.5495	1.70508	0.565436	0.0108677	-0.699345	-0.645166	-1.00715	-1.03004	-0.605645	G-C4
ENSMUSG00000090919	0.713314	0.825301	1.60636	0.766797	0.314756	-0.281433	-1.03711	-1.54712	-0.865214	-0.495654	G-C4
ENSMUSG00000036040	-0.305217	0.526875	2.19567	0.299058	0.613303	0.207995	-0.527474	-1.00021	-1.02407	-0.985931	G-C4
ENSMUSG00000050896	-0.28415	0.721191	2.07673	0.665237	0.199961	0.346511	-0.840823	-0.955101	-1.00305	-0.926506	G-C4
ENSMUSG00000053113	-0.390023	1.27199	1.58092	0.516406	1.07249	-0.688686	-0.826138	-0.779836	-0.928679	-0.828445	G-C4
ENSMUSG00000001260	-0.0820418	0.966865	1.36906	0.285917	1.4865	-0.0839069	-0.9856	-0.9856	-0.9856	-0.9856	G-C4
ENSMUSG00000051716	-0.188003	1.42178	1.1976	0.169066	1.30717	-0.189823	-1.08224	-0.471079	-1.08224	-1.08224	G-C4
ENSMUSG00000045968	-0.17304	1.3734	1.5646	-0.446683	1.06889	0.0766354	-0.913311	-0.492658	-1.24542	-0.812416	G-C4
ENSMUSG00000050747	-0.224387	1.63617	1.82472	-0.697102	0.37961	-0.226818	-0.952463	-0.109927	-0.898896	-0.730904	G-C4
ENSMUSG00000035020	-0.762337	1.64683	1.45617	0.986992	-0.0257108	-1.04126	-0.664001	-0.389202	-0.282853	-0.924633	G-C4
ENSMUSG00000112023	-0.153484	1.85156	1.45704	-0.362603	0.663873	-1.18898	-0.238898	-0.708066	-0.592692	-0.727745	G-C4
ENSMUSG00000073400	-0.61397	1.37225	1.79845	-0.156404	0.706181	-1.19817	0.158993	-0.93917	-0.603328	-0.524832	G-C4
ENSMUSG00000059854	-0.244821	1.21656	1.8557	-0.0229632	0.887333	-1.20842	-0.72918	-0.944935	-0.314599	-0.494667	G-C4
ENSMUSG00000036198	-0.0788102	0.0260475	0.299324	-0.00876151	2.49906	0.221761	-1.09345	-0.908371	-0.733798	-0.222998	G-C5
ENSMUSG00000029862	0.0176034	0.390955	0.45375	0.589043	2.1688	0.0146838	-0.56482	-1.17508	-0.729693	-1.16524	G-C5
ENSMUSG00000069273	0.444734	0.104441	-0.263355	1.32023	2.0028	-0.182917	-0.856484	-0.856484	-0.856484	-0.856484	G-C5
ENSMUSG00000020090	0.782114	0.265426	-0.663998	0.420044	2.14088	-0.882505	-0.48813	0.365292	-1.17759	-0.761529	G-C5
ENSMUSG00000022766	1.5741	0.0671028	-0.665559	0.422818	1.83507	-0.594705	-0.715934	-0.388717	-1.17591	-0.358266	G-C5
ENSMUSG00000035448	1.48728	-0.262604	0.925799	-0.496971	1.57415	-0.445565	-0.869014	-0.934404	0.155351	-1.13403	G-C5
ENSMUSG00000037437	0.680776	0.495049	1.27958	-0.613103	1.72725	-0.314013	-0.934902	-1.34836	-0.360678	-0.611602	G-C5
ENSMUSG00000027596	1.80523	0.466574	0.757006	-0.500361	1.28265	-0.703832	-1.01871	-0.524995	-0.890683	-0.672882	G-C5
ENSMUSG00000029380	1.43235	1.05004	0.452737	-0.238951	1.33772	-1.37484	-0.730098	-0.553439	-0.444155	-0.931366	G-C5
ENSMUSG00000095257	1.00115	0.76107	0.175647	0.219648	1.6161	-0.833431	-0.725359	-1.03354	0.342333	-1.52362	G-C5
ENSMUSG00000046108	0.828635	0.475364	-0.341664	-0.16812	2.42322	-0.643488	-0.643488	-0.643488	-0.643488	-0.643488	G-C5
ENSMUSG00000038598	0.298516	0.743103	-0.162374	-0.00792399	2.30604	-1.09412	-0.962533	-0.410652	0.129813	-0.839872	G-C5
ENSMUSG00000063415	0.459191	0.205084	1.72137	-0.069127	1.51511	-0.830059	-0.744509	-1.01785	-1.08678	-0.152433	G-C5
ENSMUSG00000023935	0.614569	0.527394	1.54975	0.0142416	1.39741	-1.36703	-0.26573	-0.807173	-0.744995	-0.918437	G-C5
ENSMUSG00000005883	0.445888	0.988465	1.2007	-0.0581488	1.62359	-1.01579	-0.841113	-1.113	-0.552826	-0.677753	G-C5
ENSMUSG00000058258	0.732409	0.900565	0.810139	-0.0226702	1.6641	-1.60808	-0.671714	-0.66135	-0.349975	-0.793424	G-C5
ENSMUSG00000041293	0.540876	1.1841	0.845521	0.142979	1.41426	-1.73812	-0.711975	-0.299345	-0.724148	-0.65415	G-C5
ENSMUSG00000056025	0.631424	1.48536	0.736414	-0.141217	1.4389	-1.24183	-1.00377	-0.606514	-0.623101	-0.675667	G-C5
ENSMUSG00000005364	1.23633	0.933012	0.858358	-0.951559	1.39133	-1.35393	-0.699543	-0.569858	-0.520576	-0.323575	G-C5
ENSMUSG00000054672	1.06491	0.823205	1.11611	-0.694507	1.29138	-1.51696	-0.106149	-0.321469	-0.8772	-0.779321	G-C5
ENSMUSG00000045102	1.02062	1.19326	0.766586	-0.316358	1.3187	-1.07066	0.0456959	-1.07066	-1.07066	-0.816522	G-C5
ENSMUSG00000099398	1.06572	0.69582	0.414292	-0.698433	1.79955	-0.377256	-0.264732	-1.34354	-1.20735	-0.0840644	G-C5
ENSMUSG00000094595	0.0505202	0.572502	1.16508	-0.411092	1.88766	-1.09169	0.0693405	-0.606636	-0.235721	-1.39995	G-C5
ENSMUSG00000069355	-0.235894	0.609087	1.26281	-0.201294	2.02673	-0.88783	-0.127478	-0.88783	-0.670473	-0.88783	G-C5
ENSMUSG00000043164	-0.487598	0.47823	1.24763	-0.322969	2.1553	-0.915163	-0.575382	-0.343063	-0.915163	-0.321815	G-C5
ENSMUSG00000020826	0.146877	0.6723	1.10733	-0.64377	1.68991	-1.20934	-0.833355	0.639476	-0.443732	-1.1257	G-C5
ENSMUSG00000050224	0.253914	0.071497	1.13274	-0.0833836	1.84477	-1.55445	-0.960238	0.380353	-0.255096	-0.830103	G-C5
ENSMUSG00000029848	-0.0397674	1.48345	-0.116224	-0.659579	2.14015	-0.659579	-0.169721	-0.659579	-0.659579	-0.659579	G-C5
ENSMUSG00000030117	0.290135	1.40562	0.197462	-0.949737	1.87003	-1.35076	-0.0934623	-0.296224	-0.485172	-0.587887	G-C5
ENSMUSG00000046259	0.047522	1.34152	-0.256132	-0.211207	2.0489	-0.930069	-0.712504	0.336243	-0.930069	-0.734209	G-C5
ENSMUSG00000061723	1.55524	-0.224406	0.865814	1.33967	-0.291626	0.435025	-0.821295	-0.814968	-1.39967	-0.643778	G-C6
ENSMUSG00000037411	1.29447	0.974517	0.481361	1.00457	0.179978	-0.989217	0.457692	-1.19754	-1.25531	-0.95052	G-C6
ENSMUSG00000025081	2.19031	-0.112503	1.08323	-0.139942	0.232131	-0.880031	-0.021298	-0.373736	-0.799451	-1.1787	G-C6
ENSMUSG00000070323	2.07947	-0.17121	0.861104	0.522642	0.491075	-0.919153	-0.106465	-0.919153	-0.919153	-0.919153	G-C6
ENSMUSG00000058908	0.906553	0.66009	0.729845	0.460639	0.624655	-1.47924	-0.922506	0.406935	0.411228	-1.79819	G-C6
ENSMUSG00000017002	1.11613	0.682727	1.04896	0.687527	0.922761	-1.1006	-1.37764	-1.04861	-0.133043	-0.798216	G-C6
ENSMUSG00000021273	0.941371	1.11007	1.2865	0.830332	0.239889	-0.98824	-1.00746	-0.559333	-0.448004	-1.40511	G-C6
ENSMUSG00000000182	0.591438	1.32129	1.07092	1.27745	0.226063	-1.02586	-0.760181	-0.947109	-0.809975	-0.944038	G-C6
ENSMUSG00000019880	0.712787	0.691565	1.75599	1.09142	-0.0733881	-1.25046	-0.601883	-0.805371	-0.798115	-0.722548	G-C6
ENSMUSG00000037188	0.430036	0.783602	-0.292927	1.63389	0.86672	-1.69387	-0.0447147	-0.859233	0.198943	-1.02244	G-C6
ENSMUSG00000020411	0.62077	0.733682	0.79079	1.74231	0.183511	-1.56206	-0.476288	-0.422434	-0.458859	-1.15143	G-C6
ENSMUSG00000000248	0.449489	0.402128	0.593467	2.05981	0.525527	-1.1199	-0.65972	-1.1199	-0.263801	-0.867106	G-C6
ENSMUSG00000024803	0.717019	-0.440178	-0.349009	1.88939	1.18344	-0.734437	-0.481408	0.352716	-0.968977	-1.16855	G-C6
ENSMUSG00000003665	1.51576	-0.563909	-0.114434	1.67494	0.829736	-0.533719	-0.486092	-0.203868	-0.870868	-1.24755	G-C6
ENSMUSG00000056350	1.72874	-0.534067	0.0754633	1.36899	0.984312	-0.997007	-0.494872	-0.997007	-0.589584	-0.544964	G-C6
ENSMUSG00000021534	1.79619	0.375643	0.319855	1.10801	0.453808	-1.20985	-1.04926	-0.562098	-0.138282	-1.09403	G-C6
ENSMUSG00000066720	1.97671	0.782756	-0.271702	1.25475	-0.256741	-0.490408	-1.03616	-0.673582	-0.349955	-0.93567	G-C6
ENSMUSG00000063713	0.983602	0.506105	-0.00908102	2.2156	-0.180456	-0.837827	-0.837827	-0.837827	-0.837827	-0.164461	G-C6
ENSMUSG00000068289	1.08364	1.51696	-0.227299	1.51001	0.0207711	-0.949537	-0.851003	-0.784755	-0.458056	-0.860729	G-C6
ENSMUSG00000064272	0.584056	-0.512397	1.83605	1.35411	-0.123757	-1.24269	0.0192505	-0.137981	-1.01946	-0.757184	G-C6
ENSMUSG00000058147	0.698693	-0.57444	0.951209	1.79324	0.924687	-1.02857	-0.535924	-0.396699	-1.02857	-0.803622	G-C6
ENSMUSG00000029868	0.667341	-0.611714	0.898743	1.62819	0.626306	-1.86973	-0.115641	-0.057969	-0.320446	-0.845083	G-C6
ENSMUSG00000050425	0.83071	0.385502	0.977972	1.98981	-0.854725	-0.854725	-0.506329	-0.258762	-0.854725	-0.854725	G-C6
ENSMUSG00000028341	-0.166705	0.276411	1.36325	2.02947	-0.519801	-0.277313	0.0516519	-0.79441	-0.903873	-1.05867	G-C6
ENSMUSG00000073125	-0.443853	0.958906	1.17371	1.82103	0.292925	-0.937144	-0.640395	-0.61709	-1.07032	-0.537773	G-C6
ENSMUSG00000038239	-1.359	-0.54359	-0.73505	-0.967308	-0.1054	2.10061	-0.0164447	0.760097	0.482625	0.383456	G-C7
ENSMUSG00000025189	-1.51082	-0.373121	-0.537552	-0.418879	-0.830657	1.99467	0.390603	1.10726	-0.0697626	0.248269	G-C7
ENSMUSG00000090066	-0.927181	-0.927181	-0.136092	-0.607312	-0.927181	1.74296	-0.214699	1.50122	0.7831	-0.287636	G-C7
ENSMUSG00000067297	-0.723275	-0.695657	-0.0821403	-0.858024	-0.447421	2.25427	0.00740495	1.26607	-0.589704	-0.131533	G-C7
ENSMUSG00000010601	-0.546865	-0.173937	-0.284311	-0.952631	-0.631433	2.36848	-0.302801	1.16268	-0.205283	-0.433903	G-C7
ENSMUSG00000055675	-0.696381	-0.460091	-0.767312	-1.08321	-0.666036	2.33049	0.617436	0.231755	0.0123285	0.48101	G-C7
ENSMUSG00000028327	-0.532923	-0.419085	-0.556628	-1.53188	-0.24115	2.08617	0.76159	0.212403	-0.531103	0.752605	G-C7
ENSMUSG00000071551	-0.0840758	-1.05122	-0.936273	-0.164385	-0.126386	2.54807	0.500646	-0.423308	-0.0567173	-0.206349	G-C7
ENSMUSG00000040808	-0.630111	-0.990266	-0.620406	0.00181437	-0.856153	2.24754	1.1072	-0.188509	-0.34299	0.271878	G-C7
ENSMUSG00000021335	-0.289967	-1.76166	-0.587765	-0.583474	-0.213344	2.00147	0.195361	0.407463	-0.0963645	0.928284	G-C7
ENSMUSG00000073608	-0.32074	-1.83935	-0.397253	-0.176821	-0.502377	2.13701	0.380689	0.315503	-0.0982082	0.501548	G-C7
ENSMUSG00000029201	-0.609713	-1.18707	-0.918541	-0.493768	-0.370714	2.37139	0.251871	0.280323	0.337173	0.339049	G-C7
ENSMUSG00000031173	-0.800925	-1.14756	-0.723302	-0.579809	-0.361806	2.35313	0.525253	0.355975	0.0485716	0.33047	G-C7
ENSMUSG00000112129	-0.869308	-1.19981	-0.807087	-0.418538	-0.252977	2.29328	0.297495	0.149255	0.0735997	0.734094	G-C7
ENSMUSG00000055730	-0.670738	-1.42922	-0.685146	-0.31281	-0.429707	2.29476	0.268279	0.0569856	0.418378	0.489211	G-C7
ENSMUSG00000029273	-0.688629	-1.38532	-0.71317	-0.166893	-0.697528	2.24053	0.323875	0.167409	0.397243	0.522488	G-C7
ENSMUSG00000019359	-0.847334	-1.2532	0.410572	-0.862398	-0.809123	2.03746	0.350087	-0.0147029	0.931256	0.0573873	G-C7
ENSMUSG00000029727	-0.942421	-0.971343	-0.484581	-0.821204	-0.648959	2.14102	0.0418095	0.468733	0.226322	0.99062	G-C7
ENSMUSG00000033308	-0.887363	-1.0995	-0.69613	-0.455476	-0.865259	2.14418	0.516343	0.393474	0.259226	0.69051	G-C7
ENSMUSG00000022383	-0.955236	-0.891253	-0.490441	-0.800274	-0.647911	2.20191	0.51962	-0.177519	0.430385	0.810714	G-C7
ENSMUSG00000023826	-1.0409	-0.666632	-0.114769	-0.614857	-1.05406	2.36554	0.342223	0.126955	0.215615	0.440879	G-C7
ENSMUSG00000006345	-1.17694	-0.639459	-0.169324	-0.218568	-0.298958	2.31656	-0.037657	-0.960606	0.438537	0.746408	G-C7
ENSMUSG00000072945	-0.623535	-0.419793	-0.286352	-0.436846	-1.10508	2.53752	0.297105	-0.45967	0.0495216	0.447138	G-C7
ENSMUSG00000025488	-0.941938	-0.332988	-0.232539	-0.364169	-0.912682	2.3304	0.480656	-0.782685	-0.0814233	0.837372	G-C7
ENSMUSG00000070577	-0.79061	-0.79061	-0.0649048	-0.79061	-0.79061	2.29993	0.494776	-0.224255	-0.261053	0.917949	G-C7
ENSMUSG00000069805	-1.09701	-0.689922	-0.0974741	-1.10476	-0.453979	2.12392	0.875066	-0.274721	-0.0105963	0.729476	G-C7
ENSMUSG00000058914	-1.14175	-0.956751	0.180722	-0.600773	-0.200344	2.29859	0.58486	-0.642463	-0.0731131	0.551015	G-C7
ENSMUSG00000046961	-1.05844	0.266745	-0.514794	-0.619266	-0.842636	2.41334	0.60947	0.187757	-0.467404	0.0252345	G-C7
ENSMUSG00000022523	-0.63834	-0.535013	-0.792397	-0.123684	-0.712018	2.63436	0.0231964	0.416292	-0.187849	-0.0845461	G-C7
ENSMUSG00000047085	-0.684465	-0.0633752	-0.697527	-0.162448	-0.727399	2.70818	-0.385521	0.0395922	0.00434159	-0.0313809	G-C7
ENSMUSG00000026725	-1.03581	-0.453742	-0.54544	-0.407039	-0.29595	2.55922	-0.169234	0.477022	-0.48659	0.357564	G-C7
ENSMUSG00000070695	-0.819932	-0.262551	-0.621532	-0.431164	-0.411082	2.66533	-0.154026	-0.0807223	-0.376136	0.491816	G-C7
ENSMUSG00000048186	-0.649427	-0.565044	-0.557733	-0.549949	-0.877691	2.47675	0.103048	0.52189	-0.426848	0.525002	G-C7
ENSMUSG00000033316	-0.192424	-0.663736	-0.0187849	-0.491116	-0.805772	2.72522	-0.112518	-0.0199125	-0.437533	0.0165726	G-C7
ENSMUSG00000022829	-0.895595	-0.759305	-0.0167968	-0.283886	-0.145858	2.71121	-0.200905	-0.00727739	-0.354921	-0.0466649	G-C7
ENSMUSG00000005268	-0.410521	-0.724177	0.0257091	-0.416205	-0.210925	2.74078	-0.365159	-0.551413	-0.304325	0.216233	G-C7
ENSMUSG00000002475	-0.646589	-0.93541	0.315147	-0.850152	-0.174292	2.55848	-0.0170594	-0.00769614	-0.49467	0.252245	G-C7
ENSMUSG00000033578	-0.325279	-0.968732	-0.434011	-0.412136	-0.053605	2.67954	0.0151505	0.129092	-0.630746	0.00072896	G-C7
ENSMUSG00000054545	-0.660717	-0.807236	-0.621662	-0.619936	-0.0398875	2.66556	0.152226	-0.0108501	-0.0969485	0.0394528	G-C7
ENSMUSG00000044748	-0.363859	-0.200134	-0.768109	-0.61892	-0.104114	2.66553	-0.445117	0.112321	-0.63343	0.355828	G-C7
ENSMUSG00000074968	-0.446057	-0.292895	-0.462542	-0.484904	-0.306469	2.82004	-0.0652641	-0.134416	-0.327747	-0.29975	G-C7
ENSMUSG00000072720	-0.29248	-0.244111	-0.425794	-0.309915	-0.618541	2.78839	0.0276691	-0.044404	-0.319652	-0.561161	G-C7
ENSMUSG00000028778	-0.627244	-0.437295	0.179182	-0.398356	-0.563829	2.73292	-0.018441	0.0451714	-0.357457	-0.554652	G-C7
ENSMUSG00000046449	-0.626684	-0.466656	-0.206084	-0.417606	-0.308413	2.74723	0.327888	-0.258021	-0.249534	-0.542121	G-C7
ENSMUSG00000026726	-0.481182	-0.362866	-0.38586	-0.561105	-0.0925303	2.76809	0.13821	-0.622859	-0.286958	-0.112944	G-C7
ENSMUSG00000028753	-0.314006	-0.0211692	-0.449638	-0.537991	-0.418195	2.79109	-0.550347	-0.363195	-0.0595841	-0.0769671	G-C7
ENSMUSG00000030155	-0.00645117	-0.255225	-0.767799	-1.07207	-0.49216	2.51623	-0.570423	0.107026	0.534297	0.0065778	G-C7
ENSMUSG00000047822	0.0652981	-0.881818	-0.426716	-0.494841	-0.131089	2.36614	-0.904701	-0.783471	0.725162	0.466031	G-C7
ENSMUSG00000031576	-0.443583	-0.0721374	-0.93254	-0.611354	-1.13365	1.87331	-0.744574	0.286338	1.41007	0.368117	G-C7
ENSMUSG00000050700	-0.424463	-0.475971	-0.286017	-0.612275	-0.482478	2.59576	-0.318132	-0.357908	0.84074	-0.479257	G-C7
ENSMUSG00000041660	-0.449645	-0.78577	-0.745719	-0.419792	-0.076536	2.6444	-0.152383	-0.0888413	0.492938	-0.41865	G-C7
ENSMUSG00000040812	-0.778009	-0.453019	-0.445965	-0.219582	-0.405077	2.31952	0.124275	-0.0213386	1.0293	-1.15011	G-C7
ENSMUSG00000023391	-1.17228	-0.177843	-0.765756	-0.521115	-0.85131	2.26202	0.254046	0.362215	0.811422	-0.201398	G-C7
ENSMUSG00000025002	-0.737987	-0.700279	-1.14966	-0.479363	-0.250082	2.3465	0.551806	0.237509	0.574251	-0.392689	G-C7
ENSMUSG00000025175	-0.200418	-1.21954	0.0996354	-1.00819	-0.736215	1.54931	-0.169077	0.251811	-0.375786	1.80848	G-C7
ENSMUSG00000020609	-0.434718	-0.951568	-0.608392	-0.981083	-0.60745	1.49529	-0.0575761	0.350302	-0.158479	1.95367	G-C7
ENSMUSG00000002500	-1.00053	-1.00053	-0.54368	-0.271964	-0.287806	1.84574	0.197925	-0.297504	-0.342723	1.70106	G-C7
ENSMUSG00000094091	-0.91873	-0.472862	-0.348832	-0.853086	-0.7425	2.20687	0.0323846	0.20922	-0.338102	1.22564	G-C7
ENSMUSG00000022445	-0.489645	-0.649877	-0.690144	-0.720459	-0.534292	2.54085	-0.00344867	0.00212723	-0.203305	0.748191	G-C7
ENSMUSG00000050097	-0.384735	-1.00876	-0.433054	-0.787161	-0.48581	2.39766	-0.223488	-0.0624266	-0.00649771	0.994271	G-C7
ENSMUSG00000021336	-0.460344	-1.12022	-0.940055	-0.688683	-0.521559	2.01287	0.291323	0.428185	-0.237244	1.23573	G-C7
ENSMUSG00000098678	-1.30205	-1.44104	-0.387385	-0.341408	-0.00534831	0.215785	0.935466	-0.407743	1.10525	1.62848	G-C8
ENSMUSG00000030492	-1.42663	-1.10143	-0.303688	-0.773	-0.329	0.965259	0.287569	0.291806	0.487403	1.9017	G-C8
ENSMUSG00000023073	-1.33778	-1.45874	-0.570623	-0.119583	-0.527168	1.76724	0.338297	0.554014	0.638804	0.715541	G-C8
ENSMUSG00000048217	-1.19065	-0.96958	-0.781611	-0.55375	-0.856261	1.60964	0.16757	0.672925	0.714854	1.18686	G-C8
ENSMUSG00000023914	-1.0783	-1.23849	-0.846553	-0.426467	-0.74153	1.52227	1.18682	0.417291	0.26405	0.940913	G-C8
ENSMUSG00000034785	-0.665304	-1.85213	-0.670518	-0.172896	-0.750655	1.35777	0.559678	0.846496	0.284733	1.06283	G-C8
ENSMUSG00000025735	-0.498043	-1.25604	-0.977251	0.0664235	-1.32256	1.01199	0.880414	-0.0929222	0.73054	1.45744	G-C8
ENSMUSG00000044352	0.407378	-1.4642	-0.479952	-0.659594	-0.963983	0.80979	0.19131	-0.0566791	0.121881	2.09405	G-C8
ENSMUSG00000070324	-0.1873	-0.845663	-1.68304	-0.354833	-0.140389	0.808983	0.0626872	-0.160516	0.394993	2.10508	G-C8
ENSMUSG00000050103	-0.727234	-1.77219	-0.0300023	-0.337418	-0.708782	1.83444	0.788249	0.239271	-0.0986574	0.812322	G-C8
ENSMUSG00000020072	-0.690874	-1.68408	-0.354312	0.0322864	-0.736903	1.2832	0.914559	0.291201	-0.528221	1.47314	G-C8
ENSMUSG00000061100	-0.528476	-2.31873	0.59638	-0.224308	-0.356444	1.39802	0.739366	0.4222	-0.0817099	0.353712	G-C8
ENSMUSG00000020889	-1.37505	-1.03145	-0.0601495	-0.619254	-1.1638	1.01645	1.41619	0.651647	0.2987	0.866716	G-C8
ENSMUSG00000001168	-1.66103	-0.334846	0.29061	-0.292029	-1.66103	0.886722	0.962183	0.850523	0.0890302	0.869877	G-C8
ENSMUSG00000091455	-1.06104	-1.0753	0.269224	0.124482	-1.00038	1.11593	0.401984	0.242579	-0.865355	1.84787	G-C8
ENSMUSG00000025316	-0.989053	-0.563176	-1.24369	-0.964456	-0.628083	0.380904	1.34997	1.06172	1.28013	0.31574	G-C8
ENSMUSG00000040828	-1.2968	-0.778448	-0.718502	-0.934974	-0.458922	-0.0448504	1.71183	0.657698	1.0058	0.857171	G-C8
ENSMUSG00000042104	-0.874069	-0.764421	-0.366451	-0.576097	-0.665219	-0.201247	1.89484	1.39502	0.838286	-0.680637	G-C8
ENSMUSG00000021573	-1.10179	-1.82996	-0.200324	-0.176603	-0.724977	0.393229	1.37192	0.96968	0.74902	0.549809	G-C8
ENSMUSG00000019762	-0.777646	-1.51087	-0.730544	-0.411971	-0.543782	-0.0734693	1.69314	1.29491	0.495005	0.565222	G-C8
ENSMUSG00000060311	-0.540371	-0.540371	-0.540371	-0.540371	-0.540371	-0.0735113	2.62561	-0.540371	0.580246	0.109883	G-C8
ENSMUSG00000022996	-0.968781	-0.389796	-0.0416282	-0.544757	-0.822914	0.131781	2.43834	-0.0776261	0.8185	-0.543123	G-C8
ENSMUSG00000019970	-1.05121	-1.19447	-0.551131	-0.612593	-0.757865	1.09889	0.661783	1.37796	1.26979	-0.241147	G-C8
ENSMUSG00000026614	-1.19503	-1.5916	-0.6779	-0.575727	-0.376512	1.19148	0.998551	0.739285	0.608752	0.878695	G-C8
ENSMUSG00000040740	-1.06429	-1.86915	-0.772214	-0.323081	-0.19229	0.715177	0.801822	1.04467	0.911631	0.747725	G-C8
ENSMUSG00000066687	-1.41577	-1.52133	-0.23713	0.219222	-0.756169	1.40746	0.861184	0.180053	1.10724	0.155232	G-C8
ENSMUSG00000029369	-0.558506	-1.45932	-1.01284	-1.07248	0.00206653	1.38115	1.2467	0.381901	0.246298	0.845025	G-C8
ENSMUSG00000070687	-0.923247	-0.923247	-0.923247	-0.923247	-0.548857	1.17419	1.54109	1.21708	0.0983035	0.211181	G-C8
ENSMUSG00000028519	-1.08656	-0.766658	-0.64932	-1.39333	-0.476561	0.961941	1.62988	0.598358	0.628737	0.553504	G-C8
ENSMUSG00000053182	-1.11717	-0.751282	-1.06718	-1.17513	-0.221662	1.06219	1.50442	0.559602	0.297814	0.90839	G-C8
ENSMUSG00000078938	-1.09806	-0.668946	-1.09806	-0.679775	-0.31003	0.480623	2.06096	0.0280771	0.270018	1.01518	G-C8
ENSMUSG00000047844	-1.21361	-0.306267	-1.00112	-0.297851	-0.959013	0.173726	1.54266	1.19834	-0.344376	1.20752	G-C8
ENSMUSG00000039313	-0.83601	-1.03124	-0.642731	-0.0206463	-1.03853	0.061026	2.13696	0.620921	-0.128989	0.879238	G-C8
ENSMUSG00000034040	-0.514051	-1.028	-0.730655	-0.592644	-0.831956	0.472925	1.93183	0.468172	-0.478628	1.30301	G-C8
ENSMUSG00000020140	-0.908177	-0.739347	-0.612826	-0.951114	-0.271421	0.581646	1.70321	0.614024	-0.823331	1.40733	G-C8
ENSMUSG00000005640	-0.24544	-1.00267	-1.12101	-0.642938	-0.764512	1.31049	1.22813	0.318713	-0.522762	1.44199	G-C8
ENSMUSG00000050071	-0.774336	-0.708966	-1.9303	0.948008	-0.77543	0.907085	0.711958	0.992661	0.0330636	0.59626	G-C8
ENSMUSG00000001510	-1.28378	-0.513421	-0.359729	-0.715781	-0.200037	1.16546	0.693225	1.92907	0.185991	-0.900995	G-C8
ENSMUSG00000033967	-0.515006	-1.01908	-0.0926408	-0.79889	-0.70252	0.378485	0.79179	2.37881	-0.0719034	-0.349036	G-C8
ENSMUSG00000034320	-0.914877	-1.26755	-0.852822	-0.285575	-0.0102263	-1.00539	1.13787	0.943701	1.06031	1.19456	G-C9
ENSMUSG00000035239	-0.568451	-1.34005	-0.595375	-0.315214	-0.162576	-1.2294	0.83349	1.10049	0.696346	1.58074	G-C9
ENSMUSG00000029188	-0.918342	-1.23807	-0.428531	-0.149017	-0.344677	-1.16243	0.715489	1.53222	0.77135	1.22201	G-C9
ENSMUSG00000090231	-0.681017	-1.06923	-0.950007	-0.149201	0.227016	-1.16568	0.311467	1.10717	0.503634	1.86584	G-C9
ENSMUSG00000027397	-0.107166	-1.30906	-0.961045	-0.0319754	-0.0837897	-1.48603	0.666395	0.976773	1.10252	1.23338	G-C9
ENSMUSG00000032122	-0.762217	-2.0285	-0.173017	-0.569184	-0.260512	-0.0558179	0.876412	0.951744	0.725071	1.29602	G-C9
ENSMUSG00000023087	-0.973389	-1.17142	-0.979718	-0.508024	-0.539301	-0.18469	1.07251	1.17118	0.618585	1.49427	G-C9
ENSMUSG00000001901	-0.311635	-1.33584	-0.934983	-0.447547	-0.302128	-0.768568	0.984225	1.03456	0.28078	1.80114	G-C9
ENSMUSG00000069303	-0.6174	-1.16963	-0.148458	-0.92941	-0.463344	-0.971827	0.972399	1.46475	0.495846	1.36707	G-C9
ENSMUSG00000024254	-0.935074	-1.46586	-0.3318	0.319632	-0.597569	-0.625991	1.51762	0.727275	-0.0835562	1.47533	G-C9
ENSMUSG00000040505	-0.721287	-1.7224	-0.372124	0.549191	-0.510778	-0.781656	1.34872	0.896474	0.0589009	1.25497	G-C9
ENSMUSG00000047394	-0.997407	-1.53276	-0.311797	0.0705298	-0.669075	-0.354851	1.31314	0.564801	0.217615	1.69981	G-C9
ENSMUSG00000039676	-1.65934	-0.761055	-0.132287	-0.0481626	-0.720931	-0.69348	1.13037	0.689035	0.606233	1.58962	G-C9
ENSMUSG00000023030	-0.497447	-0.879893	-1.3216	0.0437373	-0.490904	-0.336271	0.952309	0.193934	0.118663	2.21747	G-C9
ENSMUSG00000006567	-0.586358	-0.687898	-0.47297	-0.56544	-0.325786	-0.678816	1.52158	0.0213054	-0.374308	2.14869	G-C9
ENSMUSG00000038094	-0.403306	-0.888523	-0.557083	-0.222564	-0.571674	-0.912574	1.76062	0.464582	-0.413541	1.74406	G-C9
ENSMUSG00000074623	-0.447703	-0.774166	-0.260349	-0.655492	-0.81673	-1.05554	1.88287	0.938266	-0.0338153	1.22266	G-C9
ENSMUSG00000037798	-0.85573	-0.321807	-0.423924	-0.85573	-0.683904	-0.85573	1.48727	1.47831	-0.233735	1.26498	G-C9
ENSMUSG00000043165	-0.650576	-0.774393	-1.11149	0.0786365	-1.08483	-0.469191	1.4953	1.15077	0.0326618	1.33312	G-C9
ENSMUSG00000067889	-0.759336	-1.15416	-0.564369	-0.626742	-0.691392	-0.0322982	1.37874	0.58083	-0.0445561	1.91329	G-C9
ENSMUSG00000068122	-1.10006	-0.835799	-0.15254	-1.27556	-0.473967	0.059099	1.0296	0.670341	0.161222	1.91766	G-C9
ENSMUSG00000021139	-0.729533	-0.729533	-0.729533	-0.729533	-0.729533	0.381689	0.149022	0.778101	-0.0202087	2.35906	G-C9
ENSMUSG00000022615	-0.175007	-1.11603	-0.124016	-0.486197	-1.28813	0.0260307	0.97244	0.318519	-0.291014	2.16341	G-C9
ENSMUSG00000087444	-0.480666	-0.584184	-0.49353	-0.0922691	-0.584184	-0.584184	0.908858	-0.307498	-0.325305	2.54296	G-C9
ENSMUSG00000053399	-0.302392	-0.545798	-0.438956	-0.45965	-0.545798	-0.0631382	0.0240183	0.0278807	-0.468213	2.77205	G-C9
ENSMUSG00000024575	-0.91132	-1.0027	-0.256824	-1.2966	0.32188	-0.841364	0.646541	0.61057	1.57551	1.15431	G-C9
ENSMUSG00000068877	-0.875208	-1.42563	-0.664642	-0.479949	0.773551	-0.844311	-0.0352883	1.17464	1.26769	1.10915	G-C9
ENSMUSG00000091705	-0.988532	-0.856219	-0.613438	-0.680613	0.492087	-1.05514	-0.192906	1.32216	1.27549	1.2971	G-C9
ENSMUSG00000079492	-1.11326	-1.20527	-0.983892	-0.656881	1.0189	-0.0988331	-0.276297	1.37581	0.898922	1.0408	G-C9
ENSMUSG00000065947	-0.934549	-0.657968	-0.952953	-0.689758	0.753481	-0.617919	-0.472587	0.60556	1.05347	1.91322	G-C9
ENSMUSG00000057400	-0.0954898	-0.849306	-0.587095	-0.591197	0.00145689	-1.16308	1.32146	2.032	-0.449693	0.38095	G-C9
ENSMUSG00000030310	0.0600208	-0.651876	-1.16305	-1.23037	-0.154833	-0.330509	0.940775	2.14718	0.230785	0.151881	G-C9
ENSMUSG00000021747	-0.209574	-1.16978	-0.867722	-1.26937	-0.0942817	-0.106807	1.19741	1.45982	-0.203395	1.26369	G-C9
ENSMUSG00000030307	0.164526	-1.10311	-0.720335	-1.1232	-0.349324	-0.690504	0.849464	1.5393	-0.0767512	1.50993	G-C9
ENSMUSG00000032680	-0.150784	-0.994349	-1.19684	-0.689494	-0.401173	-0.60856	0.16921	1.85635	0.860552	1.15509	G-C9
ENSMUSG00000031952	0.200781	-0.793902	-0.952786	-0.25858	-0.53793	-0.516517	-0.0658978	2.57737	-0.0396246	0.387088	G-C9
ENSMUSG00000056978	-0.851071	-0.851071	-0.531213	-0.124876	-0.139485	-0.851071	-0.295756	2.18107	0.186588	1.27689	G-C9
ENSMUSG00000037738	-1.24232	-0.796869	-0.222183	-0.387547	-0.143367	0.189126	-0.380037	2.43127	-0.147088	0.699015	G-C9
ENSMUSG00000078616	-0.557088	0.183032	-0.217993	-1.1961	-0.443952	-0.55869	-0.135825	2.3317	1.01737	-0.422452	G-C9
ENSMUSG00000071478	-0.482244	-0.329094	-0.315894	-1.40679	-0.738814	-0.485996	0.162874	1.79206	1.58504	0.218865	G-C9

## Sheet: KEGG_enrichment_G-C9
ID	Description	GeneRatio	BgRatio	pvalue	p.adjust	qvalue	geneID	Count
mmu04978	Mineral absorption	45739	53/8618	0.0003566	0.0199696	0.014264	ENSMUSG00000029188/ENSMUSG00000023030/ENSMUSG00000006567	3
mmu04975	Fat digestion and absorption	45711	43/8618	0.00575689	0.089728	0.0640914	ENSMUSG00000024254/ENSMUSG00000040505	2
mmu04979	Cholesterol metabolism	45711	49/8618	0.00742492	0.089728	0.0640914	ENSMUSG00000024254/ENSMUSG00000040505	2
mmu02010	ABC transporters	45711	52/8618	0.00833147	0.089728	0.0640914	ENSMUSG00000024254/ENSMUSG00000040505	2
mmu05330	Allograft rejection	45711	56/8618	0.00961371	0.089728	0.0640914	ENSMUSG00000091705/ENSMUSG00000079492	2
mmu05332	Graft-versus-host disease	45711	56/8618	0.00961371	0.089728	0.0640914	ENSMUSG00000091705/ENSMUSG00000079492	2
mmu04940	Type I diabetes mellitus	45711	63/8618	0.0120549	0.0949129	0.0677949	ENSMUSG00000091705/ENSMUSG00000079492	2
mmu05320	Autoimmune thyroid disease	45711	72/8618	0.0155495	0.0949129	0.0677949	ENSMUSG00000091705/ENSMUSG00000079492	2
mmu04721	Synaptic vesicle cycle	45711	77/8618	0.0176575	0.0949129	0.0677949	ENSMUSG00000030310/ENSMUSG00000030307	2
mmu05416	Viral myocarditis	45711	81/8618	0.0194268	0.0949129	0.0677949	ENSMUSG00000091705/ENSMUSG00000079492	2
mmu05203	Viral carcinogenesis	45739	221/8618	0.0201813	0.0949129	0.0677949	ENSMUSG00000069303/ENSMUSG00000091705/ENSMUSG00000079492	3
mmu04612	Antigen processing and presentation	45711	83/8618	0.0203385	0.0949129	0.0677949	ENSMUSG00000091705/ENSMUSG00000079492	2
mmu04727	GABAergic synapse	45711	89/8618	0.0231795	0.0986337	0.0704527	ENSMUSG00000030310/ENSMUSG00000030307	2
mmu00983	Drug metabolism - other enzymes	45711	92/8618	0.0246584	0.0986337	0.0704527	ENSMUSG00000022615/ENSMUSG00000057400	2
mmu04976	Bile secretion	45711	99/8618	0.028256	0.101448	0.0724628	ENSMUSG00000024254/ENSMUSG00000040505	2
mmu00920	Sulfur metabolism	45680	11/8618	0.0289851	0.101448	0.0724628	ENSMUSG00000068877	1
mmu00533	Glycosaminoglycan biosynthesis - keratan sulfate	45680	14/8618	0.0367496	0.121058	0.0864697	ENSMUSG00000031952	1
mmu00511	Other glycan degradation	45680	18/8618	0.0470099	0.146253	0.104466	ENSMUSG00000035239	1
mmu04650	Natural killer cell mediated cytotoxicity	45711	141/8618	0.0537486	0.154317	0.110227	ENSMUSG00000091705/ENSMUSG00000079492	2
mmu05322	Systemic lupus erythematosus	45711	143/8618	0.0551134	0.154317	0.110227	ENSMUSG00000069303/ENSMUSG00000071478	2
mmu04514	Cell adhesion molecules	45711	163/8618	0.0694192	0.177456	0.126754	ENSMUSG00000091705/ENSMUSG00000079492	2
mmu04744	Phototransduction	45680	27/8618	0.0697148	0.177456	0.126754	ENSMUSG00000024575	1
mmu04145	Phagosome	45711	173/8618	0.0769907	0.185063	0.132188	ENSMUSG00000091705/ENSMUSG00000079492	2
mmu04218	Cellular senescence	45711	176/8618	0.0793127	0.185063	0.132188	ENSMUSG00000091705/ENSMUSG00000079492	2
mmu04614	Renin-angiotensin system	45680	36/8618	0.0919016	0.200843	0.143459	ENSMUSG00000068122	1
mmu05034	Alcoholism	45711	199/8618	0.097826	0.200843	0.143459	ENSMUSG00000069303/ENSMUSG00000071478	2
mmu04613	Neutrophil extracellular trap formation	45711	201/8618	0.0994915	0.200843	0.143459	ENSMUSG00000069303/ENSMUSG00000071478	2
mmu04216	Ferroptosis	45680	40/8618	0.101599	0.200843	0.143459	ENSMUSG00000023030	1
mmu05219	Bladder cancer	45680	41/8618	0.104008	0.200843	0.143459	ENSMUSG00000022615	1
mmu05167	Kaposi sarcoma-associated herpesvirus infection	45711	217/8618	0.113104	0.211127	0.150805	ENSMUSG00000091705/ENSMUSG00000079492	2
mmu05169	Epstein-Barr virus infection	45711	224/8618	0.119211	0.214284	0.15306	ENSMUSG00000091705/ENSMUSG00000079492	2
mmu00600	Sphingolipid metabolism	45680	49/8618	0.123058	0.214284	0.15306	ENSMUSG00000035239	1
mmu05170	Human immunodeficiency virus 1 infection	45711	233/8618	0.127186	0.214284	0.15306	ENSMUSG00000091705/ENSMUSG00000079492	2
mmu00270	Cysteine and methionine metabolism	45680	52/8618	0.130101	0.214284	0.15306	ENSMUSG00000037798	1
mmu05166	Human T-cell leukemia virus 1 infection	45711	243/8618	0.136199	0.217919	0.155656	ENSMUSG00000091705/ENSMUSG00000079492	2
mmu05163	Human cytomegalovirus infection	45711	248/8618	0.140762	0.217985	0.155703	ENSMUSG00000091705/ENSMUSG00000079492	2
mmu00240	Pyrimidine metabolism	45680	58/8618	0.144026	0.217985	0.155703	ENSMUSG00000022615	1
mmu04144	Endocytosis	45711	265/8618	0.156527	0.230671	0.164765	ENSMUSG00000091705/ENSMUSG00000079492	2
mmu01524	Platinum drug resistance	45680	80/8618	0.193281	0.277531	0.198236	ENSMUSG00000006567	1
mmu04610	Complement and coagulation cascades	45680	91/8618	0.21688	0.303632	0.21688	ENSMUSG00000090231	1
mmu04350	TGF-beta signaling pathway	45680	95/8618	0.225296	0.307722	0.219801	ENSMUSG00000056978	1
mmu05165	Human papillomavirus infection	45711	352/8618	0.241396	0.321861	0.229901	ENSMUSG00000091705/ENSMUSG00000079492	2
mmu04928	Parathyroid hormone synthesis, secretion and action	45680	108/8618	0.252057	0.32826	0.234472	ENSMUSG00000029188	1
mmu05150	Staphylococcus aureus infection	45680	120/8618	0.275972	0.351238	0.250884	ENSMUSG00000090231	1
mmu04142	Lysosome	45680	130/8618	0.295342	0.366502	0.261787	ENSMUSG00000023030	1
mmu00230	Purine metabolism	45680	133/8618	0.301055	0.366502	0.261787	ENSMUSG00000024575	1
mmu05017	Spinocerebellar ataxia	45680	141/8618	0.316075	0.3766	0.269	ENSMUSG00000067889	1
mmu04261	Adrenergic signaling in cardiomyocytes	45680	147/8618	0.327137	0.377973	0.269981	ENSMUSG00000068122	1
mmu05168	Herpes simplex virus 1 infection	45711	441/8618	0.330727	0.377973	0.269981	ENSMUSG00000091705/ENSMUSG00000079492	2
mmu04217	Necroptosis	45680	174/8618	0.374832	0.419812	0.299866	ENSMUSG00000071478	1
mmu05208	Chemical carcinogenesis - reactive oxygen species	45680	207/8618	0.428742	0.470776	0.336269	ENSMUSG00000034320	1
mmu05171	Coronavirus disease - COVID-19	45680	235/8618	0.47097	0.507198	0.362285	ENSMUSG00000090231	1
mmu05012	Parkinson disease	45680	249/8618	0.490947	0.518737	0.370526	ENSMUSG00000023030	1
mmu05010	Alzheimer disease	45680	366/8618	0.631917	0.649632	0.464023	ENSMUSG00000023030	1
mmu04080	Neuroactive ligand-receptor interaction	45680	372/8618	0.638031	0.649632	0.464023	ENSMUSG00000068122	1
mmu05022	Pathways of neurodegeneration - multiple diseases	45680	456/8618	0.714071	0.714071	0.51005	ENSMUSG00000067889	1

## Sheet: KEGG_enrichment_G-C8
ID	Description	GeneRatio	BgRatio	pvalue	p.adjust	qvalue	geneID	Count
mmu04974	Protein digestion and absorption	45704	107/8618	0.0163612	0.346778	0.325567	ENSMUSG00000030492/ENSMUSG00000023914	2
mmu04150	mTOR signaling pathway	45704	157/8618	0.0334793	0.346778	0.325567	ENSMUSG00000022996/ENSMUSG00000019970	2
mmu00220	Arginine biosynthesis	45673	20/8618	0.0365235	0.346778	0.325567	ENSMUSG00000048217	1
mmu04310	Wnt signaling pathway	45704	167/8618	0.0374896	0.346778	0.325567	ENSMUSG00000022996/ENSMUSG00000020140	2
mmu04710	Circadian rhythm	45673	30/8618	0.0543126	0.35193	0.330404	ENSMUSG00000020889	1
mmu00512	Mucin type O-glycan biosynthesis	45673	32/8618	0.0578333	0.35193	0.330404	ENSMUSG00000034040	1
mmu04960	Aldosterone-regulated sodium reabsorption	45673	37/8618	0.0665813	0.35193	0.330404	ENSMUSG00000019970	1
mmu00514	Other types of O-glycan biosynthesis	45673	43/8618	0.0769784	0.356025	0.334248	ENSMUSG00000034040	1
mmu05217	Basal cell carcinoma	45673	63/8618	0.110857	0.366413	0.344001	ENSMUSG00000022996	1
mmu05221	Acute myeloid leukemia	45673	70/8618	0.122436	0.366413	0.344001	ENSMUSG00000066687	1
mmu04918	Thyroid hormone synthesis	45673	73/8618	0.127355	0.366413	0.344001	ENSMUSG00000019762	1
mmu04742	Taste transduction	45673	91/8618	0.156332	0.366413	0.344001	ENSMUSG00000070687	1
mmu04976	Bile secretion	45673	99/8618	0.168918	0.366413	0.344001	ENSMUSG00000023073	1
mmu05215	Prostate cancer	45673	99/8618	0.168918	0.366413	0.344001	ENSMUSG00000005640	1
mmu04916	Melanogenesis	45673	100/8618	0.170479	0.366413	0.344001	ENSMUSG00000022996	1
mmu04919	Thyroid hormone signaling pathway	45673	119/8618	0.199619	0.366413	0.344001	ENSMUSG00000034785	1
mmu04068	FoxO signaling pathway	45673	131/8618	0.217526	0.366413	0.344001	ENSMUSG00000019970	1
mmu04726	Serotonergic synapse	45673	131/8618	0.217526	0.366413	0.344001	ENSMUSG00000070687	1
mmu04550	Signaling pathways regulating pluripotency of stem cells	45673	140/8618	0.230709	0.366413	0.344001	ENSMUSG00000022996	1
mmu05017	Spinocerebellar ataxia	45673	141/8618	0.232161	0.366413	0.344001	ENSMUSG00000028519	1
mmu05224	Breast cancer	45673	147/8618	0.240818	0.366413	0.344001	ENSMUSG00000022996	1
mmu05226	Gastric cancer	45673	149/8618	0.243683	0.366413	0.344001	ENSMUSG00000022996	1
mmu04148	Efferocytosis	45673	151/8618	0.246538	0.366413	0.344001	ENSMUSG00000019970	1
mmu04390	Hippo signaling pathway	45673	156/8618	0.253632	0.366413	0.344001	ENSMUSG00000022996	1
mmu04934	Cushing syndrome	45673	162/8618	0.262062	0.366413	0.344001	ENSMUSG00000022996	1
mmu05200	Pathways in cancer	45704	542/8618	0.266474	0.366413	0.344001	ENSMUSG00000022996/ENSMUSG00000066687	2
mmu04141	Protein processing in endoplasmic reticulum	45673	170/8618	0.273163	0.366413	0.344001	ENSMUSG00000042104	1
mmu05225	Hepatocellular carcinoma	45673	173/8618	0.277286	0.366413	0.344001	ENSMUSG00000022996	1
mmu05205	Proteoglycans in cancer	45673	201/8618	0.314719	0.390598	0.366707	ENSMUSG00000022996	1
mmu05202	Transcriptional misregulation in cancer	45673	212/8618	0.328921	0.390598	0.366707	ENSMUSG00000066687	1
mmu04024	cAMP signaling pathway	45673	216/8618	0.334017	0.390598	0.366707	ENSMUSG00000070687	1
mmu04810	Regulation of actin cytoskeleton	45673	219/8618	0.337815	0.390598	0.366707	ENSMUSG00000005640	1
mmu05165	Human papillomavirus infection	45673	352/8618	0.48718	0.520769	0.488915	ENSMUSG00000022996	1
mmu04151	PI3K-Akt signaling pathway	45673	356/8618	0.49114	0.520769	0.488915	ENSMUSG00000019970	1
mmu05010	Alzheimer disease	45673	366/8618	0.500914	0.520769	0.488915	ENSMUSG00000022996	1
mmu04080	Neuroactive ligand-receptor interaction	45673	372/8618	0.506694	0.520769	0.488915	ENSMUSG00000070687	1
mmu05022	Pathways of neurodegeneration - multiple diseases	45673	456/8618	0.5813	0.5813	0.545744	ENSMUSG00000022996	1

## Sheet: KEGG_enrichment_G-C7
ID	Description	GeneRatio	BgRatio	pvalue	p.adjust	qvalue	geneID	Count
mmu00140	Steroid hormone biosynthesis	45777	91/8618	0.00025843	0.00997243	0.00865317	ENSMUSG00000029727/ENSMUSG00000054545/ENSMUSG00000025002/ENSMUSG00000022445	4
mmu00983	Drug metabolism - other enzymes	45777	92/8618	0.000269525	0.00997243	0.00865317	ENSMUSG00000055730/ENSMUSG00000033308/ENSMUSG00000054545/ENSMUSG00000050097	4
mmu05204	Chemical carcinogenesis - DNA adducts	45746	84/8618	0.00299964	0.0570369	0.0494914	ENSMUSG00000029727/ENSMUSG00000054545/ENSMUSG00000025002	3
mmu04977	Vitamin digestion and absorption	2/30	24/8618	0.00308307	0.0570369	0.0494914	ENSMUSG00000026726/ENSMUSG00000020609	2
mmu00830	Retinol metabolism	45746	97/8618	0.00450256	0.0631024	0.0547545	ENSMUSG00000029727/ENSMUSG00000054545/ENSMUSG00000025002	3
mmu00053	Ascorbate and aldarate metabolism	2/30	31/8618	0.00511641	0.0631024	0.0547545	ENSMUSG00000029201/ENSMUSG00000054545	2
mmu00040	Pentose and glucuronate interconversions	2/30	36/8618	0.00685757	0.0724944	0.0629041	ENSMUSG00000029201/ENSMUSG00000054545	2
mmu04979	Cholesterol metabolism	2/30	49/8618	0.0124476	0.106382	0.0923089	ENSMUSG00000047822/ENSMUSG00000020609	2
mmu00591	Linoleic acid metabolism	2/30	50/8618	0.0129384	0.106382	0.0923089	ENSMUSG00000029727/ENSMUSG00000025002	2
mmu04260	Cardiac muscle contraction	2/30	82/8618	0.032752	0.220393	0.191237	ENSMUSG00000038239/ENSMUSG00000025488	2
mmu05207	Chemical carcinogenesis - receptor activation	45746	209/8618	0.0352936	0.220393	0.191237	ENSMUSG00000029727/ENSMUSG00000022383/ENSMUSG00000054545	3
mmu00590	Arachidonic acid metabolism	2/30	86/8618	0.0357395	0.220393	0.191237	ENSMUSG00000006345/ENSMUSG00000025002	2
mmu00430	Taurine and hypotaurine metabolism	45687	13/8618	0.0443511	0.25246	0.219062	ENSMUSG00000006345	1
mmu04922	Glucagon signaling pathway	2/30	104/8618	0.0504024	0.266413	0.231169	ENSMUSG00000022383/ENSMUSG00000069805	2
mmu00220	Arginine biosynthesis	45687	20/8618	0.0674386	0.326953	0.2837	ENSMUSG00000031173	1
mmu00770	Pantothenate and CoA biosynthesis	45687	21/8618	0.0706925	0.326953	0.2837	ENSMUSG00000033308	1
mmu04726	Serotonergic synapse	2/30	131/8618	0.0756728	0.329399	0.285823	ENSMUSG00000025002/ENSMUSG00000022445	2
mmu04932	Non-alcoholic fatty liver disease	2/30	150/8618	0.095411	0.383718	0.332956	ENSMUSG00000022383/ENSMUSG00000025488	2
mmu00410	beta-Alanine metabolism	45687	32/8618	0.105769	0.383718	0.332956	ENSMUSG00000033308	1
mmu05160	Hepatitis C	2/30	162/8618	0.108569	0.383718	0.332956	ENSMUSG00000067297/ENSMUSG00000022383	2
mmu00030	Pentose phosphate pathway	45687	33/8618	0.108893	0.383718	0.332956	ENSMUSG00000069805	1
mmu00051	Fructose and mannose metabolism	45687	36/8618	0.118203	0.397593	0.344995	ENSMUSG00000069805	1
mmu04080	Neuroactive ligand-receptor interaction	45746	372/8618	0.137767	0.404634	0.351105	ENSMUSG00000046961/ENSMUSG00000005268/ENSMUSG00000028778	3
mmu00860	Porphyrin metabolism	45687	43/8618	0.139563	0.404634	0.351105	ENSMUSG00000054545	1
mmu04975	Fat digestion and absorption	45687	43/8618	0.139563	0.404634	0.351105	ENSMUSG00000020609	1
mmu05415	Diabetic cardiomyopathy	2/30	191/8618	0.142169	0.404634	0.351105	ENSMUSG00000022383/ENSMUSG00000025488	2
mmu00520	Amino sugar and nucleotide sugar metabolism	45687	51/8618	0.163362	0.431782	0.374661	ENSMUSG00000029201	1
mmu02010	ABC transporters	45687	52/8618	0.166292	0.431782	0.374661	ENSMUSG00000044748	1
mmu04978	Mineral absorption	45687	53/8618	0.169212	0.431782	0.374661	ENSMUSG00000040808	1
mmu00240	Pyrimidine metabolism	45687	58/8618	0.183663	0.433172	0.375868	ENSMUSG00000033308	1
mmu00310	Lysine degradation	45687	62/8618	0.195049	0.433172	0.375868	ENSMUSG00000041660	1
mmu00010	Glycolysis / Gluconeogenesis	45687	67/8618	0.209066	0.433172	0.375868	ENSMUSG00000069805	1
mmu04137	Mitophagy - animal	45687	68/8618	0.211841	0.433172	0.375868	ENSMUSG00000023826	1
mmu05012	Parkinson disease	2/30	249/8618	0.214539	0.433172	0.375868	ENSMUSG00000023826/ENSMUSG00000025488	2
mmu00982	Drug metabolism - cytochrome P450	45687	71/8618	0.220109	0.433172	0.375868	ENSMUSG00000054545	1
mmu04920	Adipocytokine signaling pathway	45687	71/8618	0.220109	0.433172	0.375868	ENSMUSG00000022383	1
mmu00480	Glutathione metabolism	45687	72/8618	0.222846	0.433172	0.375868	ENSMUSG00000006345	1
mmu00980	Metabolism of xenobiotics by cytochrome P450	45687	73/8618	0.225575	0.433172	0.375868	ENSMUSG00000054545	1
mmu04917	Prolactin signaling pathway	45687	74/8618	0.228293	0.433172	0.375868	ENSMUSG00000005268	1
mmu04911	Insulin secretion	45687	85/8618	0.257599	0.472166	0.409703	ENSMUSG00000031576	1
mmu04512	ECM-receptor interaction	45687	88/8618	0.265402	0.472166	0.409703	ENSMUSG00000026725	1
mmu03320	PPAR signaling pathway	45687	89/8618	0.267986	0.472166	0.409703	ENSMUSG00000022383	1
mmu04976	Bile secretion	45687	99/8618	0.293343	0.504823	0.43804	ENSMUSG00000054545	1
mmu04931	Insulin resistance	45687	109/8618	0.317851	0.529306	0.459284	ENSMUSG00000022383	1
mmu00190	Oxidative phosphorylation	45687	120/8618	0.343859	0.529306	0.459284	ENSMUSG00000025488	1
mmu05150	Staphylococcus aureus infection	45687	120/8618	0.343859	0.529306	0.459284	ENSMUSG00000044748	1
mmu05014	Amyotrophic lateral sclerosis	2/30	352/8618	0.348295	0.529306	0.459284	ENSMUSG00000023826/ENSMUSG00000025488	2
mmu04152	AMPK signaling pathway	45687	123/8618	0.350785	0.529306	0.459284	ENSMUSG00000069805	1
mmu04151	PI3K-Akt signaling pathway	2/30	356/8618	0.353428	0.529306	0.459284	ENSMUSG00000026725/ENSMUSG00000005268	2
mmu04750	Inflammatory mediator regulation of TRP channels	45687	126/8618	0.357639	0.529306	0.459284	ENSMUSG00000025002	1
mmu03010	Ribosome	45687	130/8618	0.36667	0.532031	0.461649	ENSMUSG00000002500	1
mmu04910	Insulin signaling pathway	45687	138/8618	0.384365	0.537449	0.466349	ENSMUSG00000069805	1
mmu04936	Alcoholic liver disease	45687	139/8618	0.386543	0.537449	0.466349	ENSMUSG00000022383	1
mmu04270	Vascular smooth muscle contraction	45687	143/8618	0.395181	0.537449	0.466349	ENSMUSG00000031576	1
mmu04120	Ubiquitin mediated proteolysis	45687	145/8618	0.399455	0.537449	0.466349	ENSMUSG00000023826	1
mmu04148	Efferocytosis	45687	151/8618	0.412104	0.544566	0.472526	ENSMUSG00000074968	1
mmu05206	MicroRNAs in cancer	45687	161/8618	0.432616	0.546489	0.474194	ENSMUSG00000026725	1
mmu04514	Cell adhesion molecules	45687	163/8618	0.436635	0.546489	0.474194	ENSMUSG00000047085	1
mmu04630	JAK-STAT signaling pathway	45687	167/8618	0.444589	0.546489	0.474194	ENSMUSG00000005268	1
mmu04022	cGMP-PKG signaling pathway	45687	170/8618	0.450484	0.546489	0.474194	ENSMUSG00000031576	1
mmu04141	Protein processing in endoplasmic reticulum	45687	170/8618	0.450484	0.546489	0.474194	ENSMUSG00000023826	1
mmu05022	Pathways of neurodegeneration - multiple diseases	2/30	456/8618	0.476472	0.568692	0.49346	ENSMUSG00000023826/ENSMUSG00000025488	2
mmu04510	Focal adhesion	45687	200/8618	0.5062	0.589394	0.511423	ENSMUSG00000026725	1
mmu05208	Chemical carcinogenesis - reactive oxygen species	45687	207/8618	0.518392	0.589394	0.511423	ENSMUSG00000025488	1
mmu04714	Thermogenesis	45687	215/8618	0.53197	0.589394	0.511423	ENSMUSG00000025488	1
mmu04024	cAMP signaling pathway	45687	216/8618	0.533641	0.589394	0.511423	ENSMUSG00000022383	1
mmu05417	Lipid and atherosclerosis	45687	216/8618	0.533641	0.589394	0.511423	ENSMUSG00000020609	1
mmu05171	Coronavirus disease - COVID-19	45687	235/8618	0.564314	0.61351	0.532348	ENSMUSG00000002500	1
mmu04020	Calcium signaling pathway	45687	240/8618	0.572056	0.61351	0.532348	ENSMUSG00000038239	1
mmu05020	Prion disease	45687	253/8618	0.591569	0.625373	0.542642	ENSMUSG00000025488	1
mmu05016	Huntington disease	45687	287/8618	0.638621	0.659031	0.571848	ENSMUSG00000025488	1
mmu04060	Cytokine-cytokine receptor interaction	45687	289/8618	0.64122	0.659031	0.571848	ENSMUSG00000005268	1
mmu05165	Human papillomavirus infection	45687	352/8618	0.714417	0.724204	0.628399	ENSMUSG00000026725	1
mmu05010	Alzheimer disease	45687	366/8618	0.728602	0.728602	0.632215	ENSMUSG00000025488	1

## Sheet: KEGG_enrichment_G-C6
ID	Description	GeneRatio	BgRatio	pvalue	p.adjust	qvalue	geneID	Count
mmu00100	Steroid biosynthesis	45666	20/8618	0.0207032	0.204465	0.181244	ENSMUSG00000021273	1
mmu04014	Ras signaling pathway	45697	232/8618	0.0229305	0.204465	0.181244	ENSMUSG00000058908/ENSMUSG00000000182	2
mmu00592	alpha-Linolenic acid metabolism	45666	25/8618	0.0258191	0.204465	0.181244	ENSMUSG00000058908	1
mmu04614	Renin-angiotensin system	45666	36/8618	0.0369905	0.204465	0.181244	ENSMUSG00000063713	1
mmu04975	Fat digestion and absorption	45666	43/8618	0.0440402	0.204465	0.181244	ENSMUSG00000058908	1
mmu00565	Ether lipid metabolism	45666	48/8618	0.0490475	0.204465	0.181244	ENSMUSG00000058908	1
mmu00591	Linoleic acid metabolism	45666	50/8618	0.0510439	0.204465	0.181244	ENSMUSG00000058908	1
mmu04978	Mineral absorption	45666	53/8618	0.0540315	0.204465	0.181244	ENSMUSG00000029868	1
mmu04961	Endocrine and other factor-regulated calcium reabsorption	45666	60/8618	0.0609701	0.204465	0.181244	ENSMUSG00000063713	1
mmu04115	p53 signaling pathway	45666	72/8618	0.0727597	0.204465	0.181244	ENSMUSG00000037411	1
mmu05218	Melanoma	45666	72/8618	0.0727597	0.204465	0.181244	ENSMUSG00000000182	1
mmu04970	Salivary secretion	45666	83/8618	0.083451	0.204465	0.181244	ENSMUSG00000029868	1
mmu00590	Arachidonic acid metabolism	45666	86/8618	0.0863478	0.204465	0.181244	ENSMUSG00000058908	1
mmu04610	Complement and coagulation cascades	45666	91/8618	0.0911576	0.204465	0.181244	ENSMUSG00000037411	1
mmu00564	Glycerophospholipid metabolism	45666	98/8618	0.0978535	0.204465	0.181244	ENSMUSG00000058908	1
mmu04933	AGE-RAGE signaling pathway in diabetic complications	45666	101/8618	0.10071	0.204465	0.181244	ENSMUSG00000037411	1
mmu05142	Chagas disease	45666	103/8618	0.102609	0.204465	0.181244	ENSMUSG00000037411	1
mmu04928	Parathyroid hormone synthesis, secretion and action	45666	108/8618	0.107343	0.204465	0.181244	ENSMUSG00000000182	1
mmu04972	Pancreatic secretion	45666	112/8618	0.111114	0.204465	0.181244	ENSMUSG00000058908	1
mmu04066	HIF-1 signaling pathway	45666	113/8618	0.112054	0.204465	0.181244	ENSMUSG00000037411	1
mmu04670	Leukocyte transendothelial migration	45666	114/8618	0.112994	0.204465	0.181244	ENSMUSG00000066720	1
mmu04371	Apelin signaling pathway	45666	136/8618	0.133443	0.204626	0.181386	ENSMUSG00000037411	1
mmu04270	Vascular smooth muscle contraction	45666	143/8618	0.139862	0.204626	0.181386	ENSMUSG00000058908	1
mmu05224	Breast cancer	45666	147/8618	0.14351	0.204626	0.181386	ENSMUSG00000000182	1
mmu05226	Gastric cancer	45666	149/8618	0.145329	0.204626	0.181386	ENSMUSG00000000182	1
mmu04390	Hippo signaling pathway	45666	156/8618	0.151669	0.204626	0.181386	ENSMUSG00000037411	1
mmu05160	Hepatitis C	45666	162/8618	0.15707	0.204626	0.181386	ENSMUSG00000066720	1
mmu04514	Cell adhesion molecules	45666	163/8618	0.157967	0.204626	0.181386	ENSMUSG00000066720	1
mmu04530	Tight junction	45666	164/8618	0.158863	0.204626	0.181386	ENSMUSG00000066720	1
mmu04310	Wnt signaling pathway	45666	167/8618	0.161547	0.204626	0.181386	ENSMUSG00000019880	1
mmu04218	Cellular senescence	45666	176/8618	0.169553	0.207839	0.184234	ENSMUSG00000037411	1
mmu05202	Transcriptional misregulation in cancer	45666	212/8618	0.200902	0.231212	0.204952	ENSMUSG00000028341	1
mmu04015	Rap1 signaling pathway	45666	214/8618	0.202612	0.231212	0.204952	ENSMUSG00000000182	1
mmu04810	Regulation of actin cytoskeleton	45666	219/8618	0.206873	0.231212	0.204952	ENSMUSG00000000182	1
mmu04020	Calcium signaling pathway	45666	240/8618	0.224552	0.243799	0.21611	ENSMUSG00000000182	1
mmu04010	MAPK signaling pathway	45666	294/8618	0.268413	0.283325	0.251146	ENSMUSG00000000182	1
mmu04151	PI3K-Akt signaling pathway	45666	356/8618	0.316041	0.324583	0.287719	ENSMUSG00000000182	1
mmu05200	Pathways in cancer	45666	542/8618	0.442832	0.442832	0.392538	ENSMUSG00000000182	1

## Sheet: KEGG_enrichment_G-C5
ID	Description	GeneRatio	BgRatio	pvalue	p.adjust	qvalue	geneID	Count
mmu04060	Cytokine-cytokine receptor interaction	45791	289/8618	6.39341e-05	0.00294097	0.00255736	ENSMUSG00000035448/ENSMUSG00000029380/ENSMUSG00000046108/ENSMUSG00000005364/ENSMUSG00000030117	5
mmu04061	Viral protein interaction with cytokine and cytokine receptor	45702	92/8618	0.00943732	0.145002	0.126089	ENSMUSG00000035448/ENSMUSG00000029380	2
mmu04657	IL-17 signaling pathway	45702	93/8618	0.00963581	0.145002	0.126089	ENSMUSG00000029380/ENSMUSG00000046108	2
mmu05146	Amoebiasis	45702	107/8618	0.0126089	0.145002	0.126089	ENSMUSG00000029380/ENSMUSG00000020826	2
mmu00220	Arginine biosynthesis	45671	20/8618	0.0320284	0.242963	0.211272	ENSMUSG00000020826	1
mmu00900	Terpenoid backbone biosynthesis	45671	23/8618	0.0367496	0.242963	0.211272	ENSMUSG00000058258	1
mmu04062	Chemokine signaling pathway	45702	190/8618	0.0369726	0.242963	0.211272	ENSMUSG00000035448/ENSMUSG00000029380	2
mmu05167	Kaposi sarcoma-associated herpesvirus infection	45702	217/8618	0.0470719	0.270663	0.235359	ENSMUSG00000035448/ENSMUSG00000029380	2
mmu03460	Fanconi anemia pathway	45671	51/8618	0.0797951	0.28764	0.250122	ENSMUSG00000045102	1
mmu00330	Arginine and proline metabolism	45671	54/8618	0.0842996	0.28764	0.250122	ENSMUSG00000020826	1
mmu05134	Legionellosis	45671	60/8618	0.0932472	0.28764	0.250122	ENSMUSG00000029380	1
mmu05140	Leishmaniasis	45671	70/8618	0.10798	0.28764	0.250122	ENSMUSG00000020826	1
mmu04924	Renin secretion	45671	75/8618	0.115262	0.28764	0.250122	ENSMUSG00000056025	1
mmu05133	Pertussis	45671	76/8618	0.116712	0.28764	0.250122	ENSMUSG00000020826	1
mmu04146	Peroxisome	45671	86/8618	0.13109	0.28764	0.250122	ENSMUSG00000020826	1
mmu05323	Rheumatoid arthritis	45671	87/8618	0.132516	0.28764	0.250122	ENSMUSG00000029380	1
mmu04610	Complement and coagulation cascades	45671	91/8618	0.138197	0.28764	0.250122	ENSMUSG00000022766	1
mmu05222	Small cell lung cancer	45671	93/8618	0.141025	0.28764	0.250122	ENSMUSG00000020826	1
mmu04640	Hematopoietic cell lineage	45671	94/8618	0.142436	0.28764	0.250122	ENSMUSG00000005364	1
mmu00830	Retinol metabolism	45671	97/8618	0.146655	0.28764	0.250122	ENSMUSG00000063415	1
mmu04916	Melanogenesis	45671	100/8618	0.150854	0.28764	0.250122	ENSMUSG00000027596	1
mmu05142	Chagas disease	45671	103/8618	0.155035	0.28764	0.250122	ENSMUSG00000020826	1
mmu04064	NF-kappa B signaling pathway	45671	105/8618	0.157811	0.28764	0.250122	ENSMUSG00000029380	1
mmu05145	Toxoplasmosis	45671	109/8618	0.163339	0.28764	0.250122	ENSMUSG00000020826	1
mmu04972	Pancreatic secretion	45671	112/8618	0.167462	0.28764	0.250122	ENSMUSG00000056025	1
mmu04066	HIF-1 signaling pathway	45671	113/8618	0.168832	0.28764	0.250122	ENSMUSG00000020826	1
mmu04668	TNF signaling pathway	45671	113/8618	0.168832	0.28764	0.250122	ENSMUSG00000029380	1
mmu04926	Relaxin signaling pathway	45671	129/8618	0.190474	0.310099	0.269651	ENSMUSG00000020826	1
mmu04371	Apelin signaling pathway	45671	136/8618	0.199777	0.310099	0.269651	ENSMUSG00000020826	1
mmu04936	Alcoholic liver disease	45671	139/8618	0.203733	0.310099	0.269651	ENSMUSG00000029380	1
mmu05322	Systemic lupus erythematosus	45671	143/8618	0.20898	0.310099	0.269651	ENSMUSG00000069273	1
mmu05200	Pathways in cancer	45702	542/8618	0.218741	0.314441	0.273427	ENSMUSG00000005364/ENSMUSG00000020826	2
mmu04630	JAK-STAT signaling pathway	45671	167/8618	0.239793	0.334257	0.290658	ENSMUSG00000005364	1
mmu05152	Tuberculosis	45671	179/8618	0.254778	0.3447	0.299739	ENSMUSG00000020826	1
mmu05034	Alcoholism	45671	199/8618	0.279145	0.350857	0.305093	ENSMUSG00000069273	1
mmu04613	Neutrophil extracellular trap formation	45671	201/8618	0.281541	0.350857	0.305093	ENSMUSG00000069273	1
mmu04621	NOD-like receptor signaling pathway	45671	205/8618	0.28631	0.350857	0.305093	ENSMUSG00000029380	1
mmu05202	Transcriptional misregulation in cancer	45671	212/8618	0.294585	0.350857	0.305093	ENSMUSG00000069273	1
mmu05417	Lipid and atherosclerosis	45671	216/8618	0.299273	0.350857	0.305093	ENSMUSG00000029380	1
mmu05203	Viral carcinogenesis	45671	221/8618	0.305093	0.350857	0.305093	ENSMUSG00000035448	1
mmu04020	Calcium signaling pathway	45671	240/8618	0.326802	0.366656	0.318832	ENSMUSG00000020826	1
mmu05163	Human cytomegalovirus infection	45671	248/8618	0.335753	0.36773	0.319765	ENSMUSG00000035448	1
mmu05014	Amyotrophic lateral sclerosis	45671	352/8618	0.442494	0.471346	0.409866	ENSMUSG00000020826	1
mmu05010	Alzheimer disease	45671	366/8618	0.455579	0.471346	0.409866	ENSMUSG00000020826	1
mmu04080	Neuroactive ligand-receptor interaction	45671	372/8618	0.461099	0.471346	0.409866	ENSMUSG00000020090	1
mmu05022	Pathways of neurodegeneration - multiple diseases	45671	456/8618	0.53312	0.53312	0.463583	ENSMUSG00000020826	1

## Sheet: KEGG_enrichment_G-C4
ID	Description	GeneRatio	BgRatio	pvalue	p.adjust	qvalue	geneID	Count
mmu04920	Adipocytokine signaling pathway	45699	71/8618	0.00350818	0.0703203	0.0575722	ENSMUSG00000028599/ENSMUSG00000053113	2
mmu04924	Renin secretion	45699	75/8618	0.00390669	0.0703203	0.0575722	ENSMUSG00000074195/ENSMUSG00000028262	2
mmu04972	Pancreatic secretion	45699	112/8618	0.00852833	0.0780836	0.0639281	ENSMUSG00000074195/ENSMUSG00000028262	2
mmu04668	TNF signaling pathway	45699	113/8618	0.00867595	0.0780836	0.0639281	ENSMUSG00000028599/ENSMUSG00000053113	2
mmu00603	Glycosphingolipid biosynthesis - globo and isoglobo series	45668	16/8618	0.0202455	0.145767	0.119342	ENSMUSG00000055978	1
mmu00100	Steroid biosynthesis	45668	20/8618	0.0252483	0.15149	0.124027	ENSMUSG00000031604	1
mmu00601	Glycosphingolipid biosynthesis - lacto and neolacto series	45668	26/8618	0.0327089	0.168217	0.137722	ENSMUSG00000055978	1
mmu05033	Nicotine addiction	45668	40/8618	0.0499157	0.224621	0.1839	ENSMUSG00000001260	1
mmu04930	Type II diabetes mellitus	45668	48/8618	0.0596227	0.234274	0.191803	ENSMUSG00000053113	1
mmu04080	Neuroactive ligand-receptor interaction	45699	372/8618	0.0790069	0.234274	0.191803	ENSMUSG00000030043/ENSMUSG00000001260	2
mmu04917	Prolactin signaling pathway	45668	74/8618	0.0905513	0.234274	0.191803	ENSMUSG00000053113	1
mmu03018	RNA degradation	45668	80/8618	0.097556	0.234274	0.191803	ENSMUSG00000090919	1
mmu04727	GABAergic synapse	45668	89/8618	0.107971	0.234274	0.191803	ENSMUSG00000001260	1
mmu05032	Morphine addiction	45668	91/8618	0.110271	0.234274	0.191803	ENSMUSG00000001260	1
mmu04061	Viral protein interaction with cytokine and cytokine receptor	45668	92/8618	0.111418	0.234274	0.191803	ENSMUSG00000028599	1
mmu04657	IL-17 signaling pathway	45668	93/8618	0.112565	0.234274	0.191803	ENSMUSG00000050578	1
mmu04350	TGF-beta signaling pathway	45668	95/8618	0.114854	0.234274	0.191803	ENSMUSG00000074934	1
mmu03015	mRNA surveillance pathway	45668	97/8618	0.117137	0.234274	0.191803	ENSMUSG00000090919	1
mmu04928	Parathyroid hormone synthesis, secretion and action	45668	108/8618	0.129601	0.234308	0.191831	ENSMUSG00000050578	1
mmu04931	Insulin resistance	45668	109/8618	0.130726	0.234308	0.191831	ENSMUSG00000053113	1
mmu04935	Growth hormone synthesis, secretion and action	45668	116/8618	0.138564	0.234308	0.191831	ENSMUSG00000053113	1
mmu04380	Osteoclast differentiation	45668	124/8618	0.147444	0.234308	0.191831	ENSMUSG00000053113	1
mmu04926	Relaxin signaling pathway	45668	129/8618	0.152951	0.234308	0.191831	ENSMUSG00000050578	1
mmu04910	Insulin signaling pathway	45668	138/8618	0.162783	0.234308	0.191831	ENSMUSG00000053113	1
mmu04723	Retrograde endocannabinoid signaling	45668	139/8618	0.163869	0.234308	0.191831	ENSMUSG00000001260	1
mmu04120	Ubiquitin mediated proteolysis	45668	145/8618	0.170359	0.234308	0.191831	ENSMUSG00000053113	1
mmu04932	Non-alcoholic fatty liver disease	45668	150/8618	0.175731	0.234308	0.191831	ENSMUSG00000053113	1
mmu05160	Hepatitis C	45668	162/8618	0.188497	0.240049	0.196531	ENSMUSG00000053113	1
mmu04630	JAK-STAT signaling pathway	45668	167/8618	0.193763	0.240049	0.196531	ENSMUSG00000053113	1
mmu05164	Influenza A	45668	173/8618	0.200041	0.240049	0.196531	ENSMUSG00000053113	1
mmu05170	Human immunodeficiency virus 1 infection	45668	233/8618	0.26042	0.300586	0.246093	ENSMUSG00000028599	1
mmu04020	Calcium signaling pathway	45668	240/8618	0.267187	0.300586	0.246093	ENSMUSG00000030043	1
mmu04060	Cytokine-cytokine receptor interaction	45668	289/8618	0.313005	0.34146	0.279558	ENSMUSG00000028599	1
mmu05014	Amyotrophic lateral sclerosis	45668	352/8618	0.368083	0.389735	0.319081	ENSMUSG00000028599	1
mmu05168	Herpes simplex virus 1 infection	45668	441/8618	0.439064	0.450287	0.368656	ENSMUSG00000053113	1
mmu05022	Pathways of neurodegeneration - multiple diseases	45668	456/8618	0.450287	0.450287	0.368656	ENSMUSG00000028599	1

## Sheet: KEGG_enrichment_G-C3
ID	Description	GeneRatio	BgRatio	pvalue	p.adjust	qvalue	geneID	Count
mmu04657	IL-17 signaling pathway	45823	93/8618	6.21108e-09	1.7391e-07	1.37298e-07	ENSMUSG00000026822/ENSMUSG00000029371/ENSMUSG00000056054/ENSMUSG00000043613/ENSMUSG00000056071/ENSMUSG00000035373	6
mmu05323	Rheumatoid arthritis	45703	87/8618	0.00971308	0.100932	0.079683	ENSMUSG00000029371/ENSMUSG00000043613	2
mmu04061	Viral protein interaction with cytokine and cytokine receptor	45703	92/8618	0.0108141	0.100932	0.079683	ENSMUSG00000029371/ENSMUSG00000035373	2
mmu04668	TNF signaling pathway	45703	113/8618	0.0160073	0.112051	0.0884615	ENSMUSG00000029371/ENSMUSG00000043613	2
mmu00532	Glycosaminoglycan biosynthesis - chondroitin sulfate / dermatan sulfate	45672	21/8618	0.0359632	0.1707	0.134763	ENSMUSG00000056643	1
mmu04062	Chemokine signaling pathway	45703	190/8618	0.0420535	0.1707	0.134763	ENSMUSG00000029371/ENSMUSG00000035373	2
mmu05310	Asthma	45672	25/8618	0.042675	0.1707	0.134763	ENSMUSG00000005339	1
mmu04136	Autophagy - other	45672	32/8618	0.0543157	0.190105	0.150083	ENSMUSG00000038295	1
mmu00250	Alanine, aspartate and glutamate metabolism	45672	38/8618	0.0641882	0.199697	0.157655	ENSMUSG00000011148	1
mmu04060	Cytokine-cytokine receptor interaction	45703	289/8618	0.088325	0.24731	0.195245	ENSMUSG00000029371/ENSMUSG00000035373	2
mmu04664	Fc epsilon RI signaling pathway	45672	66/8618	0.109001	0.261623	0.206544	ENSMUSG00000005339	1
mmu04137	Mitophagy - animal	45672	68/8618	0.112124	0.261623	0.206544	ENSMUSG00000038295	1
mmu05133	Pertussis	45672	76/8618	0.124514	0.268185	0.211725	ENSMUSG00000029371	1
mmu04080	Neuroactive ligand-receptor interaction	45703	372/8618	0.134903	0.269806	0.213005	ENSMUSG00000044014/ENSMUSG00000090550	2
mmu00830	Retinol metabolism	45672	97/8618	0.156275	0.278676	0.220007	ENSMUSG00000027068	1
mmu05215	Prostate cancer	45672	99/8618	0.159243	0.278676	0.220007	ENSMUSG00000043613	1
mmu04625	C-type lectin receptor signaling pathway	45672	112/8618	0.178299	0.279742	0.220849	ENSMUSG00000030144	1
mmu04670	Leukocyte transendothelial migration	45672	114/8618	0.181195	0.279742	0.220849	ENSMUSG00000020469	1
mmu04071	Sphingolipid signaling pathway	45672	120/8618	0.189825	0.279742	0.220849	ENSMUSG00000005339	1
mmu00230	Purine metabolism	45672	133/8618	0.208233	0.290644	0.229455	ENSMUSG00000011148	1
mmu04140	Autophagy - animal	45672	140/8618	0.217983	0.290644	0.229455	ENSMUSG00000038295	1
mmu04072	Phospholipase D signaling pathway	45672	149/8618	0.230353	0.293177	0.231455	ENSMUSG00000005339	1
mmu04510	Focal adhesion	45672	200/8618	0.297072	0.345173	0.272505	ENSMUSG00000020469	1
mmu05202	Transcriptional misregulation in cancer	45672	212/8618	0.311966	0.345173	0.272505	ENSMUSG00000043613	1
mmu05417	Lipid and atherosclerosis	45672	216/8618	0.316865	0.345173	0.272505	ENSMUSG00000043613	1
mmu04810	Regulation of actin cytoskeleton	45672	219/8618	0.320518	0.345173	0.272505	ENSMUSG00000020469	1
mmu05171	Coronavirus disease - COVID-19	45672	235/8618	0.339693	0.352274	0.278111	ENSMUSG00000043613	1
mmu05132	Salmonella infection	45672	251/8618	0.358362	0.358362	0.282917	ENSMUSG00000020469	1

## Sheet: KEGG_enrichment_G-C2
ID	Description	GeneRatio	BgRatio	pvalue	p.adjust	qvalue	geneID	Count
mmu04060	Cytokine-cytokine receptor interaction	45832	289/8618	0.000109071	0.00588982	0.00539613	ENSMUSG00000026068/ENSMUSG00000028602/ENSMUSG00000026180/ENSMUSG00000028965/ENSMUSG00000026700/ENSMUSG00000026069	6
mmu04614	Renin-angiotensin system	45712	36/8618	0.00441991	0.108954	0.0998217	ENSMUSG00000061068/ENSMUSG00000001865	2
mmu04072	Phospholipase D signaling pathway	45740	149/8618	0.00785531	0.108954	0.0998217	ENSMUSG00000026180/ENSMUSG00000061878/ENSMUSG00000024680	3
mmu00600	Sphingolipid metabolism	45712	49/8618	0.00807069	0.108954	0.0998217	ENSMUSG00000043430/ENSMUSG00000061878	2
mmu04061	Viral protein interaction with cytokine and cytokine receptor	45712	92/8618	0.0267159	0.265199	0.24297	ENSMUSG00000026068/ENSMUSG00000026180	2
mmu00830	Retinol metabolism	45712	97/8618	0.0294666	0.265199	0.24297	ENSMUSG00000028174/ENSMUSG00000015134	2
mmu04071	Sphingolipid signaling pathway	45712	120/8618	0.0434749	0.301723	0.276433	ENSMUSG00000061878/ENSMUSG00000024680	2
mmu04142	Lysosome	45712	130/8618	0.0502073	0.301723	0.276433	ENSMUSG00000028238/ENSMUSG00000043430	2
mmu00900	Terpenoid backbone biosynthesis	45681	23/8618	0.0622046	0.301723	0.276433	ENSMUSG00000059743	1
mmu04148	Efferocytosis	45712	151/8618	0.0654721	0.301723	0.276433	ENSMUSG00000040413/ENSMUSG00000061878	2
mmu05310	Asthma	45681	25/8618	0.0674348	0.301723	0.276433	ENSMUSG00000024680	1
mmu00340	Histidine metabolism	45681	26/8618	0.0700395	0.301723	0.276433	ENSMUSG00000027360	1
mmu04966	Collecting duct acid secretion	45681	27/8618	0.0726371	0.301723	0.276433	ENSMUSG00000028238	1
mmu05164	Influenza A	45712	173/8618	0.0829169	0.316455	0.289929	ENSMUSG00000033825/ENSMUSG00000059743	2
mmu05152	Tuberculosis	45712	179/8618	0.0879041	0.316455	0.289929	ENSMUSG00000028238/ENSMUSG00000061878	2
mmu04020	Calcium signaling pathway	45712	240/8618	0.143065	0.406536	0.37246	ENSMUSG00000061878/ENSMUSG00000041347	2
mmu04370	VEGF signaling pathway	45681	58/8618	0.149802	0.406536	0.37246	ENSMUSG00000061878	1
mmu05321	Inflammatory bowel disease	45681	62/8618	0.159298	0.406536	0.37246	ENSMUSG00000026068	1
mmu04664	Fc epsilon RI signaling pathway	45681	66/8618	0.168693	0.406536	0.37246	ENSMUSG00000024680	1
mmu04721	Synaptic vesicle cycle	45681	77/8618	0.194013	0.406536	0.37246	ENSMUSG00000028238	1
mmu05412	Arrhythmogenic right ventricular cardiomyopathy	45681	77/8618	0.194013	0.406536	0.37246	ENSMUSG00000032796	1
mmu05416	Viral myocarditis	45681	81/8618	0.203036	0.406536	0.37246	ENSMUSG00000032796	1
mmu05323	Rheumatoid arthritis	45681	87/8618	0.216389	0.406536	0.37246	ENSMUSG00000028238	1
mmu04512	ECM-receptor interaction	45681	88/8618	0.218593	0.406536	0.37246	ENSMUSG00000032796	1
mmu04610	Complement and coagulation cascades	45681	91/8618	0.225171	0.406536	0.37246	ENSMUSG00000041347	1
mmu05410	Hypertrophic cardiomyopathy	45681	91/8618	0.225171	0.406536	0.37246	ENSMUSG00000032796	1
mmu04666	Fc gamma R-mediated phagocytosis	45681	93/8618	0.229527	0.406536	0.37246	ENSMUSG00000061878	1
mmu05222	Small cell lung cancer	45681	93/8618	0.229527	0.406536	0.37246	ENSMUSG00000032796	1
mmu05414	Dilated cardiomyopathy	45681	94/8618	0.231696	0.406536	0.37246	ENSMUSG00000032796	1
mmu05165	Human papillomavirus infection	45712	352/8618	0.256746	0.406536	0.37246	ENSMUSG00000032796/ENSMUSG00000028238	2
mmu04974	Protein digestion and absorption	45681	107/8618	0.259367	0.406536	0.37246	ENSMUSG00000001865	1
mmu05146	Amoebiasis	45681	107/8618	0.259367	0.406536	0.37246	ENSMUSG00000032796	1
mmu05145	Toxoplasmosis	45681	109/8618	0.263538	0.406536	0.37246	ENSMUSG00000032796	1
mmu04972	Pancreatic secretion	45681	112/8618	0.269753	0.406536	0.37246	ENSMUSG00000001865	1
mmu04066	HIF-1 signaling pathway	45681	113/8618	0.271813	0.406536	0.37246	ENSMUSG00000001131	1
mmu00190	Oxidative phosphorylation	45681	120/8618	0.286081	0.406536	0.37246	ENSMUSG00000028238	1
mmu04114	Oocyte meiosis	45681	120/8618	0.286081	0.406536	0.37246	ENSMUSG00000036928	1
mmu05150	Staphylococcus aureus infection	45681	120/8618	0.286081	0.406536	0.37246	ENSMUSG00000044041	1
mmu04750	Inflammatory mediator regulation of TRP channels	45681	126/8618	0.298097	0.41275	0.378153	ENSMUSG00000041347	1
mmu04915	Estrogen signaling pathway	45681	134/8618	0.313817	0.418426	0.383353	ENSMUSG00000044041	1
mmu04371	Apelin signaling pathway	45681	136/8618	0.317694	0.418426	0.383353	ENSMUSG00000061878	1
mmu04145	Phagosome	45681	173/8618	0.385742	0.495955	0.454383	ENSMUSG00000028238	1
mmu04062	Chemokine signaling pathway	45681	190/8618	0.414781	0.511094	0.468254	ENSMUSG00000026180	1
mmu05415	Diabetic cardiomyopathy	45681	191/8618	0.416447	0.511094	0.468254	ENSMUSG00000061068	1
mmu04510	Focal adhesion	45681	200/8618	0.431242	0.511765	0.468869	ENSMUSG00000032796	1
mmu05202	Transcriptional misregulation in cancer	45681	212/8618	0.450411	0.511765	0.468869	ENSMUSG00000025932	1
mmu05200	Pathways in cancer	45712	542/8618	0.451039	0.511765	0.468869	ENSMUSG00000032796/ENSMUSG00000041347	2
mmu04810	Regulation of actin cytoskeleton	45681	219/8618	0.461305	0.511765	0.468869	ENSMUSG00000041347	1
mmu05203	Viral carcinogenesis	45681	221/8618	0.46438	0.511765	0.468869	ENSMUSG00000028238	1
mmu05166	Human T-cell leukemia virus 1 infection	45681	243/8618	0.497107	0.533936	0.489181	ENSMUSG00000059743	1
mmu05163	Human cytomegalovirus infection	45681	248/8618	0.504273	0.533936	0.489181	ENSMUSG00000026180	1
mmu04144	Endocytosis	45681	265/8618	0.527913	0.548218	0.502266	ENSMUSG00000026180	1
mmu04151	PI3K-Akt signaling pathway	45681	356/8618	0.637182	0.649205	0.594788	ENSMUSG00000032796	1
mmu04080	Neuroactive ligand-receptor interaction	45681	372/8618	0.653698	0.653698	0.598904	ENSMUSG00000041347	1

## Sheet: KEGG_enrichment_G-C1
ID	Description	GeneRatio	BgRatio	pvalue	p.adjust	qvalue	geneID	Count
mmu04060	Cytokine-cytokine receptor interaction	45990	289/8618	1.00885e-09	7.66728e-08	5.94692e-08	ENSMUSG00000074695/ENSMUSG00000058755/ENSMUSG00000026073/ENSMUSG00000058427/ENSMUSG00000027398/ENSMUSG00000028859/ENSMUSG00000049093/ENSMUSG00000031779/ENSMUSG00000068105/ENSMUSG00000026770/ENSMUSG00000010142	11
mmu04659	Th17 cell differentiation	45806	105/8618	2.29606e-05	0.000872504	0.000676735	ENSMUSG00000074695/ENSMUSG00000039521/ENSMUSG00000027398/ENSMUSG00000049093/ENSMUSG00000026770	5
mmu05321	Inflammatory bowel disease	45776	62/8618	5.0412e-05	0.0012771	0.000990552	ENSMUSG00000074695/ENSMUSG00000039521/ENSMUSG00000027398/ENSMUSG00000049093	4
mmu04630	JAK-STAT signaling pathway	45806	167/8618	0.000209653	0.00324052	0.00251342	ENSMUSG00000074695/ENSMUSG00000058755/ENSMUSG00000028859/ENSMUSG00000049093/ENSMUSG00000026770	5
mmu05340	Primary immunodeficiency	45745	36/8618	0.000227041	0.00324052	0.00251342	ENSMUSG00000068105/ENSMUSG00000040627/ENSMUSG00000010142	3
mmu04640	Hematopoietic cell lineage	45776	94/8618	0.00025583	0.00324052	0.00251342	ENSMUSG00000026073/ENSMUSG00000027398/ENSMUSG00000028859/ENSMUSG00000026770	4
mmu04672	Intestinal immune network for IgA production	45745	43/8618	0.000386263	0.00399052	0.00309514	ENSMUSG00000068105/ENSMUSG00000040627/ENSMUSG00000010142	3
mmu05146	Amoebiasis	45776	107/8618	0.000420055	0.00399052	0.00309514	ENSMUSG00000019987/ENSMUSG00000026073/ENSMUSG00000058427/ENSMUSG00000027398	4
mmu04625	C-type lectin receptor signaling pathway	45776	112/8618	0.000499699	0.00421968	0.00327288	ENSMUSG00000030142/ENSMUSG00000027398/ENSMUSG00000032691/ENSMUSG00000031779	4
mmu05323	Rheumatoid arthritis	45745	87/8618	0.00300388	0.0228295	0.0177071	ENSMUSG00000058427/ENSMUSG00000027398/ENSMUSG00000026011	3
mmu04061	Viral protein interaction with cytokine and cytokine receptor	45745	92/8618	0.00351904	0.0243133	0.018858	ENSMUSG00000058427/ENSMUSG00000031779/ENSMUSG00000026770	3
mmu04064	NF-kappa B signaling pathway	45745	105/8618	0.00510149	0.0323094	0.0250599	ENSMUSG00000058427/ENSMUSG00000027398/ENSMUSG00000068105	3
mmu05162	Measles	45745	146/8618	0.0126095	0.0737172	0.0571768	ENSMUSG00000027398/ENSMUSG00000015316/ENSMUSG00000026770	3
mmu05332	Graft-versus-host disease	2/29	56/8618	0.0150488	0.0816932	0.0633632	ENSMUSG00000027398/ENSMUSG00000030167	2
mmu05134	Legionellosis	2/29	60/8618	0.0171536	0.0869118	0.0674108	ENSMUSG00000058427/ENSMUSG00000027398	2
mmu05133	Pertussis	2/29	76/8618	0.026722	0.126929	0.0984495	ENSMUSG00000027398/ENSMUSG00000032691	2
mmu04621	NOD-like receptor signaling pathway	45745	205/8618	0.0307702	0.137561	0.106696	ENSMUSG00000058427/ENSMUSG00000027398/ENSMUSG00000032691	3
mmu05417	Lipid and atherosclerosis	45745	216/8618	0.0351474	0.1484	0.115103	ENSMUSG00000058427/ENSMUSG00000027398/ENSMUSG00000032691	3
mmu04657	IL-17 signaling pathway	2/29	93/8618	0.0387308	0.154923	0.120162	ENSMUSG00000058427/ENSMUSG00000027398	2
mmu05166	Human T-cell leukemia virus 1 infection	45745	243/8618	0.0471951	0.179341	0.139101	ENSMUSG00000026073/ENSMUSG00000068105/ENSMUSG00000026770	3
mmu04668	TNF signaling pathway	2/29	113/8618	0.0549864	0.198998	0.154348	ENSMUSG00000058427/ENSMUSG00000027398	2
mmu00220	Arginine biosynthesis	45686	20/8618	0.065262	0.225451	0.174865	ENSMUSG00000019987	1
mmu05135	Yersinia infection	2/29	135/8618	0.0751398	0.248288	0.192578	ENSMUSG00000027398/ENSMUSG00000032691	2
mmu04936	Alcoholic liver disease	2/29	139/8618	0.0790286	0.250257	0.194105	ENSMUSG00000058427/ENSMUSG00000027398	2
mmu05418	Fluid shear stress and atherosclerosis	2/29	145/8618	0.0849797	0.258338	0.200373	ENSMUSG00000026073/ENSMUSG00000027398	2
mmu04148	Efferocytosis	2/29	151/8618	0.0910654	0.262537	0.20363	ENSMUSG00000019987/ENSMUSG00000040405	2
mmu01523	Antifolate resistance	45686	29/8618	0.0932699	0.262537	0.20363	ENSMUSG00000027398	1
mmu04514	Cell adhesion molecules	2/29	163/8618	0.103612	0.278752	0.216206	ENSMUSG00000026011/ENSMUSG00000016498	2
mmu05164	Influenza A	2/29	173/8618	0.114416	0.278752	0.216206	ENSMUSG00000027398/ENSMUSG00000032691	2
mmu04217	Necroptosis	2/29	174/8618	0.115513	0.278752	0.216206	ENSMUSG00000027398/ENSMUSG00000032691	2
mmu04151	PI3K-Akt signaling pathway	45745	356/8618	0.11602	0.278752	0.216206	ENSMUSG00000058755/ENSMUSG00000028859/ENSMUSG00000026770	3
mmu05143	African trypanosomiasis	45686	37/8618	0.117484	0.278752	0.216206	ENSMUSG00000027398	1
mmu05152	Tuberculosis	2/29	179/8618	0.121037	0.278752	0.216206	ENSMUSG00000030142/ENSMUSG00000027398	2
mmu04062	Chemokine signaling pathway	2/29	190/8618	0.13342	0.298233	0.231316	ENSMUSG00000058427/ENSMUSG00000031779	2
mmu04979	Cholesterol metabolism	45686	49/8618	0.152639	0.326608	0.253325	ENSMUSG00000032207	1
mmu00380	Tryptophan metabolism	45686	51/8618	0.158365	0.326608	0.253325	ENSMUSG00000000673	1
mmu05202	Transcriptional misregulation in cancer	2/29	212/8618	0.159007	0.326608	0.253325	ENSMUSG00000026073/ENSMUSG00000034041	2
mmu00330	Arginine and proline metabolism	45686	54/8618	0.166884	0.330707	0.256504	ENSMUSG00000019987	1
mmu05144	Malaria	45686	55/8618	0.169705	0.330707	0.256504	ENSMUSG00000027398	1
mmu05171	Coronavirus disease - COVID-19	2/29	235/8618	0.186682	0.339251	0.263131	ENSMUSG00000027398/ENSMUSG00000032691	2
mmu00561	Glycerolipid metabolism	45686	62/8618	0.189196	0.339251	0.263131	ENSMUSG00000032207	1
mmu04623	Cytosolic DNA-sensing pathway	45686	63/8618	0.191944	0.339251	0.263131	ENSMUSG00000027398	1
mmu04940	Type I diabetes mellitus	45686	63/8618	0.191944	0.339251	0.263131	ENSMUSG00000027398	1
mmu05132	Salmonella infection	2/29	251/8618	0.206346	0.35624	0.276308	ENSMUSG00000027398/ENSMUSG00000032691	2
mmu05140	Leishmaniasis	45686	70/8618	0.210931	0.35624	0.276308	ENSMUSG00000027398	1
mmu05320	Autoimmune thyroid disease	45686	72/8618	0.216277	0.357327	0.277151	ENSMUSG00000026011	1
mmu04924	Renin secretion	45686	75/8618	0.224229	0.362583	0.281228	ENSMUSG00000037033	1
mmu04612	Antigen processing and presentation	45686	83/8618	0.245056	0.388006	0.300946	ENSMUSG00000030167	1
mmu04658	Th1 and Th2 cell differentiation	45686	88/8618	0.257798	0.39985	0.310133	ENSMUSG00000026770	1
mmu04610	Complement and coagulation cascades	45686	91/8618	0.265343	0.400072	0.310305	ENSMUSG00000031138	1
mmu05200	Pathways in cancer	45745	542/8618	0.273999	0.400072	0.310305	ENSMUSG00000028859/ENSMUSG00000049093/ENSMUSG00000026770	3
mmu04620	Toll-like receptor signaling pathway	45686	99/8618	0.285103	0.400072	0.310305	ENSMUSG00000027398	1
mmu05215	Prostate cancer	45686	99/8618	0.285103	0.400072	0.310305	ENSMUSG00000026073	1
mmu04933	AGE-RAGE signaling pathway in diabetic complications	45686	101/8618	0.289962	0.400072	0.310305	ENSMUSG00000027398	1
mmu04660	T cell receptor signaling pathway	45686	103/8618	0.29479	0.400072	0.310305	ENSMUSG00000026011	1
mmu05142	Chagas disease	45686	103/8618	0.29479	0.400072	0.310305	ENSMUSG00000027398	1
mmu04972	Pancreatic secretion	45686	112/8618	0.316123	0.417286	0.323657	ENSMUSG00000037033	1
mmu04724	Glutamatergic synapse	45686	113/8618	0.318455	0.417286	0.323657	ENSMUSG00000000617	1
mmu05150	Staphylococcus aureus infection	45686	120/8618	0.334562	0.430962	0.334264	ENSMUSG00000020916	1
mmu04380	Osteoclast differentiation	45686	124/8618	0.343601	0.433668	0.336363	ENSMUSG00000027398	1
mmu04750	Inflammatory mediator regulation of TRP channels	45686	126/8618	0.348076	0.433668	0.336363	ENSMUSG00000027398	1
mmu04915	Estrogen signaling pathway	45686	134/8618	0.365682	0.446363	0.346209	ENSMUSG00000020916	1
mmu04371	Apelin signaling pathway	45686	136/8618	0.370011	0.446363	0.346209	ENSMUSG00000079033	1
mmu04650	Natural killer cell mediated cytotoxicity	45686	141/8618	0.38071	0.452093	0.350654	ENSMUSG00000030167	1
mmu04072	Phospholipase D signaling pathway	45686	149/8618	0.397464	0.460062	0.356835	ENSMUSG00000000617	1
mmu04932	Non-alcoholic fatty liver disease	45686	150/8618	0.399527	0.460062	0.356835	ENSMUSG00000027398	1
mmu04022	cGMP-PKG signaling pathway	45686	170/8618	0.439388	0.49841	0.386579	ENSMUSG00000079033	1
mmu05167	Kaposi sarcoma-associated herpesvirus infection	45686	217/8618	0.523261	0.584821	0.453601	ENSMUSG00000058427	1
mmu05163	Human cytomegalovirus infection	45686	248/8618	0.571804	0.628816	0.487724	ENSMUSG00000027398	1
mmu05020	Prion disease	45686	253/8618	0.579173	0.628816	0.487724	ENSMUSG00000027398	1
mmu04144	Endocytosis	45686	265/8618	0.596361	0.638358	0.495125	ENSMUSG00000026770	1
mmu04010	MAPK signaling pathway	45686	294/8618	0.635147	0.670433	0.520004	ENSMUSG00000027398	1
mmu05010	Alzheimer disease	45686	366/8618	0.716522	0.741974	0.575493	ENSMUSG00000027398	1
mmu04080	Neuroactive ligand-receptor interaction	45686	372/8618	0.722449	0.741974	0.575493	ENSMUSG00000000617	1
mmu05168	Herpes simplex virus 1 infection	45686	441/8618	0.782564	0.792998	0.615068	ENSMUSG00000027398	1
mmu05022	Pathways of neurodegeneration - multiple diseases	45686	456/8618	0.793858	0.793858	0.615734	ENSMUSG00000027398	1
