# Supplementary material for: Immune microenvironment-dependent effects of age-associated Bifidobacterium strains on gut immunity and microbial diversity
Source: Front Cell Infect Microbiol. 2025 Sep 16;15:1639178. doi: 10.3389/fcimb.2025.1639178 (PMC12479543; doi:10.3389/fcimb.2025.1639178)
Supplement: Supplementary file 8 [file Table4.xlsx]

## Sheet: heatmap
GeneID	K3_1	K3_2	K3_3	K1_1	K1_2	K1_3	Cluster
ENSMUSG00000028195	1.43148	0.452372	0.253825	-1.21712	0.16289	-1.08345	G-C1
ENSMUSG00000067231	1.95818	0.0137248	-0.296494	-0.391848	-0.865505	-0.418062	G-C1
ENSMUSG00000026874	1.96389	0.0590812	-0.225804	-0.539736	-0.686999	-0.570429	G-C1
ENSMUSG00000048329	1.82928	0.357203	-0.173484	-0.497284	-0.981551	-0.534159	G-C1
ENSMUSG00000031760	1.98016	-0.316512	0.0214415	-0.422195	-0.667558	-0.595341	G-C1
ENSMUSG00000033717	1.98652	-0.146117	-0.12798	-0.475725	-0.73006	-0.506644	G-C1
ENSMUSG00000053199	2.00806	-0.203516	-0.229151	-0.399486	-0.694705	-0.481203	G-C1
ENSMUSG00000027790	1.92244	-0.0320757	0.0702745	-0.724263	-0.549722	-0.686657	G-C1
ENSMUSG00000095257	1.91723	-0.0116796	0.051758	-0.738443	-0.480425	-0.738443	G-C1
ENSMUSG00000044703	1.65355	0.255809	0.441695	-0.580222	-1.10975	-0.661083	G-C1
ENSMUSG00000089789	1.56926	0.413964	0.4275	-0.399436	-0.981857	-1.02943	G-C1
ENSMUSG00000096330	1.71268	0.038096	0.549345	-0.766705	-0.766705	-0.766705	G-C1
ENSMUSG00000059991	1.8183	0.0111023	0.343385	-0.689814	-0.753686	-0.729288	G-C1
ENSMUSG00000028538	1.7918	-0.0318088	0.405682	-0.554278	-0.710002	-0.901398	G-C1
ENSMUSG00000045876	1.69886	0.39443	0.153575	-0.646006	-0.456906	-1.14395	G-C1
ENSMUSG00000021214	1.72814	-0.126203	0.361619	-0.106839	-0.671709	-1.18501	G-C1
ENSMUSG00000023247	1.67419	-0.131706	0.553246	-0.200953	-0.809173	-1.0856	G-C1
ENSMUSG00000026822	1.50094	0.186211	0.696793	-1.10281	-0.948908	-0.332227	G-C1
ENSMUSG00000036459	1.60842	-0.410749	0.704988	-1.02513	-0.833318	-0.0442095	G-C1
ENSMUSG00000078606	1.75279	-0.103111	0.365588	-1.0515	-0.808504	-0.155268	G-C1
ENSMUSG00000105096	1.74918	-0.443335	0.455979	-1.13197	-0.48256	-0.147297	G-C1
ENSMUSG00000074627	1.57617	-0.295772	0.681887	-1.32578	-0.356735	-0.279767	G-C1
ENSMUSG00000057074	1.60686	-0.220193	0.771149	-0.375378	-1.0419	-0.740531	G-C1
ENSMUSG00000027107	1.45568	-0.279574	1.0018	-0.388048	-1.04799	-0.741867	G-C1
ENSMUSG00000022504	1.46255	0.137511	0.8838	-0.784992	-0.820767	-0.878102	G-C1
ENSMUSG00000051079	1.5416	-0.113083	0.863819	-0.786156	-0.989913	-0.516266	G-C1
ENSMUSG00000022262	1.5628	-0.173039	0.885155	-0.806016	-0.823051	-0.645853	G-C1
ENSMUSG00000029646	1.58126	-0.308543	0.866077	-0.592567	-0.540989	-1.00524	G-C1
ENSMUSG00000073598	1.60493	-0.424801	0.865864	-0.50666	-0.607582	-0.931751	G-C1
ENSMUSG00000060183	1.62046	-0.722175	0.871068	-0.606992	-0.423361	-0.739004	G-C1
ENSMUSG00000018623	1.51235	-0.618065	1.01397	-0.640285	-0.42324	-0.844728	G-C1
ENSMUSG00000063239	1.56098	-0.523822	0.955948	-0.589419	-0.555976	-0.847705	G-C1
ENSMUSG00000096727	1.59818	-0.554075	0.882107	-0.736363	-0.359754	-0.830095	G-C1
ENSMUSG00000039304	1.62828	-0.52128	0.806871	-0.709119	-0.288256	-0.916501	G-C1
ENSMUSG00000046634	1.67546	-0.357589	0.729224	-0.833098	-0.380901	-0.833098	G-C1
ENSMUSG00000037321	1.67991	-0.4648	0.701524	-0.893716	-0.239597	-0.783322	G-C1
ENSMUSG00000036264	1.6182	-0.498664	0.873711	-0.759728	-0.742096	-0.491424	G-C1
ENSMUSG00000027674	1.46473	-0.482202	1.06085	-0.905899	-0.689289	-0.44819	G-C1
ENSMUSG00000037953	1.52539	-0.632435	0.987235	-0.889545	-0.404187	-0.586454	G-C1
ENSMUSG00000050822	1.53363	-0.758479	0.984033	-0.806413	-0.485812	-0.46696	G-C1
ENSMUSG00000021453	1.63159	-0.499209	0.845346	-0.866152	-0.500572	-0.610998	G-C1
ENSMUSG00000039146	1.63904	-0.246831	0.476842	-1.26845	0.0431542	-0.643753	G-C1
ENSMUSG00000078616	1.80333	-0.402646	0.282954	-1.01685	0.0198376	-0.686627	G-C1
ENSMUSG00000027959	1.90579	-0.590849	0.150819	-0.768052	-0.0635441	-0.634165	G-C1
ENSMUSG00000045932	1.89129	-0.522333	0.194076	-0.818698	-0.0847135	-0.659618	G-C1
ENSMUSG00000078853	1.84432	-0.625543	0.342063	-0.830447	-0.106564	-0.623832	G-C1
ENSMUSG00000024215	1.78857	-0.760249	0.565684	-0.584365	-0.343741	-0.665895	G-C1
ENSMUSG00000038037	1.7499	-0.745463	0.658905	-0.636416	-0.424992	-0.601937	G-C1
ENSMUSG00000074695	1.73767	-0.681565	0.673022	-0.681565	-0.365996	-0.681565	G-C1
ENSMUSG00000046879	1.84364	-0.543724	0.36963	-0.750022	-0.15693	-0.762598	G-C1
ENSMUSG00000078920	1.85197	-0.581844	0.380549	-0.624912	-0.221124	-0.804638	G-C1
ENSMUSG00000028777	1.80184	-0.58271	0.457397	-0.657173	-0.153862	-0.865488	G-C1
ENSMUSG00000042115	1.87239	-0.670801	0.409664	-0.571377	-0.452122	-0.587756	G-C1
ENSMUSG00000048852	1.85858	-0.638982	0.439327	-0.587217	-0.423473	-0.648238	G-C1
ENSMUSG00000046460	1.89231	-0.639755	0.341258	-0.671952	-0.368737	-0.553122	G-C1
ENSMUSG00000038418	1.94258	-0.513348	0.213424	-0.654042	-0.473681	-0.514935	G-C1
ENSMUSG00000054128	1.93131	-0.463903	0.246009	-0.598545	-0.471995	-0.642875	G-C1
ENSMUSG00000040856	1.89428	-0.599777	0.364021	-0.578599	-0.567777	-0.512151	G-C1
ENSMUSG00000033576	1.9023	-0.528119	0.342726	-0.603913	-0.57624	-0.536757	G-C1
ENSMUSG00000104713	1.81303	-0.543402	0.478885	-0.896676	-0.322269	-0.529563	G-C1
ENSMUSG00000074151	1.87127	-0.458248	0.347999	-0.778196	-0.293072	-0.689756	G-C1
ENSMUSG00000029417	1.76965	-0.567894	0.493714	-0.534349	-0.16676	-0.994359	G-C1
ENSMUSG00000021250	1.76947	-0.363239	0.421141	-0.412327	-0.266799	-1.14825	G-C1
ENSMUSG00000020839	1.83488	-0.516282	0.445482	-0.445448	-0.435255	-0.883375	G-C1
ENSMUSG00000094840	1.8251	-0.484565	0.441992	-0.528835	-0.332484	-0.92121	G-C1
ENSMUSG00000058908	1.46866	-1.17034	0.917358	-0.134132	-0.420508	-0.661037	G-C1
ENSMUSG00000030792	1.53472	-0.913992	0.951769	-0.297673	-0.670481	-0.604344	G-C1
ENSMUSG00000049892	1.56052	-0.903267	0.931379	-0.436294	-0.459742	-0.6926	G-C1
ENSMUSG00000036123	1.68685	-0.634126	0.69484	-0.32448	-0.436068	-0.987011	G-C1
ENSMUSG00000033200	1.77121	-0.602116	0.597157	-0.466631	-0.448063	-0.851561	G-C1
ENSMUSG00000019278	1.79082	-0.635819	0.54085	-0.329344	-0.518905	-0.847606	G-C1
ENSMUSG00000025813	1.76452	-0.660665	0.62157	-0.365711	-0.62758	-0.732138	G-C1
ENSMUSG00000028655	1.79498	-0.681658	0.558448	-0.353877	-0.596263	-0.721633	G-C1
ENSMUSG00000034528	1.76037	-0.667022	0.60304	-0.286465	-0.614149	-0.795779	G-C1
ENSMUSG00000029161	1.73903	-0.702564	0.665596	-0.405887	-0.516947	-0.779225	G-C1
ENSMUSG00000080115	1.70983	-0.697191	0.709668	-0.319708	-0.679831	-0.722768	G-C1
ENSMUSG00000019888	1.67984	-0.552171	0.718237	-0.250281	-0.693537	-0.902085	G-C1
ENSMUSG00000003355	1.60919	-0.7308	0.859306	-0.332049	-0.561662	-0.843986	G-C1
ENSMUSG00000000706	1.64829	-0.847242	0.753228	-0.183164	-0.796142	-0.574966	G-C1
ENSMUSG00000006777	1.56454	-0.641322	0.936517	-0.414029	-0.876798	-0.56891	G-C1
ENSMUSG00000001739	1.55489	-0.778822	0.970203	-0.604152	-0.663854	-0.47827	G-C1
ENSMUSG00000028415	1.28762	-0.728851	1.27726	-0.554987	-0.481071	-0.799977	G-C1
ENSMUSG00000030017	1.31416	-0.598278	1.26155	-0.631989	-0.57522	-0.770225	G-C1
ENSMUSG00000025091	1.33805	-0.699371	1.23675	-0.571655	-0.567559	-0.736222	G-C1
ENSMUSG00000057195	1.24744	-0.837606	1.3126	-0.454112	-0.567586	-0.700733	G-C1
ENSMUSG00000047115	1.38917	-0.796935	1.12245	-0.746598	-0.210937	-0.757157	G-C1
ENSMUSG00000022650	1.33931	-0.797177	1.11164	-0.286344	-0.284909	-1.08252	G-C1
ENSMUSG00000060615	1.30857	-0.795473	1.12631	-0.237887	-0.283872	-1.11764	G-C1
ENSMUSG00000038209	1.44612	-0.698684	1.07069	-0.446041	-0.42726	-0.944825	G-C1
ENSMUSG00000026531	1.24106	-0.678455	1.26452	-0.380336	-0.399991	-1.0468	G-C1
ENSMUSG00000079180	1.23014	-0.630382	1.25408	-0.364563	-0.373968	-1.1153	G-C1
ENSMUSG00000024225	1.27163	-0.726713	1.2439	-0.539517	-0.28107	-0.968232	G-C1
ENSMUSG00000028255	1.50593	-0.72722	0.845468	-0.376996	-0.0903684	-1.15681	G-C1
ENSMUSG00000029193	2.02678	-0.337313	-0.404633	-0.568095	-0.490745	-0.225997	G-C1
ENSMUSG00000095493	2.02239	-0.495478	-0.340679	-0.568446	-0.440056	-0.177732	G-C1
ENSMUSG00000004892	2.02886	-0.495432	-0.261665	-0.495432	-0.495432	-0.280899	G-C1
ENSMUSG00000013338	2.03308	-0.418678	-0.23739	-0.485604	-0.475814	-0.415596	G-C1
ENSMUSG00000050276	2.04124	-0.408248	-0.408248	-0.408248	-0.408248	-0.408248	G-C1
ENSMUSG00000035699	2.01553	-0.272054	-0.231611	-0.682804	-0.407478	-0.421582	G-C1
ENSMUSG00000039697	2.0142	-0.355132	-0.136388	-0.592182	-0.550942	-0.379555	G-C1
ENSMUSG00000040328	1.99188	-0.482381	-0.0522518	-0.67374	-0.257354	-0.526153	G-C1
ENSMUSG00000029359	1.99887	-0.42909	-0.150268	-0.749339	-0.258429	-0.411742	G-C1
ENSMUSG00000073402	2.01042	-0.432273	-0.444142	-0.682727	-0.1701	-0.281173	G-C1
ENSMUSG00000063522	1.93405	-0.558218	0.0418044	-0.127886	-0.423475	-0.866271	G-C1
ENSMUSG00000015437	1.94018	-0.486863	-0.136053	0.0325868	-0.490444	-0.859403	G-C1
ENSMUSG00000092586	1.9609	-0.490076	0.0424004	-0.209436	-0.554096	-0.749688	G-C1
ENSMUSG00000002384	1.98718	-0.462823	-0.00430167	-0.34119	-0.476309	-0.702561	G-C1
ENSMUSG00000052131	1.92028	-0.430682	0.200258	-0.31086	-0.548951	-0.830042	G-C1
ENSMUSG00000024131	1.9657	-0.597325	0.102419	-0.391664	-0.410939	-0.668188	G-C1
ENSMUSG00000089960	1.98329	-0.383516	-0.264155	-0.38378	-0.12278	-0.829059	G-C1
ENSMUSG00000051839	1.90955	-0.352744	-0.0120087	-0.49318	-0.0605843	-0.991033	G-C1
ENSMUSG00000016496	1.91386	-0.194934	-0.00970394	-0.546837	-0.178436	-0.983952	G-C1
ENSMUSG00000054385	1.86414	0.0811522	-0.0585	-0.371235	-0.419604	-1.09595	G-C1
ENSMUSG00000063730	1.84036	-0.246008	0.213738	-0.215762	-0.485858	-1.10647	G-C1
ENSMUSG00000032015	1.86918	-0.784294	0.390762	-0.547521	-0.526809	-0.401316	G-C1
ENSMUSG00000025515	1.90105	-0.690648	0.317855	-0.389687	-0.506163	-0.632404	G-C1
ENSMUSG00000024027	1.8956	-0.644681	0.350949	-0.442496	-0.58495	-0.57442	G-C1
ENSMUSG00000032532	1.93919	-0.660229	0.219556	-0.431694	-0.537341	-0.529479	G-C1
ENSMUSG00000037579	1.9207	-0.676392	0.274299	-0.432511	-0.568372	-0.517727	G-C1
ENSMUSG00000027068	1.94074	-0.688252	0.16219	-0.298025	-0.661465	-0.455185	G-C1
ENSMUSG00000049122	1.93633	-0.830672	0.138674	-0.285571	-0.490357	-0.4684	G-C1
ENSMUSG00000043753	1.89364	-0.410181	0.190867	-0.181683	-0.923001	-0.569646	G-C1
ENSMUSG00000029086	1.83863	-0.261402	0.386726	-0.446618	-0.918236	-0.599102	G-C1
ENSMUSG00000020038	1.8488	-0.308431	0.386089	-0.539611	-0.899442	-0.487407	G-C1
ENSMUSG00000027313	1.91295	-0.209693	0.133047	-0.456547	-0.933423	-0.446338	G-C1
ENSMUSG00000030669	1.9296	-0.391261	0.221467	-0.418861	-0.670473	-0.670473	G-C1
ENSMUSG00000027661	1.89292	-0.473261	0.351791	-0.488848	-0.703042	-0.579558	G-C1
ENSMUSG00000068547	1.82005	-0.460597	0.444847	-0.245086	-0.750083	-0.809131	G-C1
ENSMUSG00000027793	1.85834	-0.427638	0.38231	-0.319707	-0.760091	-0.733211	G-C1
ENSMUSG00000013653	1.79358	-0.540693	0.534514	-0.291431	-0.771912	-0.724052	G-C1
ENSMUSG00000030865	1.72828	-0.647818	0.651809	-0.709134	-0.778257	-0.244881	G-C1
ENSMUSG00000009246	1.79143	-0.537863	0.553618	-0.78158	-0.683361	-0.342247	G-C1
ENSMUSG00000054072	1.79285	-0.723234	0.53426	-0.807014	-0.463248	-0.333619	G-C1
ENSMUSG00000078922	1.77883	-0.606511	0.622655	-0.64222	-0.535391	-0.617359	G-C1
ENSMUSG00000033847	1.81865	-0.612907	0.544024	-0.597354	-0.570971	-0.581438	G-C1
ENSMUSG00000068506	1.84096	-0.545713	0.494859	-0.596703	-0.596703	-0.596703	G-C1
ENSMUSG00000043461	1.84578	-0.489475	0.475149	-0.531251	-0.63873	-0.661471	G-C1
ENSMUSG00000004633	1.81176	-0.579145	0.554363	-0.513324	-0.646379	-0.627279	G-C1
ENSMUSG00000023057	1.80032	-0.5369	0.570402	-0.49882	-0.616102	-0.7189	G-C1
ENSMUSG00000025433	1.72376	-0.510238	0.716411	-0.624071	-0.572449	-0.733415	G-C1
ENSMUSG00000071553	1.73661	-0.459469	0.687343	-0.632514	-0.748089	-0.583883	G-C1
ENSMUSG00000028194	1.66142	-0.568094	0.822197	-0.550299	-0.738277	-0.626947	G-C1
ENSMUSG00000037973	1.73687	-0.666273	0.697543	-0.517693	-0.586609	-0.663838	G-C1
ENSMUSG00000056643	1.69072	-0.6183	0.782476	-0.6183	-0.6183	-0.6183	G-C1
ENSMUSG00000071356	1.70866	-0.61528	0.752459	-0.61528	-0.61528	-0.61528	G-C1
ENSMUSG00000035506	1.72813	-0.63509	0.718485	-0.605892	-0.595128	-0.610507	G-C1
ENSMUSG00000037362	1.67676	-0.675641	0.801971	-0.577464	-0.659077	-0.566549	G-C1
ENSMUSG00000032068	1.75979	-0.732266	0.636905	-0.424135	-0.698306	-0.541988	G-C1
ENSMUSG00000068606	1.80434	-0.712686	0.557073	-0.466392	-0.66049	-0.521848	G-C1
ENSMUSG00000035638	1.7882	-0.642328	0.546378	-0.322976	-0.841902	-0.52737	G-C1
ENSMUSG00000024713	1.849	-0.639106	0.448024	-0.463584	-0.745327	-0.449005	G-C1
ENSMUSG00000090942	1.8638	-0.661941	0.354067	-0.478544	-0.815573	-0.261811	G-C1
ENSMUSG00000032373	1.77648	-0.655216	0.516291	-0.469183	-0.934604	-0.233765	G-C1
ENSMUSG00000037664	1.7329	-0.680734	0.5998	-0.47347	-0.946537	-0.231956	G-C1
ENSMUSG00000024340	1.8122	-0.274493	0.477801	-0.824988	-0.48797	-0.702549	G-C1
ENSMUSG00000091649	1.82258	-0.258108	0.473768	-0.677106	-0.714589	-0.646544	G-C1
ENSMUSG00000078921	1.80672	-0.305997	0.517871	-0.704664	-0.741157	-0.572775	G-C1
ENSMUSG00000094430	1.87979	-0.252345	0.265028	-0.934421	-0.49289	-0.465166	G-C1
ENSMUSG00000006731	1.89281	-0.214937	0.286626	-0.677823	-0.672477	-0.6142	G-C1
ENSMUSG00000046449	1.8949	-0.0836	0.182638	-0.783027	-0.712014	-0.4989	G-C1
ENSMUSG00000081683	1.80189	-0.253908	0.471091	-0.824341	-0.78916	-0.405571	G-C1
ENSMUSG00000032038	1.83855	-0.375422	0.421264	-0.865015	-0.639101	-0.38028	G-C1
ENSMUSG00000031621	1.95824	-0.526398	0.164225	-0.465875	-0.617614	-0.512579	G-C1
ENSMUSG00000029334	1.93627	-0.476242	0.234979	-0.524601	-0.651105	-0.519305	G-C1
ENSMUSG00000029700	1.95138	-0.4558	0.187822	-0.524707	-0.54429	-0.61441	G-C1
ENSMUSG00000049551	1.96894	-0.470792	0.127781	-0.489778	-0.571078	-0.565068	G-C1
ENSMUSG00000050982	1.99068	-0.522756	0.043463	-0.489438	-0.499196	-0.522756	G-C1
ENSMUSG00000002633	1.98522	-0.517066	0.0541026	-0.585796	-0.527408	-0.409049	G-C1
ENSMUSG00000079440	2.01354	-0.531953	-0.0899879	-0.395655	-0.465788	-0.53016	G-C1
ENSMUSG00000091694	2.02629	-0.45291	-0.169047	-0.43547	-0.457227	-0.511632	G-C1
ENSMUSG00000075520	2.02323	-0.482488	-0.143285	-0.488679	-0.427084	-0.48169	G-C1
ENSMUSG00000075543	2.01954	-0.476626	-0.113035	-0.476626	-0.476626	-0.476626	G-C1
ENSMUSG00000019890	1.99662	-0.587765	-0.0253755	-0.346235	-0.587765	-0.449483	G-C1
ENSMUSG00000054196	2.01553	-0.406705	-0.138827	-0.42943	-0.636792	-0.403778	G-C1
ENSMUSG00000013846	2.01422	-0.521417	-0.113811	-0.460456	-0.569315	-0.34922	G-C1
ENSMUSG00000032841	1.94728	-0.531657	0.169836	-0.686383	-0.55275	-0.346326	G-C1
ENSMUSG00000043811	1.95829	-0.68041	0.118549	-0.610914	-0.449092	-0.336425	G-C1
ENSMUSG00000052631	1.96002	-0.579591	0.127744	-0.679352	-0.43766	-0.391161	G-C1
ENSMUSG00000054630	2.00199	-0.600625	-0.0742681	-0.54876	-0.493348	-0.284994	G-C1
ENSMUSG00000021587	1.9644	-0.66487	0.0190303	-0.601364	-0.558444	-0.158756	G-C1
ENSMUSG00000033063	1.96514	-0.378537	-0.0659773	-0.756585	-0.633301	-0.130739	G-C1
ENSMUSG00000060227	1.92111	-0.372006	0.168552	-0.824434	-0.625404	-0.267816	G-C1
ENSMUSG00000064140	1.97037	-0.355733	-0.0110242	-0.527842	-0.796444	-0.27933	G-C1
ENSMUSG00000074240	1.98327	-0.241131	-0.0324345	-0.663091	-0.623399	-0.423218	G-C1
ENSMUSG00000053279	1.97076	-0.210835	-0.0508098	-0.747497	-0.635658	-0.325961	G-C1
ENSMUSG00000000296	1.8191	-0.494354	-0.064023	-0.210406	-1.17575	0.125428	G-C1
ENSMUSG00000034226	0.0373649	-0.244362	1.76572	0.221032	-1.19689	-0.582861	G-C2
ENSMUSG00000040405	-0.715456	0.344065	1.86469	-0.241037	-0.785022	-0.46724	G-C2
ENSMUSG00000020953	-0.472965	-0.198447	1.96875	-0.15081	-0.874037	-0.272495	G-C2
ENSMUSG00000022659	-0.444533	0.821103	1.5918	-0.215483	-0.800266	-0.952623	G-C2
ENSMUSG00000022218	-0.0498388	0.374079	1.76693	-0.459604	-1.12667	-0.50489	G-C2
ENSMUSG00000032023	-0.278622	0.44849	1.7227	-0.180476	-1.21334	-0.498754	G-C2
ENSMUSG00000058470	-0.82952	0.707982	1.69413	-0.734018	-0.577693	-0.260882	G-C2
ENSMUSG00000001027	-0.768806	0.735111	1.70859	-0.490152	-0.652474	-0.532266	G-C2
ENSMUSG00000037846	-0.0915614	0.998304	1.42879	-0.533712	-1.05164	-0.750181	G-C2
ENSMUSG00000061928	0.191055	1.07953	1.27794	-0.849507	-0.849507	-0.849507	G-C2
ENSMUSG00000022586	0.259725	0.725667	1.48678	-0.519242	-0.879327	-1.0736	G-C2
ENSMUSG00000060550	0.275303	0.531312	1.6179	-0.972585	-0.836251	-0.615682	G-C2
ENSMUSG00000022126	-0.138972	0.787895	1.54085	-1.00566	-0.961697	-0.222412	G-C2
ENSMUSG00000044165	-0.0430573	0.958278	1.36683	-1.26933	-0.71565	-0.297069	G-C2
ENSMUSG00000023968	-0.0238227	-0.111815	1.95164	-0.83194	-0.5212	-0.462866	G-C2
ENSMUSG00000053044	-0.214606	0.245606	1.89369	-0.494544	-0.573052	-0.857092	G-C2
ENSMUSG00000036853	0.0806118	0.281151	1.77237	-0.395614	-0.639688	-1.09883	G-C2
ENSMUSG00000030165	0.305492	0.0597272	1.79217	-0.414199	-0.859541	-0.883655	G-C2
ENSMUSG00000019992	0.136775	-0.0307683	1.84964	-0.240117	-0.98025	-0.735278	G-C2
ENSMUSG00000057135	-0.0288755	0.0326983	1.86728	-0.145642	-0.890516	-0.834944	G-C2
ENSMUSG00000022034	0.177972	0.435029	1.64907	-0.97193	-0.269051	-1.02109	G-C2
ENSMUSG00000046591	0.191251	0.539546	1.6457	-0.893634	-0.559857	-0.923011	G-C2
ENSMUSG00000031262	0.027376	0.217273	1.80342	-0.831555	-0.241997	-0.974515	G-C2
ENSMUSG00000024411	1.05284	-0.593618	1.39164	-0.079071	-0.770494	-1.00129	G-C2
ENSMUSG00000044041	0.523783	-0.234964	1.62018	0.085112	-0.838978	-1.15513	G-C2
ENSMUSG00000018983	1.09142	-0.370195	1.40263	-0.391348	-1.02509	-0.707413	G-C2
ENSMUSG00000044294	1.21623	-0.169243	1.27544	-0.599244	-0.965545	-0.75764	G-C2
ENSMUSG00000071424	1.24478	-0.0379624	1.18544	-0.562606	-1.07835	-0.751297	G-C2
ENSMUSG00000092008	1.05321	-0.0742008	1.34447	-0.36396	-0.86721	-1.09231	G-C2
ENSMUSG00000020469	1.1948	-0.229723	1.29688	-0.551143	-0.667559	-1.04326	G-C2
ENSMUSG00000036594	1.09145	-0.0520817	1.36273	-0.673348	-0.838602	-0.890143	G-C2
ENSMUSG00000061947	0.707939	-0.600394	1.71833	-0.82696	-0.537578	-0.46134	G-C2
ENSMUSG00000026532	0.586061	-0.706481	1.78787	-0.486713	-0.474259	-0.706481	G-C2
ENSMUSG00000049605	0.887708	-0.552278	1.61345	-0.491072	-0.728903	-0.728903	G-C2
ENSMUSG00000027344	0.722225	-0.229543	1.67662	-0.547894	-0.810702	-0.810702	G-C2
ENSMUSG00000026669	0.65804	-0.225209	1.68497	-0.911471	-0.359524	-0.84681	G-C2
ENSMUSG00000044748	0.618601	-0.373997	1.76418	-0.727384	-0.55402	-0.727384	G-C2
ENSMUSG00000062524	0.778251	0.700075	1.07882	-1.35562	-0.300078	-0.901452	G-C2
ENSMUSG00000020234	0.644023	0.461289	1.36338	-1.35529	-0.38789	-0.725508	G-C2
ENSMUSG00000040658	1.12763	-0.463679	1.32392	-0.911109	-0.11954	-0.957223	G-C2
ENSMUSG00000005667	1.1646	-0.49171	1.29372	-1.12325	-0.186202	-0.657164	G-C2
ENSMUSG00000066720	1.01954	0.11701	1.27001	-0.807933	-0.350228	-1.2484	G-C2
ENSMUSG00000037649	1.01483	0.236195	1.29995	-0.964477	-0.659566	-0.926937	G-C2
ENSMUSG00000024610	1.21838	0.118795	1.17831	-0.802375	-0.826392	-0.886724	G-C2
ENSMUSG00000073421	1.23862	0.0927201	1.16375	-0.800902	-0.732396	-0.961797	G-C2
ENSMUSG00000005503	1.11451	0.0726441	1.23877	-1.0453	-0.983846	-0.396773	G-C2
ENSMUSG00000042179	1.18316	-0.272266	1.26306	-1.05784	-0.865312	-0.250799	G-C2
ENSMUSG00000056749	1.22375	-0.123416	1.16513	-1.1234	-0.899275	-0.242788	G-C2
ENSMUSG00000020609	1.00161	-0.379549	1.32373	-1.14901	-0.879437	0.0826523	G-C2
ENSMUSG00000042379	0.844876	0.2332	1.06123	-1.67475	-0.542841	0.0782869	G-C2
ENSMUSG00000069041	-0.491618	2.01848	-0.117359	-0.509006	-0.503836	-0.396661	G-C3
ENSMUSG00000025002	1.20352	1.21177	0.0665563	-0.697125	-0.900271	-0.88445	G-C3
ENSMUSG00000042607	0.804949	1.56672	0.0123701	-0.830554	-0.797064	-0.756419	G-C3
ENSMUSG00000058952	1.33865	1.20335	-0.429579	-0.825237	-0.825237	-0.461948	G-C3
ENSMUSG00000031494	1.65571	0.524576	-0.266046	-1.19888	-0.688946	-0.0264214	G-C3
ENSMUSG00000074529	1.46142	0.811995	-0.00886331	-1.17669	-0.881947	-0.20592	G-C3
ENSMUSG00000043463	0.854456	1.21333	0.335889	-0.957808	-1.32387	-0.121993	G-C3
ENSMUSG00000021922	0.894548	1.26914	0.384373	-0.875187	-1.20801	-0.464858	G-C3
ENSMUSG00000069893	0.673147	1.09001	0.337195	-1.0897	-1.38479	0.374135	G-C3
ENSMUSG00000005364	0.617175	1.14153	0.812177	-0.428202	-1.36922	-0.773464	G-C3
ENSMUSG00000016498	0.690188	1.12478	0.861187	-0.988535	-1.08427	-0.60335	G-C3
ENSMUSG00000026573	0.475421	1.25575	0.88208	-0.8342	-0.624405	-1.15465	G-C3
ENSMUSG00000040133	0.091802	1.56416	0.670864	-0.338957	-1.03994	-0.947922	G-C3
ENSMUSG00000066363	1.5448	0.45516	0.47567	-0.647511	-1.12606	-0.702057	G-C3
ENSMUSG00000004939	1.3624	0.671041	0.459541	-0.358417	-0.872659	-1.2619	G-C3
ENSMUSG00000079547	1.27178	0.346334	0.93483	-1.09068	-0.986116	-0.476148	G-C3
ENSMUSG00000070866	-0.783951	-0.576923	-0.555426	-0.597593	0.919951	1.59394	G-C4
ENSMUSG00000036760	-0.781815	-0.781815	-0.781815	-0.157838	1.18772	1.31556	G-C4
ENSMUSG00000031932	-0.960112	-0.605347	-0.6112	-0.355164	1.32494	1.20689	G-C4
ENSMUSG00000023011	-0.835985	-0.981263	-0.189544	-0.191684	0.447725	1.75075	G-C4
ENSMUSG00000023918	-0.505142	-0.790497	-1.00469	-0.00765076	0.681167	1.62681	G-C4
ENSMUSG00000041754	-0.755708	-0.755708	-0.755708	-0.200697	0.916603	1.55122	G-C4
ENSMUSG00000078688	-0.777742	-0.777742	-0.777742	-0.0381539	0.754311	1.61707	G-C4
ENSMUSG00000036560	-1.14426	-0.3885	-0.72386	0.00679347	0.632545	1.61728	G-C4
ENSMUSG00000034115	-1.13919	-0.240595	-0.925797	0.149371	0.60889	1.54732	G-C4
ENSMUSG00000043633	-1.27186	-0.15323	-0.709207	0.125302	0.363342	1.64566	G-C4
ENSMUSG00000049897	-1.04839	-0.29305	-0.828951	0.0995616	0.337646	1.73318	G-C4
ENSMUSG00000030000	-1.04768	-0.0336082	-0.737632	-0.326038	0.383127	1.76183	G-C4
ENSMUSG00000029352	-0.71398	-1.08263	-0.815187	0.375424	1.19555	1.04083	G-C4
ENSMUSG00000034145	-0.717525	-1.17527	-0.69166	0.547553	0.664059	1.37285	G-C4
ENSMUSG00000007653	-1.16413	-0.903101	-0.589071	0.689387	0.792985	1.17393	G-C4
ENSMUSG00000030607	-1.12398	-0.712439	-0.65861	0.226017	0.842927	1.42609	G-C4
ENSMUSG00000072647	-1.33466	-0.28046	-0.764034	0.128618	1.06486	1.18567	G-C4
ENSMUSG00000071112	-1.28321	-0.309862	-0.537678	-0.212819	0.874443	1.46912	G-C4
ENSMUSG00000050050	-1.06935	-0.0656249	-1.06182	-0.0882938	0.912217	1.37287	G-C4
ENSMUSG00000025272	-1.02695	-0.109533	-1.15785	0.31216	0.475905	1.50627	G-C4
ENSMUSG00000086596	-0.996568	-0.253189	-1.15897	0.420339	0.52195	1.46643	G-C4
ENSMUSG00000064147	-1.10383	-0.441605	-1.04181	0.612571	0.690465	1.28421	G-C4
ENSMUSG00000027971	-0.717126	-0.511638	-0.425436	-0.424088	0.11625	1.96204	G-C5
ENSMUSG00000072572	-0.942474	-0.586414	-0.583004	0.000918916	0.280934	1.83004	G-C5
ENSMUSG00000029361	-0.790004	-0.610993	-0.591642	0.0656691	0.0170121	1.90996	G-C5
ENSMUSG00000025461	-0.765977	-0.72072	-0.528176	0.0370285	0.078547	1.8993	G-C5
ENSMUSG00000096688	-0.245377	-0.922473	-0.774331	0.0647018	0.0106784	1.8668	G-C5
ENSMUSG00000051149	-0.739287	-0.454021	-0.481914	-0.0421257	-0.267972	1.98532	G-C5
ENSMUSG00000032315	-0.469796	-0.384438	-0.706016	-0.141412	-0.303556	2.00522	G-C5
ENSMUSG00000078675	-0.375012	-0.605261	-0.605261	-0.222422	-0.201206	2.00916	G-C5
ENSMUSG00000028661	-0.589296	-0.589296	-0.589296	-0.121073	-0.094616	1.98358	G-C5
ENSMUSG00000078680	-0.632265	-0.590565	-0.706715	0.36759	-0.313795	1.87575	G-C5
ENSMUSG00000054162	-1.11573	-0.926618	0.0147043	0.236689	0.109181	1.68177	G-C5
ENSMUSG00000069072	-1.02181	-0.960606	-0.255606	0.411026	0.161865	1.66513	G-C5
ENSMUSG00000103749	-0.868227	-0.271924	-0.85447	0.177597	-0.0295146	1.84654	G-C5
ENSMUSG00000020848	-0.644385	-0.254979	-1.13876	0.0106662	0.249664	1.77779	G-C5
ENSMUSG00000025105	-0.810235	0.0627535	-1.16959	0.493352	-0.214095	1.63781	G-C5
ENSMUSG00000032925	-1.04007	-0.0448598	-0.857581	0.497945	-0.249688	1.69426	G-C5
ENSMUSG00000066196	-0.398259	-0.883319	-1.01714	0.900616	-0.0877459	1.48585	G-C5
ENSMUSG00000078686	-0.208838	-0.879857	-1.00637	0.730159	-0.240808	1.60572	G-C5
ENSMUSG00000010044	-0.701056	-0.579051	-1.06331	0.517474	0.168733	1.65721	G-C5
ENSMUSG00000044022	-0.691603	-0.617786	-0.95489	0.320627	0.185532	1.75812	G-C5
ENSMUSG00000092212	-0.517456	-0.825966	-1.01701	0.400511	0.296355	1.66357	G-C5
ENSMUSG00000025905	-0.679789	-0.868649	-0.810438	0.537914	0.142621	1.67834	G-C5
ENSMUSG00000079262	-0.797645	-0.797645	-0.797645	0.322669	0.385454	1.68481	G-C5
ENSMUSG00000008489	-0.891977	-0.77562	-0.85194	0.874305	0.206504	1.43873	G-C5
ENSMUSG00000025735	-1.1344	-0.0893507	-1.03675	0.861212	0.0252665	1.37403	G-C5
ENSMUSG00000046699	-1.03113	-0.171989	-1.03113	0.928098	-0.0984555	1.4046	G-C5
ENSMUSG00000058183	-1.21574	-0.250431	-0.855004	1.02755	0.000418848	1.2932	G-C5
ENSMUSG00000042985	-0.531581	-0.43505	-0.63103	0.829912	-0.870414	1.63816	G-C5
ENSMUSG00000096718	-0.286065	-1.54283	-0.647468	1.04816	0.721022	0.707189	G-C6
ENSMUSG00000073406	-1.19509	-0.967353	-0.489411	0.725114	1.04857	0.878173	G-C6
ENSMUSG00000064247	-1.13198	-0.530186	-0.812898	1.22582	0.12774	1.1215	G-C6
ENSMUSG00000024502	-1.06237	-0.404199	-1.06237	1.27476	0.337383	0.916799	G-C6
ENSMUSG00000030219	-1.0934	-0.859131	-0.578828	1.13341	0.214434	1.18352	G-C6
ENSMUSG00000028950	-1.15127	-0.87793	-0.551028	1.21661	0.373312	0.990304	G-C6
ENSMUSG00000030206	-0.884599	-0.884599	-0.884599	0.988488	0.45271	1.2126	G-C6
ENSMUSG00000046793	-0.945123	-0.945123	-0.431319	1.48818	-0.0657496	0.899134	G-C6
ENSMUSG00000060459	-0.632002	-1.10775	-0.617705	1.36989	-0.0664212	1.05398	G-C6
ENSMUSG00000037738	-1.47049	-0.406356	-0.528902	1.35123	0.601288	0.453232	G-C6
ENSMUSG00000019368	-1.45142	-0.319773	-0.559888	1.41706	0.295966	0.618059	G-C6
ENSMUSG00000061068	-1.31836	-0.231846	-0.832317	1.43529	0.415579	0.531659	G-C6
ENSMUSG00000031397	-0.984522	-0.586588	-0.984522	1.4495	0.505456	0.600676	G-C6
ENSMUSG00000022226	-0.852573	-1.3986	0.027556	1.33741	0.702857	0.18335	G-C6
ENSMUSG00000034416	-1.03046	-1.03046	-0.404449	1.49049	0.576838	0.398029	G-C6
ENSMUSG00000015854	-0.83195	-1.10048	-0.294558	1.6466	0.0349447	0.545446	G-C6
ENSMUSG00000022227	-0.9115	-0.963151	0.223262	1.76407	0.1352	-0.247879	G-C6
ENSMUSG00000069919	-1.10717	-0.991423	0.0782867	1.31177	0.991987	-0.283458	G-C6
ENSMUSG00000073940	-1.36335	-0.637042	0.0926574	1.27336	0.989574	-0.355199	G-C6
ENSMUSG00000052305	-1.35373	-0.669893	0.092851	1.2545	1.01178	-0.33551	G-C6
ENSMUSG00000062345	-0.493511	-0.21782	-0.487024	2.03042	-0.377104	-0.454962	G-C7
ENSMUSG00000006014	-0.762664	-0.251209	-0.593702	1.98216	-0.230077	-0.144504	G-C7
ENSMUSG00000034362	-1.29745	-0.263637	-0.71304	1.57574	0.272092	0.426294	G-C7
ENSMUSG00000063415	-1.21232	0.0086412	-0.58356	1.69675	-0.346292	0.436778	G-C7
ENSMUSG00000018924	-0.946803	0.0146053	-0.948786	1.78128	-0.0624817	0.162189	G-C7
ENSMUSG00000054013	-0.906199	0.0371626	-1.10425	1.53624	-0.282722	0.719773	G-C7
ENSMUSG00000044206	-0.982806	-0.00140628	-0.832436	1.48941	-0.567564	0.894802	G-C7
ENSMUSG00000092572	-0.440223	-0.847215	-0.847215	1.60493	-0.307216	0.836935	G-C7
ENSMUSG00000059864	-0.715016	-0.715016	-0.715016	1.84964	0.12077	0.174639	G-C7
ENSMUSG00000017737	-1.17662	-0.584992	-0.225081	1.57039	-0.370609	0.786906	G-C7
ENSMUSG00000055866	-1.42527	0.0190287	-0.742839	0.558015	1.44333	0.147737	G-C8
ENSMUSG00000022389	-1.27733	-0.05933	-1.00727	0.661459	1.33994	0.342533	G-C8
ENSMUSG00000054052	-1.0514	-0.0252398	-1.16699	1.07527	1.17296	-0.00460825	G-C8
ENSMUSG00000059824	-0.873962	-0.307676	-1.07828	0.749206	1.55423	-0.043512	G-C8
ENSMUSG00000005677	-1.05511	0.0348018	-1.03658	0.591286	1.56569	-0.100081	G-C8
ENSMUSG00000028750	-1.284	-0.486312	-0.81036	0.963332	1.14202	0.475317	G-C8
ENSMUSG00000028141	-1.13787	-0.706406	-0.758754	0.854392	1.30542	0.443213	G-C8
ENSMUSG00000091405	-1.2767	-0.688552	-0.595776	0.758156	1.31436	0.488514	G-C8
ENSMUSG00000034000	-1.01664	-0.662004	-1.01664	0.848798	1.10952	0.736976	G-C8
ENSMUSG00000033825	-0.466768	-0.728403	-1.0498	1.30431	1.17949	-0.238837	G-C8
ENSMUSG00000069917	-0.794383	-1.06174	-0.54162	1.07652	1.33759	-0.016374	G-C8
ENSMUSG00000066000	-0.959506	-0.959506	-0.556746	0.954676	1.38523	0.13585	G-C8
ENSMUSG00000052605	-0.981531	-0.765404	-0.226525	1.08506	1.40009	-0.511692	G-C8
ENSMUSG00000096795	-0.529277	-0.817094	-0.974563	-0.00514173	1.60863	0.717441	G-C8
ENSMUSG00000034837	-0.700473	-0.700473	-0.700473	-0.0822128	1.84585	0.337782	G-C8
ENSMUSG00000034871	-0.714525	-0.714525	-0.714525	-0.22528	1.73754	0.63131	G-C8
ENSMUSG00000105340	-0.892702	-0.54101	-1.02126	0.161388	1.4717	0.821879	G-C8
ENSMUSG00000001827	-1.09811	-0.527448	-0.874148	0.402694	1.49062	0.606395	G-C8
ENSMUSG00000038540	-1.13253	-0.656595	-0.781667	0.42095	1.38083	0.769007	G-C8
ENSMUSG00000072188	-1.05423	-0.451968	-1.05423	0.51257	1.35051	0.697349	G-C8
ENSMUSG00000048520	-0.999372	-0.169428	-1.08486	0.160585	1.58476	0.508309	G-C8
ENSMUSG00000074452	-0.70537	-0.70537	-0.70537	0.377179	1.83205	-0.0931216	G-C8
ENSMUSG00000038550	-0.589334	-0.409568	-0.782943	0.38315	1.8713	-0.472609	G-C8
ENSMUSG00000053550	-0.373332	-0.596767	-0.519345	-0.285853	2.02282	-0.247522	G-C8
ENSMUSG00000006457	-1.14213	-0.362921	-1.11971	0.780297	0.912734	0.931732	G-C9
ENSMUSG00000026904	-1.04114	-0.405856	-1.11023	0.427571	1.24943	0.880232	G-C9
ENSMUSG00000030276	-1.13551	0.185704	-1.34417	0.563926	1.03055	0.699499	G-C9
ENSMUSG00000050914	-0.993757	-0.0998379	-1.37451	0.697176	1.05732	0.713602	G-C9
ENSMUSG00000087230	-1.18663	-0.0283994	-1.2377	0.777843	0.997971	0.676916	G-C9
ENSMUSG00000035394	-1.24873	0.0657554	-1.1074	0.468447	1.31769	0.504234	G-C9
ENSMUSG00000089736	-1.33185	0.494291	-1.14453	0.183856	0.796033	1.00221	G-C9
ENSMUSG00000044361	-1.48966	0.474003	-0.909027	0.139823	1.13482	0.650035	G-C9
ENSMUSG00000027855	-1.00209	0.238008	-1.13273	-0.33012	1.29718	0.92975	G-C9
ENSMUSG00000047793	-1.47652	0.0136767	-0.851571	0.317962	0.98204	1.01441	G-C9
ENSMUSG00000028957	-1.54724	0.177419	-0.793244	0.231716	1.08094	0.850411	G-C9
ENSMUSG00000063672	-1.37903	-0.0755578	-0.790815	0.0448365	1.2485	0.952063	G-C9
ENSMUSG00000022617	-1.37546	-0.125377	-0.862959	0.286756	1.27135	0.805687	G-C9
ENSMUSG00000024136	-1.32835	-0.0874885	-0.913138	0.198961	1.27229	0.857728	G-C9
ENSMUSG00000005628	-1.21989	0.083247	-1.11576	0.150849	1.17115	0.930406	G-C9
ENSMUSG00000020261	-1.78801	0.189647	-0.469457	0.660086	0.948907	0.458828	G-C9
ENSMUSG00000062590	-1.74045	0.256772	-0.578222	0.803005	0.88763	0.371269	G-C9
ENSMUSG00000025330	-1.66448	0.0988814	-0.671169	0.852282	0.486751	0.897739	G-C9
ENSMUSG00000028979	-1.30643	-0.245895	-0.974645	0.881737	1.09828	0.54696	G-C9
ENSMUSG00000020889	-1.42348	0.0809865	-0.95195	1.0364	0.941645	0.316404	G-C9
ENSMUSG00000030873	-1.68271	0.43149	-0.755874	0.52617	0.603431	0.877489	G-C9
ENSMUSG00000050463	-1.42809	0.445578	-1.08942	0.61421	0.468653	0.989077	G-C9
ENSMUSG00000118516	-1.4343	0.316308	-1.06754	0.456666	0.86842	0.860453	G-C9
ENSMUSG00000070563	-1.47552	0.183335	-0.994922	0.645576	0.953614	0.687912	G-C9
ENSMUSG00000058966	-1.64203	-0.202021	-0.4765	0.695813	0.471903	1.15283	G-C9
ENSMUSG00000030492	-1.5424	-0.130187	-0.613243	0.334253	0.650252	1.30132	G-C9
ENSMUSG00000072974	-1.55503	-0.248847	-0.66498	0.653415	0.869542	0.945896	G-C9
ENSMUSG00000026173	-1.64677	-0.109384	-0.494841	0.330803	1.15797	0.762229	G-C9
ENSMUSG00000040694	-1.80436	-0.134369	-0.221453	0.43519	0.859389	0.865599	G-C9
ENSMUSG00000021750	-0.892231	-0.148973	-1.37154	1.09965	0.317983	0.995113	G-C9
ENSMUSG00000025383	-0.942835	-0.356422	-1.28258	0.726819	0.715153	1.13987	G-C9
ENSMUSG00000044749	-0.839985	-0.235626	-1.43158	0.758747	0.667781	1.08067	G-C9

## Sheet: KEGG_enrichment_G-C9
ID	Description	GeneRatio	BgRatio	pvalue	p.adjust	qvalue	geneID	Count
mmu04710	Circadian rhythm	45700	30/8618	0.00075664	0.0204293	0.0199116	ENSMUSG00000028957/ENSMUSG00000020889	2
mmu04974	Protein digestion and absorption	45700	107/8618	0.00929381	0.125466	0.122287	ENSMUSG00000020261/ENSMUSG00000030492	2
mmu04960	Aldosterone-regulated sodium reabsorption	45669	37/8618	0.0503521	0.2092	0.203898	ENSMUSG00000030873	1
mmu02010	ABC transporters	45669	52/8618	0.0700946	0.2092	0.203898	ENSMUSG00000044749	1
mmu05321	Inflammatory bowel disease	45669	62/8618	0.0830465	0.2092	0.203898	ENSMUSG00000025383	1
mmu00562	Inositol phosphate metabolism	45669	72/8618	0.0958328	0.2092	0.203898	ENSMUSG00000026173	1
mmu05133	Pertussis	45669	76/8618	0.100901	0.2092	0.203898	ENSMUSG00000025383	1
mmu05412	Arrhythmogenic right ventricular cardiomyopathy	45669	77/8618	0.102164	0.2092	0.203898	ENSMUSG00000006457	1
mmu05323	Rheumatoid arthritis	45669	87/8618	0.114706	0.2092	0.203898	ENSMUSG00000025383	1
mmu04610	Complement and coagulation cascades	45669	91/8618	0.119678	0.2092	0.203898	ENSMUSG00000028979	1
mmu04742	Taste transduction	45669	91/8618	0.119678	0.2092	0.203898	ENSMUSG00000030873	1
mmu04070	Phosphatidylinositol signaling system	45669	96/8618	0.125856	0.2092	0.203898	ENSMUSG00000026173	1
mmu00564	Glycerophospholipid metabolism	45669	98/8618	0.128316	0.2092	0.203898	ENSMUSG00000022617	1
mmu04713	Circadian entrainment	45669	98/8618	0.128316	0.2092	0.203898	ENSMUSG00000028957	1
mmu05231	Choline metabolism in cancer	45669	98/8618	0.128316	0.2092	0.203898	ENSMUSG00000022617	1
mmu04933	AGE-RAGE signaling pathway in diabetic complications	45669	101/8618	0.131995	0.2092	0.203898	ENSMUSG00000026173	1
mmu04659	Th17 cell differentiation	45669	105/8618	0.136877	0.2092	0.203898	ENSMUSG00000025383	1
mmu04625	C-type lectin receptor signaling pathway	45669	112/8618	0.145361	0.2092	0.203898	ENSMUSG00000025383	1
mmu04919	Thyroid hormone signaling pathway	45669	119/8618	0.153768	0.2092	0.203898	ENSMUSG00000026173	1
mmu05150	Staphylococcus aureus infection	45669	120/8618	0.154963	0.2092	0.203898	ENSMUSG00000028979	1
mmu04630	JAK-STAT signaling pathway	45669	167/8618	0.209406	0.269236	0.262413	ENSMUSG00000025383	1
mmu05152	Tuberculosis	45669	179/8618	0.222781	0.273413	0.266485	ENSMUSG00000025383	1
mmu04613	Neutrophil extracellular trap formation	45669	201/8618	0.246765	0.289681	0.28234	ENSMUSG00000025330	1
mmu05171	Coronavirus disease - COVID-19	45669	235/8618	0.282499	0.310631	0.302759	ENSMUSG00000028979	1
mmu04020	Calcium signaling pathway	45669	240/8618	0.287621	0.310631	0.302759	ENSMUSG00000026173	1
mmu04060	Cytokine-cytokine receptor interaction	45669	289/8618	0.336072	0.348998	0.340154	ENSMUSG00000025383	1
mmu05200	Pathways in cancer	45669	542/8618	0.54159	0.54159	0.527865	ENSMUSG00000025383	1

## Sheet: KEGG_enrichment_G-C8
ID	Description	GeneRatio	BgRatio	pvalue	p.adjust	qvalue	geneID	Count
mmu00511	Other glycan degradation	45669	18/8618	0.0247935	0.195085	0.169947	ENSMUSG00000034000	1
mmu00592	alpha-Linolenic acid metabolism	45669	25/8618	0.0342823	0.195085	0.169947	ENSMUSG00000028750	1
mmu04744	Phototransduction	45669	27/8618	0.0369778	0.195085	0.169947	ENSMUSG00000034837	1
mmu01523	Antifolate resistance	45669	29/8618	0.0396664	0.195085	0.169947	ENSMUSG00000001827	1
mmu04710	Circadian rhythm	45669	30/8618	0.0410081	0.195085	0.169947	ENSMUSG00000055866	1
mmu05143	African trypanosomiasis	45669	37/8618	0.0503521	0.195085	0.169947	ENSMUSG00000069917	1
mmu04975	Fat digestion and absorption	45669	43/8618	0.0582948	0.195085	0.169947	ENSMUSG00000028750	1
mmu00565	Ether lipid metabolism	45669	48/8618	0.0648671	0.195085	0.169947	ENSMUSG00000028750	1
mmu00600	Sphingolipid metabolism	45669	49/8618	0.0661765	0.195085	0.169947	ENSMUSG00000034000	1
mmu00591	Linoleic acid metabolism	45669	50/8618	0.0674842	0.195085	0.169947	ENSMUSG00000028750	1
mmu05144	Malaria	45669	55/8618	0.0739977	0.195085	0.169947	ENSMUSG00000069917	1
mmu05221	Acute myeloid leukemia	45669	70/8618	0.0932887	0.225448	0.196397	ENSMUSG00000055866	1
mmu00590	Arachidonic acid metabolism	45669	86/8618	0.113459	0.232573	0.202605	ENSMUSG00000028750	1
mmu00830	Retinol metabolism	45669	97/8618	0.127087	0.232573	0.202605	ENSMUSG00000054052	1
mmu00564	Glycerophospholipid metabolism	45669	98/8618	0.128316	0.232573	0.202605	ENSMUSG00000028750	1
mmu04713	Circadian entrainment	45669	98/8618	0.128316	0.232573	0.202605	ENSMUSG00000055866	1
mmu04972	Pancreatic secretion	45669	112/8618	0.145361	0.247968	0.216016	ENSMUSG00000028750	1
mmu04270	Vascular smooth muscle contraction	45669	143/8618	0.18202	0.277821	0.242022	ENSMUSG00000028750	1
mmu05322	Systemic lupus erythematosus	45669	143/8618	0.18202	0.277821	0.242022	ENSMUSG00000091405	1
mmu05164	Influenza A	45669	173/8618	0.21612	0.310854	0.270798	ENSMUSG00000033825	1
mmu05034	Alcoholism	45669	199/8618	0.244613	0.310854	0.270798	ENSMUSG00000091405	1
mmu04613	Neutrophil extracellular trap formation	45669	201/8618	0.246765	0.310854	0.270798	ENSMUSG00000091405	1
mmu05207	Chemical carcinogenesis - receptor activation	45669	209/8618	0.255317	0.310854	0.270798	ENSMUSG00000005677	1
mmu05202	Transcriptional misregulation in cancer	45669	212/8618	0.258501	0.310854	0.270798	ENSMUSG00000055866	1
mmu05203	Viral carcinogenesis	45669	221/8618	0.267978	0.310854	0.270798	ENSMUSG00000091405	1
mmu04014	Ras signaling pathway	45669	232/8618	0.27941	0.311649	0.271491	ENSMUSG00000028750	1
mmu04144	Endocytosis	45669	265/8618	0.312732	0.335897	0.292614	ENSMUSG00000001827	1
mmu04080	Neuroactive ligand-receptor interaction	45669	372/8618	0.411303	0.425992	0.3711	ENSMUSG00000074452	1
mmu05168	Herpes simplex virus 1 infection	45669	441/8618	0.467805	0.467805	0.407525	ENSMUSG00000096795	1

## Sheet: KEGG_enrichment_G-C7
ID	Description	GeneRatio	BgRatio	pvalue	p.adjust	qvalue	geneID	Count
mmu04610	Complement and coagulation cascades	45695	91/8618	0.00223748	0.0581744	0.0518153	ENSMUSG00000062345/ENSMUSG00000044206	2
mmu04216	Ferroptosis	45664	40/8618	0.0320522	0.171269	0.152548	ENSMUSG00000018924	1
mmu05219	Bladder cancer	45664	41/8618	0.0328421	0.171269	0.152548	ENSMUSG00000017737	1
mmu00591	Linoleic acid metabolism	45664	50/8618	0.0399262	0.171269	0.152548	ENSMUSG00000018924	1
mmu00590	Arachidonic acid metabolism	45664	86/8618	0.0678199	0.171269	0.152548	ENSMUSG00000018924	1
mmu01522	Endocrine resistance	45664	93/8618	0.0731622	0.171269	0.152548	ENSMUSG00000017737	1
mmu04657	IL-17 signaling pathway	45664	93/8618	0.0731622	0.171269	0.152548	ENSMUSG00000017737	1
mmu00830	Retinol metabolism	45664	97/8618	0.0762032	0.171269	0.152548	ENSMUSG00000063415	1
mmu05215	Prostate cancer	45664	99/8618	0.0777204	0.171269	0.152548	ENSMUSG00000017737	1
mmu05146	Amoebiasis	45664	107/8618	0.0837681	0.171269	0.152548	ENSMUSG00000092572	1
mmu04668	TNF signaling pathway	45664	113/8618	0.0882816	0.171269	0.152548	ENSMUSG00000017737	1
mmu04670	Leukocyte transendothelial migration	45664	114/8618	0.089032	0.171269	0.152548	ENSMUSG00000017737	1
mmu04926	Relaxin signaling pathway	45664	129/8618	0.100224	0.171269	0.152548	ENSMUSG00000017737	1
mmu04726	Serotonergic synapse	45664	131/8618	0.101708	0.171269	0.152548	ENSMUSG00000018924	1
mmu04915	Estrogen signaling pathway	45664	134/8618	0.103929	0.171269	0.152548	ENSMUSG00000017737	1
mmu05418	Fluid shear stress and atherosclerosis	45664	145/8618	0.112033	0.171269	0.152548	ENSMUSG00000017737	1
mmu04148	Efferocytosis	45664	151/8618	0.116427	0.171269	0.152548	ENSMUSG00000018924	1
mmu05206	MicroRNAs in cancer	45664	161/8618	0.123708	0.171269	0.152548	ENSMUSG00000017737	1
mmu05161	Hepatitis B	45664	163/8618	0.125158	0.171269	0.152548	ENSMUSG00000017737	1
mmu04217	Necroptosis	45664	174/8618	0.133097	0.173027	0.154113	ENSMUSG00000018924	1
mmu05415	Diabetic cardiomyopathy	45664	191/8618	0.145245	0.176415	0.157131	ENSMUSG00000017737	1
mmu05205	Proteoglycans in cancer	45664	201/8618	0.152323	0.176415	0.157131	ENSMUSG00000017737	1
mmu05202	Transcriptional misregulation in cancer	45664	212/8618	0.16005	0.176415	0.157131	ENSMUSG00000017737	1
mmu05417	Lipid and atherosclerosis	45664	216/8618	0.162845	0.176415	0.157131	ENSMUSG00000017737	1
mmu05200	Pathways in cancer	45664	542/8618	0.365462	0.38008	0.338533	ENSMUSG00000017737	1
mmu04740	Olfactory transduction	45664	1151/8618	0.63355	0.63355	0.564296	ENSMUSG00000059864	1

## Sheet: KEGG_enrichment_G-C6
ID	Description	GeneRatio	BgRatio	pvalue	p.adjust	qvalue	geneID	Count
mmu05143	African trypanosomiasis	45756	37/8618	3.56807e-08	1.17746e-06	1.0892e-06	ENSMUSG00000060459/ENSMUSG00000069919/ENSMUSG00000073940/ENSMUSG00000052305	4
mmu05144	Malaria	45725	55/8618	2.01107e-05	0.000331826	0.000306952	ENSMUSG00000069919/ENSMUSG00000073940/ENSMUSG00000052305	3
mmu00030	Pentose phosphate pathway	45666	33/8618	0.0339551	0.2314	0.214054	ENSMUSG00000031397	1
mmu04614	Renin-angiotensin system	45666	36/8618	0.0369905	0.2314	0.214054	ENSMUSG00000061068	1
mmu05330	Allograft rejection	45666	56/8618	0.0570108	0.2314	0.214054	ENSMUSG00000073406	1
mmu05332	Graft-versus-host disease	45666	56/8618	0.0570108	0.2314	0.214054	ENSMUSG00000073406	1
mmu04940	Type I diabetes mellitus	45666	63/8618	0.06393	0.2314	0.214054	ENSMUSG00000073406	1
mmu05320	Autoimmune thyroid disease	45666	72/8618	0.0727597	0.2314	0.214054	ENSMUSG00000073406	1
mmu05168	Herpes simplex virus 1 infection	45697	441/8618	0.0740919	0.2314	0.214054	ENSMUSG00000096718/ENSMUSG00000073406	2
mmu05416	Viral myocarditis	45666	81/8618	0.0815154	0.2314	0.214054	ENSMUSG00000073406	1
mmu04612	Antigen processing and presentation	45666	83/8618	0.083451	0.2314	0.214054	ENSMUSG00000073406	1
mmu04610	Complement and coagulation cascades	45666	91/8618	0.0911576	0.2314	0.214054	ENSMUSG00000060459	1
mmu04742	Taste transduction	45666	91/8618	0.0911576	0.2314	0.214054	ENSMUSG00000028950	1
mmu05142	Chagas disease	45666	103/8618	0.102609	0.241865	0.223735	ENSMUSG00000060459	1
mmu04071	Sphingolipid signaling pathway	45666	120/8618	0.118613	0.256164	0.236962	ENSMUSG00000060459	1
mmu04750	Inflammatory mediator regulation of TRP channels	45666	126/8618	0.124201	0.256164	0.236962	ENSMUSG00000060459	1
mmu04650	Natural killer cell mediated cytotoxicity	45666	141/8618	0.138032	0.263083	0.243362	ENSMUSG00000073406	1
mmu04514	Cell adhesion molecules	45666	163/8618	0.157967	0.263083	0.243362	ENSMUSG00000073406	1
mmu04022	cGMP-PKG signaling pathway	45666	170/8618	0.164223	0.263083	0.243362	ENSMUSG00000060459	1
mmu04145	Phagosome	45666	173/8618	0.166892	0.263083	0.243362	ENSMUSG00000073406	1
mmu04218	Cellular senescence	45666	176/8618	0.169553	0.263083	0.243362	ENSMUSG00000073406	1
mmu05415	Diabetic cardiomyopathy	45666	191/8618	0.182745	0.263083	0.243362	ENSMUSG00000061068	1
mmu05167	Kaposi sarcoma-associated herpesvirus infection	45666	217/8618	0.205171	0.263083	0.243362	ENSMUSG00000073406	1
mmu04810	Regulation of actin cytoskeleton	45666	219/8618	0.206873	0.263083	0.243362	ENSMUSG00000060459	1
mmu05203	Viral carcinogenesis	45666	221/8618	0.208572	0.263083	0.243362	ENSMUSG00000073406	1
mmu05169	Epstein-Barr virus infection	45666	224/8618	0.211115	0.263083	0.243362	ENSMUSG00000073406	1
mmu05170	Human immunodeficiency virus 1 infection	45666	233/8618	0.218698	0.263083	0.243362	ENSMUSG00000073406	1
mmu05166	Human T-cell leukemia virus 1 infection	45666	243/8618	0.227048	0.263083	0.243362	ENSMUSG00000073406	1
mmu05163	Human cytomegalovirus infection	45666	248/8618	0.231194	0.263083	0.243362	ENSMUSG00000073406	1
mmu04144	Endocytosis	45666	265/8618	0.24514	0.269654	0.249441	ENSMUSG00000073406	1
mmu05165	Human papillomavirus infection	45666	352/8618	0.313054	0.333251	0.30827	ENSMUSG00000073406	1
mmu04080	Neuroactive ligand-receptor interaction	45666	372/8618	0.327876	0.338122	0.312776	ENSMUSG00000060459	1
mmu05200	Pathways in cancer	45666	542/8618	0.442832	0.442832	0.409637	ENSMUSG00000060459	1

## Sheet: KEGG_enrichment_G-C5
ID	Description	GeneRatio	BgRatio	pvalue	p.adjust	qvalue	geneID	Count
mmu00220	Arginine biosynthesis	45664	20/8618	0.016138	0.144338	0.116873	ENSMUSG00000029361	1
mmu00534	Glycosaminoglycan biosynthesis - heparan sulfate / heparin	45664	24/8618	0.0193386	0.144338	0.116873	ENSMUSG00000027971	1
mmu05010	Alzheimer disease	45695	366/8618	0.0327825	0.144338	0.116873	ENSMUSG00000072572/ENSMUSG00000029361	2
mmu00380	Tryptophan metabolism	45664	51/8618	0.0407106	0.144338	0.116873	ENSMUSG00000032315	1
mmu00330	Arginine and proline metabolism	45664	54/8618	0.0430604	0.144338	0.116873	ENSMUSG00000029361	1
mmu04730	Long-term depression	45664	60/8618	0.0477453	0.144338	0.116873	ENSMUSG00000029361	1
mmu04913	Ovarian steroidogenesis	45664	63/8618	0.0500803	0.144338	0.116873	ENSMUSG00000032315	1
mmu00980	Metabolism of xenobiotics by cytochrome P450	45664	73/8618	0.0578284	0.144338	0.116873	ENSMUSG00000032315	1
mmu04970	Salivary secretion	45664	83/8618	0.0655223	0.144338	0.116873	ENSMUSG00000029361	1
mmu05204	Chemical carcinogenesis - DNA adducts	45664	84/8618	0.0662887	0.144338	0.116873	ENSMUSG00000032315	1
mmu00140	Steroid hormone biosynthesis	45664	91/8618	0.0716385	0.144338	0.116873	ENSMUSG00000032315	1
mmu00830	Retinol metabolism	45664	97/8618	0.0762032	0.144338	0.116873	ENSMUSG00000032315	1
mmu04713	Circadian entrainment	45664	98/8618	0.0769621	0.144338	0.116873	ENSMUSG00000029361	1
mmu04976	Bile secretion	45664	99/8618	0.0777204	0.144338	0.116873	ENSMUSG00000079262	1
mmu04926	Relaxin signaling pathway	45664	129/8618	0.100224	0.171286	0.138693	ENSMUSG00000029361	1
mmu04371	Apelin signaling pathway	45664	136/8618	0.105407	0.171286	0.138693	ENSMUSG00000029361	1
mmu04145	Phagosome	45664	173/8618	0.132378	0.199503	0.161541	ENSMUSG00000029361	1
mmu04360	Axon guidance	45664	181/8618	0.138117	0.199503	0.161541	ENSMUSG00000028661	1
mmu05208	Chemical carcinogenesis - reactive oxygen species	45664	207/8618	0.156545	0.201617	0.163253	ENSMUSG00000032315	1
mmu05207	Chemical carcinogenesis - receptor activation	45664	209/8618	0.157948	0.201617	0.163253	ENSMUSG00000032315	1
mmu05417	Lipid and atherosclerosis	45664	216/8618	0.162845	0.201617	0.163253	ENSMUSG00000032315	1
mmu04020	Calcium signaling pathway	45664	240/8618	0.179447	0.209808	0.169885	ENSMUSG00000029361	1
mmu05012	Parkinson disease	45664	249/8618	0.185599	0.209808	0.169885	ENSMUSG00000072572	1
mmu05014	Amyotrophic lateral sclerosis	45664	352/8618	0.253246	0.27435	0.222146	ENSMUSG00000029361	1
mmu04080	Neuroactive ligand-receptor interaction	45664	372/8618	0.265807	0.276439	0.223838	ENSMUSG00000025905	1
mmu05022	Pathways of neurodegeneration - multiple diseases	45664	456/8618	0.316605	0.316605	0.256361	ENSMUSG00000029361	1

## Sheet: KEGG_enrichment_G-C4
ID	Description	GeneRatio	BgRatio	pvalue	p.adjust	qvalue	geneID	Count
mmu04080	Neuroactive ligand-receptor interaction	45691	372/8618	0.00541578	0.0379104		ENSMUSG00000031932/ENSMUSG00000007653	2
mmu05033	Nicotine addiction	45660	40/8618	0.0138614	0.0476163		ENSMUSG00000007653	1
mmu04727	GABAergic synapse	45660	89/8618	0.0306663	0.0476163		ENSMUSG00000007653	1
mmu05032	Morphine addiction	45660	91/8618	0.0313482	0.0476163		ENSMUSG00000007653	1
mmu04925	Aldosterone synthesis and secretion	45660	102/8618	0.0350925	0.0476163		ENSMUSG00000036760	1
mmu04726	Serotonergic synapse	45660	131/8618	0.0449177	0.0476163		ENSMUSG00000007653	1
mmu04723	Retrograde endocannabinoid signaling	45660	139/8618	0.0476163	0.0476163		ENSMUSG00000007653	1

## Sheet: KEGG_enrichment_G-C3
ID	Description	GeneRatio	BgRatio	pvalue	p.adjust	qvalue	geneID	Count
mmu04640	Hematopoietic cell lineage	45698	94/8618	0.00500393	0.133471	0.109275	ENSMUSG00000005364/ENSMUSG00000079547	2
mmu05150	Staphylococcus aureus infection	45698	120/8618	0.00804323	0.133471	0.109275	ENSMUSG00000058952/ENSMUSG00000079547	2
mmu05162	Measles	45698	146/8618	0.0117334	0.133471	0.109275	ENSMUSG00000031494/ENSMUSG00000043463	2
mmu04514	Cell adhesion molecules	45698	163/8618	0.014482	0.133471	0.109275	ENSMUSG00000016498/ENSMUSG00000079547	2
mmu04145	Phagosome	45698	173/8618	0.0162184	0.133471	0.109275	ENSMUSG00000031494/ENSMUSG00000079547	2
mmu05164	Influenza A	45698	173/8618	0.0162184	0.133471	0.109275	ENSMUSG00000069041/ENSMUSG00000079547	2
mmu05152	Tuberculosis	45698	179/8618	0.0173018	0.133471	0.109275	ENSMUSG00000031494/ENSMUSG00000079547	2
mmu05310	Asthma	45667	25/8618	0.028648	0.184144	0.150761	ENSMUSG00000079547	1
mmu05166	Human T-cell leukemia virus 1 infection	45698	243/8618	0.0306906	0.184144	0.150761	ENSMUSG00000069041/ENSMUSG00000079547	2
mmu04060	Cytokine-cytokine receptor interaction	45698	289/8618	0.0422167	0.196365	0.160767	ENSMUSG00000005364/ENSMUSG00000026573	2
mmu00760	Nicotinate and nicotinamide metabolism	45667	41/8618	0.046593	0.196365	0.160767	ENSMUSG00000004939	1
mmu04672	Intestinal immune network for IgA production	45667	43/8618	0.048815	0.196365	0.160767	ENSMUSG00000079547	1
mmu00591	Linoleic acid metabolism	45667	50/8618	0.0565553	0.196365	0.160767	ENSMUSG00000025002	1
mmu05330	Allograft rejection	45667	56/8618	0.0631448	0.196365	0.160767	ENSMUSG00000079547	1
mmu05332	Graft-versus-host disease	45667	56/8618	0.0631448	0.196365	0.160767	ENSMUSG00000079547	1
mmu05321	Inflammatory bowel disease	45667	62/8618	0.0696927	0.196365	0.160767	ENSMUSG00000079547	1
mmu04940	Type I diabetes mellitus	45667	63/8618	0.07078	0.196365	0.160767	ENSMUSG00000079547	1
mmu05140	Leishmaniasis	45667	70/8618	0.0783593	0.196365	0.160767	ENSMUSG00000079547	1
mmu05320	Autoimmune thyroid disease	45667	72/8618	0.0805145	0.196365	0.160767	ENSMUSG00000079547	1
mmu05416	Viral myocarditis	45667	81/8618	0.0901572	0.196365	0.160767	ENSMUSG00000079547	1
mmu04612	Antigen processing and presentation	45667	83/8618	0.0922876	0.196365	0.160767	ENSMUSG00000079547	1
mmu05204	Chemical carcinogenesis - DNA adducts	45667	84/8618	0.0933511	0.196365	0.160767	ENSMUSG00000025002	1
mmu00590	Arachidonic acid metabolism	45667	86/8618	0.0954747	0.196365	0.160767	ENSMUSG00000025002	1
mmu05323	Rheumatoid arthritis	45667	87/8618	0.0965349	0.196365	0.160767	ENSMUSG00000079547	1
mmu04658	Th1 and Th2 cell differentiation	45667	88/8618	0.0975939	0.196365	0.160767	ENSMUSG00000079547	1
mmu00140	Steroid hormone biosynthesis	45667	91/8618	0.100764	0.196365	0.160767	ENSMUSG00000025002	1
mmu04610	Complement and coagulation cascades	45667	91/8618	0.100764	0.196365	0.160767	ENSMUSG00000058952	1
mmu04061	Viral protein interaction with cytokine and cytokine receptor	45667	92/8618	0.101819	0.196365	0.160767	ENSMUSG00000026573	1
mmu00830	Retinol metabolism	45667	97/8618	0.107075	0.199381	0.163236	ENSMUSG00000025002	1
mmu04659	Th17 cell differentiation	45667	105/8618	0.115427	0.207019	0.169489	ENSMUSG00000079547	1
mmu05145	Toxoplasmosis	45667	109/8618	0.119577	0.207019	0.169489	ENSMUSG00000079547	1
mmu04625	C-type lectin receptor signaling pathway	45667	112/8618	0.122678	0.207019	0.169489	ENSMUSG00000031494	1
mmu04750	Inflammatory mediator regulation of TRP channels	45667	126/8618	0.137019	0.224213	0.183566	ENSMUSG00000025002	1
mmu04726	Serotonergic synapse	45667	131/8618	0.142089	0.225671	0.18476	ENSMUSG00000025002	1
mmu05017	Spinocerebellar ataxia	45667	141/8618	0.15215	0.231223	0.189306	ENSMUSG00000069041	1
mmu05322	Systemic lupus erythematosus	45667	143/8618	0.154149	0.231223	0.189306	ENSMUSG00000079547	1
mmu04630	JAK-STAT signaling pathway	45667	167/8618	0.177812	0.251816	0.206165	ENSMUSG00000005364	1
mmu04022	cGMP-PKG signaling pathway	45667	170/8618	0.180727	0.251816	0.206165	ENSMUSG00000069041	1
mmu04217	Necroptosis	45667	174/8618	0.1846	0.251816	0.206165	ENSMUSG00000069041	1
mmu04218	Cellular senescence	45667	176/8618	0.186531	0.251816	0.206165	ENSMUSG00000069041	1
mmu04062	Chemokine signaling pathway	45667	190/8618	0.199928	0.25827	0.21145	ENSMUSG00000026573	1
mmu05415	Diabetic cardiomyopathy	45667	191/8618	0.200877	0.25827	0.21145	ENSMUSG00000069041	1
mmu04613	Neutrophil extracellular trap formation	45667	201/8618	0.210314	0.264116	0.216235	ENSMUSG00000069041	1
mmu05208	Chemical carcinogenesis - reactive oxygen species	45667	207/8618	0.215929	0.265003	0.216962	ENSMUSG00000069041	1
mmu05169	Epstein-Barr virus infection	45667	224/8618	0.231641	0.277969	0.227577	ENSMUSG00000079547	1
mmu04020	Calcium signaling pathway	45667	240/8618	0.24617	0.284097	0.232594	ENSMUSG00000069041	1
mmu05012	Parkinson disease	45667	249/8618	0.254233	0.284097	0.232594	ENSMUSG00000069041	1
mmu05132	Salmonella infection	45667	251/8618	0.256014	0.284097	0.232594	ENSMUSG00000043463	1
mmu05020	Prion disease	45667	253/8618	0.257792	0.284097	0.232594	ENSMUSG00000069041	1
mmu05016	Huntington disease	45667	287/8618	0.287429	0.310423	0.254148	ENSMUSG00000069041	1
mmu05010	Alzheimer disease	45667	366/8618	0.352221	0.37294	0.305331	ENSMUSG00000069041	1
mmu05168	Herpes simplex virus 1 infection	45667	441/8618	0.408775	0.424497	0.347542	ENSMUSG00000079547	1
mmu05022	Pathways of neurodegeneration - multiple diseases	45667	456/8618	0.419537	0.427453	0.349962	ENSMUSG00000069041	1
mmu05200	Pathways in cancer	45667	542/8618	0.477909	0.477909	0.391271	ENSMUSG00000005364	1

## Sheet: KEGG_enrichment_G-C2
ID	Description	GeneRatio	BgRatio	pvalue	p.adjust	qvalue	geneID	Count
mmu04612	Antigen processing and presentation	45861	83/8618	1.28669e-09	9.65019e-08	6.36574e-08	ENSMUSG00000060550/ENSMUSG00000053044/ENSMUSG00000030165/ENSMUSG00000036594/ENSMUSG00000037649/ENSMUSG00000024610/ENSMUSG00000073421	7
mmu05332	Graft-versus-host disease	45800	56/8618	2.97175e-07	1.11441e-05	7.35118e-06	ENSMUSG00000060550/ENSMUSG00000030165/ENSMUSG00000036594/ENSMUSG00000037649/ENSMUSG00000073421	5
mmu05150	Staphylococcus aureus infection	45831	120/8618	5.34822e-07	1.33705e-05	8.81987e-06	ENSMUSG00000061928/ENSMUSG00000044041/ENSMUSG00000036594/ENSMUSG00000044748/ENSMUSG00000037649/ENSMUSG00000073421	6
mmu04514	Cell adhesion molecules	45831	163/8618	3.22891e-06	6.0542e-05	3.99365e-05	ENSMUSG00000060550/ENSMUSG00000053044/ENSMUSG00000036594/ENSMUSG00000066720/ENSMUSG00000037649/ENSMUSG00000073421	6
mmu05330	Allograft rejection	45770	56/8618	1.29175e-05	0.000193762	0.000127815	ENSMUSG00000060550/ENSMUSG00000036594/ENSMUSG00000037649/ENSMUSG00000073421	4
mmu04940	Type I diabetes mellitus	45770	63/8618	2.06916e-05	0.000258646	0.000170615	ENSMUSG00000060550/ENSMUSG00000036594/ENSMUSG00000037649/ENSMUSG00000073421	4
mmu05320	Autoimmune thyroid disease	45770	72/8618	3.51728e-05	0.000344631	0.000227336	ENSMUSG00000060550/ENSMUSG00000036594/ENSMUSG00000037649/ENSMUSG00000073421	4
mmu05310	Asthma	45739	25/8618	3.67607e-05	0.000344631	0.000227336	ENSMUSG00000036594/ENSMUSG00000037649/ENSMUSG00000073421	3
mmu05416	Viral myocarditis	45770	81/8618	5.59825e-05	0.000466521	0.00030774	ENSMUSG00000060550/ENSMUSG00000036594/ENSMUSG00000037649/ENSMUSG00000073421	4
mmu04640	Hematopoietic cell lineage	45770	94/8618	0.000100278	0.000752087	0.000496113	ENSMUSG00000053044/ENSMUSG00000036594/ENSMUSG00000037649/ENSMUSG00000073421	4
mmu04672	Intestinal immune network for IgA production	45739	43/8618	0.000191158	0.00130335	0.000859755	ENSMUSG00000036594/ENSMUSG00000037649/ENSMUSG00000073421	3
mmu05169	Epstein-Barr virus infection	45800	224/8618	0.000260324	0.00162703	0.00107327	ENSMUSG00000060550/ENSMUSG00000018983/ENSMUSG00000036594/ENSMUSG00000037649/ENSMUSG00000073421	5
mmu05166	Human T-cell leukemia virus 1 infection	45800	243/8618	0.000379582	0.00218989	0.00144456	ENSMUSG00000060550/ENSMUSG00000018983/ENSMUSG00000036594/ENSMUSG00000037649/ENSMUSG00000073421	5
mmu05321	Inflammatory bowel disease	45739	62/8618	0.000566764	0.00303624	0.00200285	ENSMUSG00000036594/ENSMUSG00000037649/ENSMUSG00000073421	3
mmu05140	Leishmaniasis	45739	70/8618	0.000808986	0.00404493	0.00266823	ENSMUSG00000036594/ENSMUSG00000037649/ENSMUSG00000073421	3
mmu04145	Phagosome	45770	173/8618	0.00103047	0.00483033	0.00318632	ENSMUSG00000060550/ENSMUSG00000036594/ENSMUSG00000037649/ENSMUSG00000073421	4
mmu05152	Tuberculosis	45770	179/8618	0.00116992	0.00516143	0.00340473	ENSMUSG00000036594/ENSMUSG00000037649/ENSMUSG00000024610/ENSMUSG00000073421	4
mmu05323	Rheumatoid arthritis	45739	87/8618	0.00152083	0.00620436	0.0040927	ENSMUSG00000036594/ENSMUSG00000037649/ENSMUSG00000073421	3
mmu04658	Th1 and Th2 cell differentiation	45739	88/8618	0.00157177	0.00620436	0.0040927	ENSMUSG00000036594/ENSMUSG00000037649/ENSMUSG00000073421	3
mmu04659	Th17 cell differentiation	45739	105/8618	0.00260685	0.00977568	0.00644852	ENSMUSG00000036594/ENSMUSG00000037649/ENSMUSG00000073421	3
mmu05145	Toxoplasmosis	45739	109/8618	0.00289915	0.0103541	0.00683009	ENSMUSG00000036594/ENSMUSG00000037649/ENSMUSG00000073421	3
mmu05168	Herpes simplex virus 1 infection	45800	441/8618	0.00536302	0.018283	0.0120604	ENSMUSG00000060550/ENSMUSG00000036594/ENSMUSG00000037649/ENSMUSG00000024610/ENSMUSG00000073421	5
mmu04975	Fat digestion and absorption	45711	43/8618	0.00575689	0.0186363	0.0122934	ENSMUSG00000042179/ENSMUSG00000020609	2
mmu04650	Natural killer cell mediated cytotoxicity	45739	141/8618	0.00597399	0.0186363	0.0122934	ENSMUSG00000060550/ENSMUSG00000030165/ENSMUSG00000062524	3
mmu05322	Systemic lupus erythematosus	45739	143/8618	0.0062121	0.0186363	0.0122934	ENSMUSG00000036594/ENSMUSG00000037649/ENSMUSG00000073421	3
mmu05164	Influenza A	45739	173/8618	0.0104801	0.0302311	0.0199419	ENSMUSG00000036594/ENSMUSG00000037649/ENSMUSG00000073421	3
mmu04670	Leukocyte transendothelial migration	45711	114/8618	0.0366247	0.101735	0.0671097	ENSMUSG00000020469/ENSMUSG00000066720	2
mmu00670	One carbon pool by folate	45680	19/8618	0.0495586	0.132746	0.087566	ENSMUSG00000005667	1
mmu04977	Vitamin digestion and absorption	45680	24/8618	0.0622046	0.160874	0.10612	ENSMUSG00000020609	1
mmu05160	Hepatitis C	45711	162/8618	0.0686768	0.171692	0.113256	ENSMUSG00000018983/ENSMUSG00000066720	2
mmu04218	Cellular senescence	45711	176/8618	0.0793127	0.191886	0.126577	ENSMUSG00000060550/ENSMUSG00000018983	2
mmu05340	Primary immunodeficiency	45680	36/8618	0.0919016	0.215394	0.142085	ENSMUSG00000053044	1
mmu05219	Bladder cancer	45680	41/8618	0.104008	0.236382	0.155929	ENSMUSG00000018983	1
mmu04962	Vasopressin-regulated water reabsorption	45680	44/8618	0.111198	0.242366	0.159876	ENSMUSG00000024411	1
mmu05167	Kaposi sarcoma-associated herpesvirus infection	45711	217/8618	0.113104	0.242366	0.159876	ENSMUSG00000060550/ENSMUSG00000018983	2
mmu04979	Cholesterol metabolism	45680	49/8618	0.123058	0.25637	0.169114	ENSMUSG00000020609	1
mmu02010	ABC transporters	45680	52/8618	0.130101	0.263718	0.173962	ENSMUSG00000044748	1
mmu05163	Human cytomegalovirus infection	45711	248/8618	0.140762	0.27782	0.183263	ENSMUSG00000060550/ENSMUSG00000018983	2
mmu04730	Long-term depression	45680	60/8618	0.14862	0.285807	0.188532	ENSMUSG00000071424	1
mmu00561	Glycerolipid metabolism	45680	62/8618	0.15319	0.287231	0.189472	ENSMUSG00000042179	1
mmu05218	Melanoma	45680	72/8618	0.175692	0.307553	0.202877	ENSMUSG00000018983	1
mmu05223	Non-small cell lung cancer	45680	72/8618	0.175692	0.307553	0.202877	ENSMUSG00000018983	1
mmu05214	Glioma	45680	74/8618	0.180123	0.307553	0.202877	ENSMUSG00000018983	1
mmu05212	Pancreatic cancer	45680	76/8618	0.184532	0.307553	0.202877	ENSMUSG00000018983	1
mmu05220	Chronic myeloid leukemia	45680	76/8618	0.184532	0.307553	0.202877	ENSMUSG00000018983	1
mmu01522	Endocrine resistance	45680	93/8618	0.221099	0.352817	0.232736	ENSMUSG00000018983	1
mmu05222	Small cell lung cancer	45680	93/8618	0.221099	0.352817	0.232736	ENSMUSG00000018983	1
mmu04976	Bile secretion	45680	99/8618	0.233626	0.357591	0.235885	ENSMUSG00000024411	1
mmu05215	Prostate cancer	45680	99/8618	0.233626	0.357591	0.235885	ENSMUSG00000018983	1
mmu04660	T cell receptor signaling pathway	45680	103/8618	0.241871	0.362806	0.239325	ENSMUSG00000053044	1
mmu04972	Pancreatic secretion	45680	112/8618	0.260112	0.382517	0.252327	ENSMUSG00000042179	1
mmu04110	Cell cycle	45680	125/8618	0.28572	0.412096	0.271839	ENSMUSG00000018983	1
mmu04915	Estrogen signaling pathway	45680	134/8618	0.30295	0.41826	0.275905	ENSMUSG00000044041	1
mmu05135	Yersinia infection	45680	135/8618	0.304839	0.41826	0.275905	ENSMUSG00000053044	1
mmu04210	Apoptosis	45680	136/8618	0.306724	0.41826	0.275905	ENSMUSG00000026532	1
mmu05224	Breast cancer	45680	147/8618	0.327137	0.432435	0.285255	ENSMUSG00000018983	1
mmu05226	Gastric cancer	45680	149/8618	0.330786	0.432435	0.285255	ENSMUSG00000018983	1
mmu04148	Efferocytosis	45680	151/8618	0.334416	0.432435	0.285255	ENSMUSG00000040405	1
mmu05206	MicroRNAs in cancer	45680	161/8618	0.352286	0.432529	0.285317	ENSMUSG00000018983	1
mmu04934	Cushing syndrome	45680	162/8618	0.354048	0.432529	0.285317	ENSMUSG00000018983	1
mmu05161	Hepatitis B	45680	163/8618	0.355805	0.432529	0.285317	ENSMUSG00000018983	1
mmu04530	Tight junction	45680	164/8618	0.357557	0.432529	0.285317	ENSMUSG00000066720	1
mmu05225	Hepatocellular carcinoma	45680	173/8618	0.373125	0.444196	0.293014	ENSMUSG00000018983	1
mmu04510	Focal adhesion	45680	200/8618	0.417692	0.489483	0.322887	ENSMUSG00000020469	1
mmu05417	Lipid and atherosclerosis	45680	216/8618	0.442655	0.504004	0.332466	ENSMUSG00000020609	1
mmu04810	Regulation of actin cytoskeleton	45680	219/8618	0.44722	0.504004	0.332466	ENSMUSG00000020469	1
mmu05203	Viral carcinogenesis	45680	221/8618	0.450244	0.504004	0.332466	ENSMUSG00000060550	1
mmu05170	Human immunodeficiency virus 1 infection	45680	233/8618	0.468055	0.516238	0.340536	ENSMUSG00000060550	1
mmu04020	Calcium signaling pathway	45680	240/8618	0.478189	0.519771	0.342866	ENSMUSG00000036853	1
mmu05132	Salmonella infection	45680	251/8618	0.493742	0.529009	0.34896	ENSMUSG00000020469	1
mmu04144	Endocytosis	45680	265/8618	0.512895	0.54179	0.357392	ENSMUSG00000060550	1
mmu05165	Human papillomavirus infection	45680	352/8618	0.617262	0.642982	0.424142	ENSMUSG00000060550	1
mmu04080	Neuroactive ligand-receptor interaction	45680	372/8618	0.638031	0.655512	0.432408	ENSMUSG00000071424	1
mmu05200	Pathways in cancer	45680	542/8618	0.775969	0.786455	0.518784	ENSMUSG00000018983	1
mmu04740	Olfactory transduction	45680	1151/8618	0.963183	0.963183	0.635363	ENSMUSG00000049605	1

## Sheet: KEGG_enrichment_G-C1
ID	Description	GeneRatio	BgRatio	pvalue	p.adjust	qvalue	geneID	Count
mmu04972	Pancreatic secretion	7/84	112/8618	0.000103059	0.0198904	0.0176827	ENSMUSG00000058908/ENSMUSG00000025091/ENSMUSG00000028255/ENSMUSG00000029193/ENSMUSG00000032532/ENSMUSG00000068547/ENSMUSG00000071553	7
mmu00830	Retinol metabolism	6/84	97/8618	0.000348741	0.0336535	0.0299183	ENSMUSG00000067231/ENSMUSG00000089789/ENSMUSG00000089960/ENSMUSG00000027068/ENSMUSG00000054630/ENSMUSG00000053279	6
mmu04975	Fat digestion and absorption	4/84	43/8618	0.000776085	0.0499282	0.0443866	ENSMUSG00000058908/ENSMUSG00000025091/ENSMUSG00000024225/ENSMUSG00000023057	4
mmu00140	Steroid hormone biosynthesis	5/84	91/8618	0.00188264	0.0908372	0.0807552	ENSMUSG00000067231/ENSMUSG00000021214/ENSMUSG00000089960/ENSMUSG00000063730/ENSMUSG00000054630	5
mmu05217	Basal cell carcinoma	4/84	63/8618	0.00323232	0.104292	0.0927167	ENSMUSG00000021453/ENSMUSG00000081683/ENSMUSG00000049551/ENSMUSG00000002633	4
mmu05226	Gastric cancer	6/84	149/8618	0.00324224	0.104292	0.0927167	ENSMUSG00000029646/ENSMUSG00000021453/ENSMUSG00000025515/ENSMUSG00000081683/ENSMUSG00000049551/ENSMUSG00000002633	6
mmu00040	Pentose and glucuronate interconversions	3/84	36/8618	0.00505844	0.139469	0.123989	ENSMUSG00000052131/ENSMUSG00000089960/ENSMUSG00000054630	3
mmu00533	Glycosaminoglycan biosynthesis - keratan sulfate	2/84	14/8618	0.00791764	0.174989	0.155567	ENSMUSG00000028538/ENSMUSG00000013846	2
mmu04612	Antigen processing and presentation	4/84	83/8618	0.00861096	0.174989	0.155567	ENSMUSG00000022504/ENSMUSG00000037321/ENSMUSG00000054128/ENSMUSG00000073402	4
mmu00604	Glycosphingolipid biosynthesis - ganglio series	2/84	15/8618	0.00907827	0.174989	0.155567	ENSMUSG00000006731/ENSMUSG00000013846	2
mmu04080	Neuroactive ligand-receptor interaction	9/84	372/8618	0.00997348	0.174989	0.155567	ENSMUSG00000026874/ENSMUSG00000033717/ENSMUSG00000027107/ENSMUSG00000063239/ENSMUSG00000029193/ENSMUSG00000024027/ENSMUSG00000032532/ENSMUSG00000030669/ENSMUSG00000019890	9
mmu00591	Linoleic acid metabolism	3/84	50/8618	0.0125959	0.202584	0.180099	ENSMUSG00000067231/ENSMUSG00000058908/ENSMUSG00000033847	3
mmu04976	Bile secretion	4/84	99/8618	0.0156951	0.219868	0.195465	ENSMUSG00000036123/ENSMUSG00000035699/ENSMUSG00000089960/ENSMUSG00000054630	4
mmu05330	Allograft rejection	3/84	56/8618	0.0170882	0.219868	0.195465	ENSMUSG00000054128/ENSMUSG00000073402/ENSMUSG00000015437	3
mmu05332	Graft-versus-host disease	3/84	56/8618	0.0170882	0.219868	0.195465	ENSMUSG00000054128/ENSMUSG00000073402/ENSMUSG00000015437	3
mmu05145	Toxoplasmosis	4/84	109/8618	0.0215683	0.253055	0.224968	ENSMUSG00000022504/ENSMUSG00000078853/ENSMUSG00000038037/ENSMUSG00000046879	4
mmu04940	Type I diabetes mellitus	3/84	63/8618	0.0233235	0.253055	0.224968	ENSMUSG00000054128/ENSMUSG00000073402/ENSMUSG00000015437	3
mmu00592	alpha-Linolenic acid metabolism	2/84	25/8618	0.0243581	0.253055	0.224968	ENSMUSG00000058908/ENSMUSG00000033847	2
mmu00601	Glycosphingolipid biosynthesis - lacto and neolacto series	2/84	26/8618	0.0262233	0.253055	0.224968	ENSMUSG00000028538/ENSMUSG00000032038	2
mmu00790	Folate biosynthesis	2/84	26/8618	0.0262233	0.253055	0.224968	ENSMUSG00000052131/ENSMUSG00000079440	2
mmu05166	Human T-cell leukemia virus 1 infection	6/84	243/8618	0.0309166	0.284138	0.252601	ENSMUSG00000018623/ENSMUSG00000038418/ENSMUSG00000054128/ENSMUSG00000021250/ENSMUSG00000073402/ENSMUSG00000027793	6
mmu05320	Autoimmune thyroid disease	3/84	72/8618	0.0329223	0.288818	0.256762	ENSMUSG00000054128/ENSMUSG00000073402/ENSMUSG00000015437	3
mmu00053	Ascorbate and aldarate metabolism	2/84	31/8618	0.0363662	0.293637	0.261046	ENSMUSG00000089960/ENSMUSG00000054630	2
mmu04924	Renin secretion	3/84	75/8618	0.0365145	0.293637	0.261046	ENSMUSG00000028255/ENSMUSG00000068547/ENSMUSG00000029334	3
mmu00052	Galactose metabolism	2/84	32/8618	0.0385497	0.297604	0.264573	ENSMUSG00000027790/ENSMUSG00000052131	2
mmu04210	Apoptosis	4/84	136/8618	0.0434808	0.31954	0.284074	ENSMUSG00000039304/ENSMUSG00000021453/ENSMUSG00000021250/ENSMUSG00000015437	4
mmu05340	Primary immunodeficiency	2/84	36/8618	0.0477615	0.31954	0.284074	ENSMUSG00000022504/ENSMUSG00000037321	2
mmu05204	Chemical carcinogenesis - DNA adducts	3/84	84/8618	0.0484439	0.31954	0.284074	ENSMUSG00000067231/ENSMUSG00000089960/ENSMUSG00000054630	3
mmu04650	Natural killer cell mediated cytotoxicity	4/84	141/8618	0.0485381	0.31954	0.284074	ENSMUSG00000039304/ENSMUSG00000054128/ENSMUSG00000073402/ENSMUSG00000015437	4
mmu04911	Insulin secretion	3/84	85/8618	0.0498742	0.31954	0.284074	ENSMUSG00000029193/ENSMUSG00000024027/ENSMUSG00000032532	3
mmu00590	Arachidonic acid metabolism	3/84	86/8618	0.051325	0.31954	0.284074	ENSMUSG00000067231/ENSMUSG00000058908/ENSMUSG00000033847	3
mmu05224	Breast cancer	4/84	147/8618	0.0550203	0.331841	0.29501	ENSMUSG00000021453/ENSMUSG00000021250/ENSMUSG00000081683/ENSMUSG00000049551	4
mmu00513	Various types of N-glycan biosynthesis	2/84	40/8618	0.0576852	0.334249	0.297151	ENSMUSG00000028538/ENSMUSG00000019888	2
mmu04742	Taste transduction	3/84	91/8618	0.0588832	0.334249	0.297151	ENSMUSG00000063239/ENSMUSG00000028777/ENSMUSG00000009246	3
mmu00860	Porphyrin metabolism	2/84	43/8618	0.0655546	0.35054	0.311633	ENSMUSG00000089960/ENSMUSG00000054630	2
mmu04390	Hippo signaling pathway	4/84	156/8618	0.0655815	0.35054	0.311633	ENSMUSG00000036459/ENSMUSG00000002384/ENSMUSG00000081683/ENSMUSG00000049551	4
mmu05169	Epstein-Barr virus infection	5/84	224/8618	0.0672019	0.35054	0.311633	ENSMUSG00000037321/ENSMUSG00000021453/ENSMUSG00000054128/ENSMUSG00000073402/ENSMUSG00000027793	5
mmu04713	Circadian entrainment	3/84	98/8618	0.0702921	0.350597	0.311684	ENSMUSG00000021250/ENSMUSG00000049892/ENSMUSG00000029334	3
mmu04934	Cushing syndrome	4/84	162/8618	0.073172	0.350597	0.311684	ENSMUSG00000049892/ENSMUSG00000063730/ENSMUSG00000081683/ENSMUSG00000049551	4
mmu04973	Carbohydrate digestion and absorption	2/84	46/8618	0.07376	0.350597	0.311684	ENSMUSG00000027790/ENSMUSG00000028777	2
mmu04514	Cell adhesion molecules	4/84	163/8618	0.0744791	0.350597	0.311684	ENSMUSG00000054128/ENSMUSG00000001739/ENSMUSG00000073402/ENSMUSG00000016496	4
mmu00565	Ether lipid metabolism	2/84	48/8618	0.0794042	0.364881	0.324383	ENSMUSG00000058908/ENSMUSG00000033847	2
mmu04974	Protein digestion and absorption	3/84	107/8618	0.0863044	0.387366	0.344372	ENSMUSG00000036123/ENSMUSG00000024131/ENSMUSG00000071553	3
mmu04218	Cellular senescence	4/84	176/8618	0.0925382	0.405906	0.360855	ENSMUSG00000021453/ENSMUSG00000054128/ENSMUSG00000073402/ENSMUSG00000027793	4
mmu04724	Glutamatergic synapse	3/84	113/8618	0.0977651	0.419304	0.372765	ENSMUSG00000063239/ENSMUSG00000025813/ENSMUSG00000033847	3
mmu04730	Long-term depression	2/84	60/8618	0.115774	0.485748	0.431835	ENSMUSG00000033847/ENSMUSG00000029334	2
mmu00561	Glycerolipid metabolism	2/84	62/8618	0.122192	0.492155	0.43753	ENSMUSG00000025091/ENSMUSG00000052131	2
mmu04110	Cell cycle	3/84	125/8618	0.122401	0.492155	0.43753	ENSMUSG00000021453/ENSMUSG00000027793/ENSMUSG00000037664	3
mmu04913	Ovarian steroidogenesis	2/84	63/8618	0.125434	0.494056	0.439221	ENSMUSG00000063730/ENSMUSG00000033847	2
mmu04068	FoxO signaling pathway	3/84	131/8618	0.135496	0.517479	0.460044	ENSMUSG00000039304/ENSMUSG00000021453/ENSMUSG00000025813	3
mmu00730	Thiamine metabolism	1/84	15/8618	0.136743	0.517479	0.460044	ENSMUSG00000079440	1
mmu00603	Glycosphingolipid biosynthesis - globo and isoglobo series	1/84	16/8618	0.145172	0.538714	0.478922	ENSMUSG00000013846	1
mmu05202	Transcriptional misregulation in cancer	4/84	212/8618	0.15198	0.538714	0.478922	ENSMUSG00000021453/ENSMUSG00000015437/ENSMUSG00000029086/ENSMUSG00000027793	4
mmu00982	Drug metabolism - cytochrome P450	2/84	71/8618	0.152055	0.538714	0.478922	ENSMUSG00000089960/ENSMUSG00000054630	2
mmu00910	Nitrogen metabolism	1/84	17/8618	0.153519	0.538714	0.478922	ENSMUSG00000032373	1
mmu00980	Metabolism of xenobiotics by cytochrome P450	2/84	73/8618	0.158878	0.542518	0.482304	ENSMUSG00000089960/ENSMUSG00000054630	2
mmu04917	Prolactin signaling pathway	2/84	74/8618	0.16231	0.542518	0.482304	ENSMUSG00000038037/ENSMUSG00000021250	2
mmu04270	Vascular smooth muscle contraction	3/84	143/8618	0.163036	0.542518	0.482304	ENSMUSG00000058908/ENSMUSG00000030669/ENSMUSG00000033847	3
mmu05133	Pertussis	2/84	76/8618	0.169216	0.553538	0.492101	ENSMUSG00000026874/ENSMUSG00000021250	2
mmu00532	Glycosaminoglycan biosynthesis - chondroitin sulfate / dermatan sulfate	1/84	21/8618	0.186112	0.581148	0.516646	ENSMUSG00000056643	1
mmu04964	Proximal tubule bicarbonate reclamation	1/84	21/8618	0.186112	0.581148	0.516646	ENSMUSG00000036123	1
mmu05416	Viral myocarditis	2/84	81/8618	0.18669	0.581148	0.516646	ENSMUSG00000054128/ENSMUSG00000073402	2
mmu05170	Human immunodeficiency virus 1 infection	4/84	233/8618	0.192	0.588191	0.522908	ENSMUSG00000037321/ENSMUSG00000054128/ENSMUSG00000021250/ENSMUSG00000073402	4
mmu04150	mTOR signaling pathway	3/84	157/8618	0.197072	0.594294	0.528333	ENSMUSG00000081683/ENSMUSG00000049551/ENSMUSG00000032841	3
mmu00515	Mannose type O-glycan biosynthesis	1/84	23/8618	0.20194	0.599606	0.533055	ENSMUSG00000028538	1
mmu05210	Colorectal cancer	2/84	88/8618	0.211549	0.609388	0.541752	ENSMUSG00000021453/ENSMUSG00000021250	2
mmu05235	PD-L1 expression and PD-1 checkpoint pathway in cancer	2/84	88/8618	0.211549	0.609388	0.541752	ENSMUSG00000021250/ENSMUSG00000016496	2
mmu04912	GnRH signaling pathway	2/84	90/8618	0.218716	0.612089	0.544153	ENSMUSG00000038418/ENSMUSG00000033847	2
mmu04310	Wnt signaling pathway	3/84	167/8618	0.22237	0.612089	0.544153	ENSMUSG00000018623/ENSMUSG00000081683/ENSMUSG00000049551	3
mmu00983	Drug metabolism - other enzymes	2/84	92/8618	0.225905	0.612089	0.544153	ENSMUSG00000089960/ENSMUSG00000054630	2
mmu04061	Viral protein interaction with cytokine and cytokine receptor	2/84	92/8618	0.225905	0.612089	0.544153	ENSMUSG00000039304/ENSMUSG00000029417	2
mmu04657	IL-17 signaling pathway	2/84	93/8618	0.229506	0.612089	0.544153	ENSMUSG00000026822/ENSMUSG00000021250	2
mmu04392	Hippo signaling pathway - multiple species	1/84	27/8618	0.232689	0.612089	0.544153	ENSMUSG00000036459	1
mmu04145	Phagosome	3/84	173/8618	0.237858	0.612089	0.544153	ENSMUSG00000037321/ENSMUSG00000054128/ENSMUSG00000073402	3
mmu05225	Hepatocellular carcinoma	3/84	173/8618	0.237858	0.612089	0.544153	ENSMUSG00000021453/ENSMUSG00000081683/ENSMUSG00000049551	3
mmu00564	Glycerophospholipid metabolism	2/84	98/8618	0.247566	0.615138	0.546864	ENSMUSG00000058908/ENSMUSG00000033847	2
mmu05231	Choline metabolism in cancer	2/84	98/8618	0.247566	0.615138	0.546864	ENSMUSG00000021250/ENSMUSG00000033847	2
mmu04620	Toll-like receptor signaling pathway	2/84	99/8618	0.251186	0.615138	0.546864	ENSMUSG00000029417/ENSMUSG00000021250	2
mmu04916	Melanogenesis	2/84	100/8618	0.254808	0.615138	0.546864	ENSMUSG00000081683/ENSMUSG00000049551	2
mmu04710	Circadian rhythm	1/84	30/8618	0.25498	0.615138	0.546864	ENSMUSG00000020038	1
mmu05165	Human papillomavirus infection	5/84	352/8618	0.258747	0.61652	0.548092	ENSMUSG00000054128/ENSMUSG00000073402/ENSMUSG00000027793/ENSMUSG00000081683/ENSMUSG00000049551	5
mmu00512	Mucin type O-glycan biosynthesis	1/84	32/8618	0.269483	0.634272	0.563874	ENSMUSG00000013846	1
mmu04659	Th17 cell differentiation	2/84	105/8618	0.272929	0.634643	0.564204	ENSMUSG00000074695/ENSMUSG00000021250	2
mmu00500	Starch and sucrose metabolism	1/84	33/8618	0.27663	0.635591	0.565047	ENSMUSG00000027790	1
mmu04928	Parathyroid hormone synthesis, secretion and action	2/84	108/8618	0.2838	0.644394	0.572873	ENSMUSG00000038418/ENSMUSG00000021250	2
mmu00051	Fructose and mannose metabolism	1/84	36/8618	0.297659	0.663214	0.589604	ENSMUSG00000052131	1
mmu04668	TNF signaling pathway	2/84	113/8618	0.301887	0.663214	0.589604	ENSMUSG00000078920/ENSMUSG00000021250	2
mmu05216	Thyroid cancer	1/84	37/8618	0.304534	0.663214	0.589604	ENSMUSG00000021453	1
mmu04060	Cytokine-cytokine receptor interaction	4/84	289/8618	0.310857	0.663214	0.589604	ENSMUSG00000039304/ENSMUSG00000074695/ENSMUSG00000029417/ENSMUSG00000002384	4
mmu05205	Proteoglycans in cancer	3/84	201/8618	0.312037	0.663214	0.589604	ENSMUSG00000081683/ENSMUSG00000049551/ENSMUSG00000002633	3
mmu04935	Growth hormone synthesis, secretion and action	2/84	116/8618	0.312707	0.663214	0.589604	ENSMUSG00000038037/ENSMUSG00000021250	2
mmu05150	Staphylococcus aureus infection	2/84	120/8618	0.32708	0.686158	0.610001	ENSMUSG00000026874/ENSMUSG00000006777	2
mmu05207	Chemical carcinogenesis - receptor activation	3/84	209/8618	0.333499	0.691973	0.615171	ENSMUSG00000021250/ENSMUSG00000089960/ENSMUSG00000054630	3
mmu04380	Osteoclast differentiation	2/84	124/8618	0.341378	0.691973	0.615171	ENSMUSG00000038037/ENSMUSG00000021250	2
mmu04611	Platelet activation	2/84	124/8618	0.341378	0.691973	0.615171	ENSMUSG00000033847/ENSMUSG00000029334	2
mmu00514	Other types of O-glycan biosynthesis	1/84	43/8618	0.344406	0.691973	0.615171	ENSMUSG00000028538	1
mmu04750	Inflammatory mediator regulation of TRP channels	2/84	126/8618	0.348493	0.691973	0.615171	ENSMUSG00000067231/ENSMUSG00000033847	2
mmu05417	Lipid and atherosclerosis	3/84	216/8618	0.352271	0.691973	0.615171	ENSMUSG00000039304/ENSMUSG00000021250/ENSMUSG00000032015	3
mmu05167	Kaposi sarcoma-associated herpesvirus infection	3/84	217/8618	0.35495	0.691973	0.615171	ENSMUSG00000054128/ENSMUSG00000021250/ENSMUSG00000073402	3
mmu05203	Viral carcinogenesis	3/84	221/8618	0.365652	0.699051	0.621463	ENSMUSG00000054128/ENSMUSG00000073402/ENSMUSG00000027793	3
mmu04726	Serotonergic synapse	2/84	131/8618	0.366169	0.699051	0.621463	ENSMUSG00000067231/ENSMUSG00000033847	2
mmu03050	Proteasome	1/84	47/8618	0.369724	0.699051	0.621463	ENSMUSG00000096727	1
mmu04930	Type II diabetes mellitus	1/84	48/8618	0.375901	0.699051	0.621463	ENSMUSG00000038037	1
mmu04915	Estrogen signaling pathway	2/84	134/8618	0.376691	0.699051	0.621463	ENSMUSG00000021250/ENSMUSG00000006777	2
mmu00510	N-Glycan biosynthesis	1/84	50/8618	0.388076	0.713321	0.634149	ENSMUSG00000019888	1
mmu04550	Signaling pathways regulating pluripotency of stem cells	2/84	140/8618	0.397519	0.716709	0.637161	ENSMUSG00000081683/ENSMUSG00000049551	2
mmu02010	ABC transporters	1/84	52/8618	0.400016	0.716709	0.637161	ENSMUSG00000037321	1
mmu04978	Mineral absorption	1/84	53/8618	0.4059	0.716709	0.637161	ENSMUSG00000036123	1
mmu05144	Malaria	1/84	55/8618	0.417497	0.716709	0.637161	ENSMUSG00000051839	1
mmu04923	Regulation of lipolysis in adipocytes	1/84	56/8618	0.423211	0.716709	0.637161	ENSMUSG00000029334	1
mmu04072	Phospholipase D signaling pathway	2/84	149/8618	0.428158	0.716709	0.637161	ENSMUSG00000063239/ENSMUSG00000033847	2
mmu05168	Herpes simplex virus 1 infection	5/84	441/8618	0.430994	0.716709	0.637161	ENSMUSG00000026874/ENSMUSG00000037321/ENSMUSG00000054128/ENSMUSG00000073402/ENSMUSG00000032015	5
mmu04340	Hedgehog signaling pathway	1/84	58/8618	0.434473	0.716709	0.637161	ENSMUSG00000002633	1
mmu04370	VEGF signaling pathway	1/84	58/8618	0.434473	0.716709	0.637161	ENSMUSG00000033847	1
mmu05213	Endometrial cancer	1/84	58/8618	0.434473	0.716709	0.637161	ENSMUSG00000021453	1
mmu05200	Pathways in cancer	6/84	542/8618	0.435311	0.716709	0.637161	ENSMUSG00000021453/ENSMUSG00000021250/ENSMUSG00000027793/ENSMUSG00000081683/ENSMUSG00000049551/ENSMUSG00000002633	6
mmu05163	Human cytomegalovirus infection	3/84	248/8618	0.436881	0.716709	0.637161	ENSMUSG00000037321/ENSMUSG00000054128/ENSMUSG00000073402	3
mmu04921	Oxytocin signaling pathway	2/84	152/8618	0.438195	0.716709	0.637161	ENSMUSG00000021250/ENSMUSG00000033847	2
mmu05321	Inflammatory bowel disease	1/84	62/8618	0.456351	0.73827	0.65633	ENSMUSG00000074695	1
mmu05161	Hepatitis B	2/84	163/8618	0.474171	0.73827	0.65633	ENSMUSG00000021250/ENSMUSG00000027793	2
mmu04664	Fc epsilon RI signaling pathway	1/84	66/8618	0.477392	0.73827	0.65633	ENSMUSG00000033847	1
mmu04630	JAK-STAT signaling pathway	2/84	167/8618	0.486914	0.73827	0.65633	ENSMUSG00000038037/ENSMUSG00000074695	2
mmu05031	Amphetamine addiction	1/84	68/8618	0.487608	0.73827	0.65633	ENSMUSG00000021250	1
mmu04022	cGMP-PKG signaling pathway	2/84	170/8618	0.496348	0.73827	0.65633	ENSMUSG00000033717/ENSMUSG00000029334	2
mmu05140	Leishmaniasis	1/84	70/8618	0.497627	0.73827	0.65633	ENSMUSG00000021250	1
mmu05221	Acute myeloid leukemia	1/84	70/8618	0.497627	0.73827	0.65633	ENSMUSG00000027793	1
mmu05164	Influenza A	2/84	173/8618	0.505672	0.73827	0.65633	ENSMUSG00000022504/ENSMUSG00000039304	2
mmu00480	Glutathione metabolism	1/84	72/8618	0.507453	0.73827	0.65633	ENSMUSG00000027313	1
mmu04115	p53 signaling pathway	1/84	72/8618	0.507453	0.73827	0.65633	ENSMUSG00000021453	1
mmu04927	Cortisol synthesis and secretion	1/84	72/8618	0.507453	0.73827	0.65633	ENSMUSG00000063730	1
mmu05218	Melanoma	1/84	72/8618	0.507453	0.73827	0.65633	ENSMUSG00000021453	1
mmu05223	Non-small cell lung cancer	1/84	72/8618	0.507453	0.73827	0.65633	ENSMUSG00000021453	1
mmu04217	Necroptosis	2/84	174/8618	0.508756	0.73827	0.65633	ENSMUSG00000039304/ENSMUSG00000033847	2
mmu05214	Glioma	1/84	74/8618	0.517089	0.744762	0.662101	ENSMUSG00000021453	1
mmu05212	Pancreatic cancer	1/84	76/8618	0.526538	0.747219	0.664285	ENSMUSG00000021453	1
mmu05220	Chronic myeloid leukemia	1/84	76/8618	0.526538	0.747219	0.664285	ENSMUSG00000021453	1
mmu04662	B cell receptor signaling pathway	1/84	77/8618	0.531194	0.748324	0.665268	ENSMUSG00000021250	1
mmu04010	MAPK signaling pathway	3/84	294/8618	0.550528	0.769941	0.684486	ENSMUSG00000021453/ENSMUSG00000021250/ENSMUSG00000033847	3
mmu04970	Salivary secretion	1/84	83/8618	0.558194	0.775047	0.689024	ENSMUSG00000029334	1
mmu04146	Peroxisome	1/84	86/8618	0.571112	0.776689	0.690484	ENSMUSG00000027674	1
mmu04540	Gap junction	1/84	86/8618	0.571112	0.776689	0.690484	ENSMUSG00000029334	1
mmu05323	Rheumatoid arthritis	1/84	87/8618	0.575335	0.776689	0.690484	ENSMUSG00000021250	1
mmu04658	Th1 and Th2 cell differentiation	1/84	88/8618	0.579516	0.776689	0.690484	ENSMUSG00000021250	1
mmu03320	PPAR signaling pathway	1/84	89/8618	0.583657	0.776689	0.690484	ENSMUSG00000023057	1
mmu04610	Complement and coagulation cascades	1/84	91/8618	0.591818	0.776689	0.690484	ENSMUSG00000026874	1
mmu04914	Progesterone-mediated oocyte maturation	1/84	92/8618	0.595839	0.776689	0.690484	ENSMUSG00000027793	1
mmu01522	Endocrine resistance	1/84	93/8618	0.599821	0.776689	0.690484	ENSMUSG00000021250	1
mmu04666	Fc gamma R-mediated phagocytosis	1/84	93/8618	0.599821	0.776689	0.690484	ENSMUSG00000033847	1
mmu05222	Small cell lung cancer	1/84	93/8618	0.599821	0.776689	0.690484	ENSMUSG00000021453	1
mmu04640	Hematopoietic cell lineage	1/84	94/8618	0.603764	0.776689	0.690484	ENSMUSG00000051839	1
mmu04350	TGF-beta signaling pathway	1/84	95/8618	0.607669	0.776689	0.690484	ENSMUSG00000002384	1
mmu04714	Thermogenesis	2/84	215/8618	0.62419	0.783762	0.696772	ENSMUSG00000002384/ENSMUSG00000029334	2
mmu04024	cAMP signaling pathway	2/84	216/8618	0.626731	0.783762	0.696772	ENSMUSG00000021250/ENSMUSG00000024027	2
mmu04933	AGE-RAGE signaling pathway in diabetic complications	1/84	101/8618	0.630311	0.783762	0.696772	ENSMUSG00000038418	1
mmu04925	Aldosterone synthesis and secretion	1/84	102/8618	0.633957	0.783762	0.696772	ENSMUSG00000063730	1
mmu04660	T cell receptor signaling pathway	1/84	103/8618	0.637568	0.783762	0.696772	ENSMUSG00000021250	1
mmu05142	Chagas disease	1/84	103/8618	0.637568	0.783762	0.696772	ENSMUSG00000021250	1
mmu04064	NF-kappa B signaling pathway	1/84	105/8618	0.644684	0.787493	0.70009	ENSMUSG00000021453	1
mmu05146	Amoebiasis	1/84	107/8618	0.651662	0.791011	0.703216	ENSMUSG00000025515	1
mmu04014	Ras signaling pathway	2/84	232/8618	0.66562	0.799274	0.710562	ENSMUSG00000058908/ENSMUSG00000033847	2
mmu04725	Cholinergic synapse	1/84	112/8618	0.668519	0.799274	0.710562	ENSMUSG00000021250	1
mmu05171	Coronavirus disease - COVID-19	2/84	235/8618	0.672544	0.799274	0.710562	ENSMUSG00000026874/ENSMUSG00000021250	2
mmu04670	Leukocyte transendothelial migration	1/84	114/8618	0.675034	0.799274	0.710562	ENSMUSG00000001739	1
mmu04152	AMPK signaling pathway	1/84	123/8618	0.702821	0.8271	0.7353	ENSMUSG00000027793	1
mmu05132	Salmonella infection	2/84	251/8618	0.707554	0.827467	0.735627	ENSMUSG00000039304/ENSMUSG00000021250	2
mmu05020	Prion disease	2/84	253/8618	0.711708	0.827467	0.735627	ENSMUSG00000026874/ENSMUSG00000038418	2
mmu04926	Relaxin signaling pathway	1/84	129/8618	0.720027	0.82796	0.736065	ENSMUSG00000021250	1
mmu04728	Dopaminergic synapse	1/84	131/8618	0.72554	0.82796	0.736065	ENSMUSG00000021250	1
mmu00230	Purine metabolism	1/84	133/8618	0.730947	0.82796	0.736065	ENSMUSG00000075543	1
mmu04144	Endocytosis	2/84	265/8618	0.735616	0.82796	0.736065	ENSMUSG00000054128/ENSMUSG00000073402	2
mmu05135	Yersinia infection	1/84	135/8618	0.736248	0.82796	0.736065	ENSMUSG00000021250	1
mmu04371	Apelin signaling pathway	1/84	136/8618	0.73886	0.82796	0.736065	ENSMUSG00000038418	1
mmu04910	Insulin signaling pathway	1/84	138/8618	0.744007	0.82796	0.736065	ENSMUSG00000038037	1
mmu04936	Alcoholic liver disease	1/84	139/8618	0.746542	0.82796	0.736065	ENSMUSG00000026874	1
mmu05322	Systemic lupus erythematosus	1/84	143/8618	0.75644	0.82796	0.736065	ENSMUSG00000026874	1
mmu04120	Ubiquitin mediated proteolysis	1/84	145/8618	0.761244	0.82796	0.736065	ENSMUSG00000038037	1
mmu05418	Fluid shear stress and atherosclerosis	1/84	145/8618	0.761244	0.82796	0.736065	ENSMUSG00000021250	1
mmu05162	Measles	1/84	146/8618	0.763611	0.82796	0.736065	ENSMUSG00000021250	1
mmu04932	Non-alcoholic fatty liver disease	1/84	150/8618	0.772849	0.833296	0.740808	ENSMUSG00000021250	1
mmu05206	MicroRNAs in cancer	1/84	161/8618	0.796455	0.850961	0.756513	ENSMUSG00000038037	1
mmu05160	Hepatitis C	1/84	162/8618	0.798477	0.850961	0.756513	ENSMUSG00000001739	1
mmu04530	Tight junction	1/84	164/8618	0.802461	0.850961	0.756513	ENSMUSG00000001739	1
mmu05022	Pathways of neurodegeneration - multiple diseases	3/84	456/8618	0.8291	0.869366	0.772875	ENSMUSG00000022262/ENSMUSG00000081683/ENSMUSG00000049551	3
mmu05152	Tuberculosis	1/84	179/8618	0.829962	0.869366	0.772875	ENSMUSG00000022504	1
mmu04360	Axon guidance	1/84	181/8618	0.83333	0.869366	0.772875	ENSMUSG00000002633	1
mmu04062	Chemokine signaling pathway	1/84	190/8618	0.84769	0.879592	0.781966	ENSMUSG00000029417	1
mmu05014	Amyotrophic lateral sclerosis	2/84	352/8618	0.863493	0.886557	0.788158	ENSMUSG00000022262/ENSMUSG00000060615	2
mmu04613	Neutrophil extracellular trap formation	1/84	201/8618	0.86359	0.886557	0.788158	ENSMUSG00000026874	1
mmu05208	Chemical carcinogenesis - reactive oxygen species	1/84	207/8618	0.871559	0.890005	0.791223	ENSMUSG00000021250	1
mmu05010	Alzheimer disease	2/84	366/8618	0.877845	0.891706	0.792735	ENSMUSG00000081683/ENSMUSG00000049551	2
mmu04020	Calcium signaling pathway	1/84	240/8618	0.907832	0.917338	0.815523	ENSMUSG00000029193	1
mmu05016	Huntington disease	1/84	287/8618	0.942678	0.947588	0.842415	ENSMUSG00000022262	1
mmu04740	Olfactory transduction	2/84	1151/8618	0.999922	0.999922	0.888941	ENSMUSG00000040328/ENSMUSG00000029334	2
