# Supplementary material for: Immune microenvironment-dependent effects of age-associated Bifidobacterium strains on gut immunity and microbial diversity
Source: Front Cell Infect Microbiol. 2025 Sep 16;15:1639178. doi: 10.3389/fcimb.2025.1639178 (PMC12479543; doi:10.3389/fcimb.2025.1639178)
Supplement: Supplementary file 9 [file Table5.xlsx]

## Sheet: heatmap
GeneID	K3_1	K3_2	K3_3	K2_1	K2_2	K2_3	Cluster
ENSMUSG00000031837	-0.426799	-0.810258	-0.810258	1.56545	0.925801	-0.443933	G-C1
ENSMUSG00000024087	-0.473866	-0.613818	-0.513607	1.88813	0.370737	-0.657575	G-C1
ENSMUSG00000035686	-0.555058	0.211535	-1.31886	1.47067	0.698568	-0.50685	G-C1
ENSMUSG00000032418	-0.289994	0.044675	-1.48923	1.28158	0.916071	-0.463106	G-C1
ENSMUSG00000090919	-0.629156	-0.840803	-0.946073	1.63505	0.281363	0.499622	G-C1
ENSMUSG00000029352	-0.613224	-1.17262	-0.766795	1.42126	0.543889	0.587485	G-C1
ENSMUSG00000051149	-1.02616	-0.697004	-0.729189	1.52784	0.172608	0.751909	G-C1
ENSMUSG00000050623	-0.875767	-0.664868	-0.999044	1.39812	0.265353	0.876202	G-C1
ENSMUSG00000027505	-0.941039	-0.605043	-0.941039	1.41197	0.156015	0.919135	G-C1
ENSMUSG00000070547	-0.965641	-0.601246	-0.952775	1.34652	0.201208	0.971933	G-C1
ENSMUSG00000047085	-1.03639	-0.594286	-1.02074	1.2127	0.8316	0.607117	G-C1
ENSMUSG00000091275	-0.899599	-0.939374	-0.881596	1.05151	0.962073	0.706984	G-C1
ENSMUSG00000066196	-0.387873	-1.02572	-1.20169	0.967312	0.651085	0.996888	G-C1
ENSMUSG00000032356	-0.765189	-0.710641	-1.15872	1.1614	0.478789	0.994358	G-C1
ENSMUSG00000033029	-1.17092	0.126312	-1.30618	0.991479	0.677113	0.682191	G-C1
ENSMUSG00000035299	-0.963838	0.149411	-1.14425	1.57781	-0.107383	0.48825	G-C1
ENSMUSG00000094091	-0.0135519	-0.980393	-1.13996	-0.105791	1.45137	0.788335	G-C2
ENSMUSG00000071537	-0.359938	-0.568443	-1.02756	-0.541242	1.04795	1.44923	G-C2
ENSMUSG00000056436	-0.704426	-0.387943	-1.10008	-0.262579	1.40156	1.05347	G-C2
ENSMUSG00000038550	-0.703725	-0.46513	-0.960695	-0.331696	1.56723	0.89402	G-C2
ENSMUSG00000025735	-1.14846	-0.0701708	-1.04771	0.0674646	1.37902	0.819859	G-C2
ENSMUSG00000023073	-1.4708	0.0911921	-0.681827	0.0130207	1.38848	0.659933	G-C2
ENSMUSG00000052605	-0.94134	-0.768444	-0.337355	-0.461373	1.41297	1.09554	G-C2
ENSMUSG00000029361	-0.954648	-0.686926	-0.657987	-0.132381	1.53934	0.892599	G-C2
ENSMUSG00000038540	-1.01228	-0.650786	-0.745785	-0.0141855	1.38444	1.0386	G-C2
ENSMUSG00000047485	-0.802522	-0.802522	-0.802522	-0.0508652	1.37644	1.082	G-C2
ENSMUSG00000059864	-0.837039	-0.837039	-0.837039	0.181333	1.43991	0.889872	G-C2
ENSMUSG00000068122	-0.742893	-1.02138	-0.705334	0.059707	1.20182	1.20808	G-C2
ENSMUSG00000027419	-0.740003	-0.803058	-0.982042	0.36737	1.51488	0.64285	G-C2
ENSMUSG00000044022	-0.77265	-0.699538	-1.03342	0.220296	0.837826	1.44749	G-C2
ENSMUSG00000068079	-0.689468	-0.720132	-1.15965	0.311599	1.04032	1.21733	G-C2
ENSMUSG00000061393	-1.30908	-0.51369	-0.703276	0.327128	1.13943	1.05949	G-C2
ENSMUSG00000050914	-0.985002	0.228347	-1.50181	0.63524	0.836561	0.786663	G-C3
ENSMUSG00000006457	-1.16706	-0.245428	-1.14055	0.60838	0.883159	1.0615	G-C3
ENSMUSG00000059824	-0.938801	-0.444251	-1.11724	0.301436	0.812437	1.38642	G-C3
ENSMUSG00000022389	-1.26829	-0.0886261	-1.00673	0.354763	0.667962	1.34092	G-C3
ENSMUSG00000021775	-1.36282	0.14671	-1.03269	0.287217	0.825325	1.13626	G-C3
ENSMUSG00000046818	-1.58425	-0.57576	-0.190341	0.819525	0.391861	1.13897	G-C3
ENSMUSG00000020889	-1.36486	-0.0111315	-0.940571	0.781975	0.285944	1.24864	G-C3
ENSMUSG00000072647	-1.46963	-0.228495	-0.797821	0.834273	0.637361	1.02431	G-C3
ENSMUSG00000035067	-1.64019	0.020289	-0.493147	0.481504	0.314086	1.31745	G-C3
ENSMUSG00000089943	-0.728747	-0.728747	-0.728747	0.121503	0.238502	1.82624	G-C3
ENSMUSG00000028750	-1.21659	-0.521761	-0.804022	0.564365	0.584987	1.39302	G-C3
ENSMUSG00000015890	-0.896668	-0.446501	-1.0629	0.645908	0.209046	1.55112	G-C3
ENSMUSG00000030270	-0.887766	-0.887766	-0.887766	0.808389	0.565664	1.28924	G-C3
ENSMUSG00000096795	-0.571515	-0.908641	-1.09309	0.576396	0.59409	1.40276	G-C3
ENSMUSG00000063415	-1.15377	-0.085862	-0.603828	0.856707	-0.525459	1.51221	G-C3
ENSMUSG00000007653	-0.814365	-0.653905	-0.460866	0.688979	-0.487426	1.72758	G-C3
ENSMUSG00000030380	-0.851944	-0.217843	-0.825477	0.365455	-0.293776	1.82359	G-C3
ENSMUSG00000054013	-0.842775	-0.153115	-0.987567	1.11749	1.34601	-0.480053	G-C4
ENSMUSG00000001657	-0.64542	-0.64542	-0.64542	1.26644	1.31525	-0.64542	G-C4
ENSMUSG00000058966	-1.03424	-0.364786	-0.49239	1.30347	1.2113	-0.623351	G-C4
ENSMUSG00000070866	-0.952663	-0.645853	-0.613995	0.482873	1.75063	-0.0209933	G-C4
ENSMUSG00000022762	-0.780812	-0.324053	-0.888386	0.583432	1.7446	-0.334778	G-C4
ENSMUSG00000028976	-0.64821	-0.451705	-1.32588	0.574079	1.46151	0.390208	G-C4
ENSMUSG00000025272	-1.0581	-0.0534976	-1.20144	0.49526	1.4269	0.390879	G-C4
ENSMUSG00000044349	-0.964023	-0.626895	-0.842709	0.52972	1.61319	0.290716	G-C4
ENSMUSG00000105340	-0.892588	-0.608365	-0.996479	0.443773	1.5438	0.509859	G-C4
ENSMUSG00000060962	-0.700766	-0.67026	-0.97602	0.445538	1.69261	0.208902	G-C4
ENSMUSG00000056258	-0.391705	-1.07928	-0.759865	0.359021	1.71808	0.153751	G-C4
ENSMUSG00000056966	-0.372544	-0.766069	-1.04967	0.733405	1.61522	-0.160347	G-C4
ENSMUSG00000092212	-0.507061	-0.806631	-0.992141	0.769347	1.58543	-0.0489479	G-C4
ENSMUSG00000118661	-0.881695	-0.948278	-0.596511	0.323914	1.62235	0.480219	G-C4
ENSMUSG00000024647	-1.00676	-1.03734	-0.310705	0.46597	1.58193	0.306913	G-C4
ENSMUSG00000040373	-0.799847	-0.799847	-0.799847	0.970568	1.46207	-0.0330938	G-C4
ENSMUSG00000049409	-1.02761	-0.909586	-0.595241	1.12742	1.20462	0.200397	G-C4
ENSMUSG00000030433	-0.88889	-0.88889	-0.88889	0.811477	1.28133	0.573859	G-C4
ENSMUSG00000066129	-0.668493	-0.702426	-1.17585	1.06144	1.2156	0.269739	G-C4
ENSMUSG00000048763	-0.610789	-0.325657	-0.845584	-0.565773	1.77792	0.569881	G-C5
ENSMUSG00000025905	-0.514111	-0.639767	-0.601037	-0.241081	1.97652	0.0194715	G-C5
ENSMUSG00000052229	-0.42671	-0.552342	-0.819883	-0.329685	1.92059	0.208031	G-C5
ENSMUSG00000039096	-0.486765	-0.430606	-0.880974	-0.275168	1.92447	0.14904	G-C5
ENSMUSG00000053550	-0.472511	-0.684435	-0.611002	-0.448905	1.90725	0.309607	G-C5
ENSMUSG00000038700	-0.287519	-0.63375	-0.588355	-0.647612	1.92221	0.235027	G-C5
ENSMUSG00000057378	-0.386111	-0.266114	-1.20098	-0.0878338	1.82088	0.120162	G-C5
ENSMUSG00000071551	-0.689978	-0.0356547	-1.09175	-0.1742	1.80733	0.184248	G-C5
ENSMUSG00000046204	-0.67575	-0.435458	-0.955864	0.119847	1.84821	0.0990101	G-C5
ENSMUSG00000054545	-0.681048	-0.468503	-0.833189	-0.12404	1.8864	0.220377	G-C5
ENSMUSG00000033676	-0.998128	-0.130145	-0.672214	-0.225491	1.8591	0.166883	G-C5
ENSMUSG00000018604	-0.706096	-0.213557	-0.791873	-0.294983	1.93296	0.0735486	G-C5
ENSMUSG00000021278	-0.883947	-0.42475	-0.431131	-0.223824	1.94989	0.0137631	G-C5
ENSMUSG00000001508	-0.335691	-0.696313	-1.10054	0.100385	1.7632	0.268958	G-C5
ENSMUSG00000025089	-0.217809	-0.784097	-0.963341	0.0340572	1.84418	0.0870111	G-C5
ENSMUSG00000038721	-0.553333	-0.657704	-0.774595	-0.276715	1.84726	0.415083	G-C5
ENSMUSG00000000690	-0.634951	-0.58159	-0.874454	-0.184534	1.79763	0.477895	G-C5
ENSMUSG00000090171	-0.735646	-0.735646	-0.520411	-0.274351	1.84157	0.424488	G-C5
ENSMUSG00000100241	-0.810381	-0.612758	-0.541355	-0.215186	1.88134	0.298342	G-C5
ENSMUSG00000038692	-0.536763	-0.925575	-0.506616	-0.0738422	1.88932	0.153476	G-C5
ENSMUSG00000035964	-0.568221	-0.90567	-0.692895	0.151006	1.821	0.19478	G-C5
ENSMUSG00000020926	-0.644277	-0.910952	-0.709608	0.161542	1.76351	0.33978	G-C5
ENSMUSG00000069072	-0.861218	-0.808029	-0.195368	-0.0484126	1.88792	0.0251059	G-C5
ENSMUSG00000066000	-0.897686	-0.897686	-0.402788	0.253242	1.76952	0.175401	G-C5
ENSMUSG00000028373	-0.446313	-0.727207	-0.563434	0.0604871	1.96642	-0.289949	G-C6
ENSMUSG00000075316	-0.443842	-0.846097	-0.478096	0.225433	1.9154	-0.372796	G-C6
ENSMUSG00000074852	-0.557982	-0.414082	-0.428994	-0.0650844	2.00864	-0.542493	G-C6
ENSMUSG00000101174	-0.673013	-0.308061	-0.451288	-0.139636	2.0094	-0.437399	G-C6
ENSMUSG00000027971	-0.686967	-0.459973	-0.364749	-0.175241	2.01177	-0.324841	G-C6
ENSMUSG00000037492	-0.373455	-0.379337	-0.461461	-0.363545	2.03926	-0.461461	G-C6
ENSMUSG00000032854	-0.617136	-0.36333	-0.498973	-0.359391	2.01904	-0.18021	G-C6
ENSMUSG00000060780	-0.227603	-0.510737	-0.589094	-0.275906	2.02209	-0.418748	G-C6
ENSMUSG00000028713	-0.12876	-0.590586	-0.569781	-0.140087	1.99309	-0.563874	G-C6
ENSMUSG00000027102	-0.445933	-0.217222	-0.80449	-0.0390714	1.97199	-0.465275	G-C6
ENSMUSG00000062826	-0.467489	1.94568	0.154348	-0.531419	-0.754649	-0.346474	G-C7
ENSMUSG00000068099	-0.137396	1.81093	0.448274	-0.70727	-0.70727	-0.70727	G-C7
ENSMUSG00000026630	0.0808233	1.04189	1.08726	-0.307394	-0.310435	-1.59215	G-C7
ENSMUSG00000070719	0.183026	1.44632	0.815515	-1.0052	-0.434454	-1.0052	G-C7
ENSMUSG00000022586	0.245046	0.697996	1.43788	-0.27784	-1.2713	-0.831787	G-C7
ENSMUSG00000037446	0.102724	1.0603	1.27383	-0.393433	-1.02171	-1.02171	G-C7
ENSMUSG00000050440	0.840047	0.386116	1.21079	-0.129368	-1.15379	-1.15379	G-C7
ENSMUSG00000055116	0.738863	0.869283	1.02219	-0.437663	-0.925902	-1.26677	G-C7
ENSMUSG00000005364	0.501541	1.06038	0.709366	0.185544	-1.04346	-1.41337	G-C7
ENSMUSG00000026166	-0.368721	0.300723	1.59773	0.319885	-1.37648	-0.473135	G-C7
ENSMUSG00000043705	1.15957	0.00700604	0.461251	0.0284259	-1.84553	0.189274	G-C7
ENSMUSG00000030790	1.20411	0.469907	0.827455	-0.37193	-1.41032	-0.719223	G-C7
ENSMUSG00000066363	1.42176	0.399174	0.418422	0.0306878	-1.31766	-0.952381	G-C7
ENSMUSG00000023034	1.40702	0.960007	0.0639205	-0.522451	-0.93904	-0.969456	G-C7
ENSMUSG00000026628	1.1862	1.13156	-0.290604	0.0804686	-1.03771	-1.06992	G-C7
ENSMUSG00000047501	1.06266	1.06907	-0.0324748	-0.12826	-1.60514	-0.365853	G-C7
ENSMUSG00000075395	1.34741	0.371604	0.819038	-1.0411	-1.0411	-0.455837	G-C8
ENSMUSG00000075296	1.18094	0.351039	1.07193	-0.912469	-1.03285	-0.658586	G-C8
ENSMUSG00000028415	1.24893	-0.907948	1.23785	-0.866276	-0.157285	-0.555281	G-C8
ENSMUSG00000057195	1.23755	-0.642385	1.2963	-0.693835	-0.301473	-0.896163	G-C8
ENSMUSG00000020609	0.981063	-0.447454	1.31424	-0.727858	0.130334	-1.25032	G-C8
ENSMUSG00000056749	1.11657	0.0150044	1.06864	-0.875297	0.0329573	-1.35787	G-C8
ENSMUSG00000066720	1.02425	0.025489	1.30143	-0.846023	-0.3009	-1.20425	G-C8
ENSMUSG00000036960	0.686997	0.0753293	1.51564	-0.297773	-1.28671	-0.693486	G-C8
ENSMUSG00000079186	0.797526	-0.0224593	1.58386	-0.786308	-0.786308	-0.786308	G-C8
ENSMUSG00000049605	0.881215	-0.581872	1.6186	-0.761331	-0.487387	-0.669222	G-C8
ENSMUSG00000078815	-0.172806	-0.279806	1.99737	-0.545954	-0.729053	-0.269753	G-C8
ENSMUSG00000031952	-0.0492391	0.690847	1.62573	-1.00772	-0.444767	-0.814852	G-C8
ENSMUSG00000060550	0.23369	0.497529	1.61736	-1.0059	-0.96185	-0.380828	G-C8
ENSMUSG00000028255	1.50614	-0.541342	0.900591	-0.975551	-0.0708754	-0.818963	G-C9
ENSMUSG00000050822	1.52756	-0.914841	0.941929	-0.721569	-0.223273	-0.609811	G-C9
ENSMUSG00000020038	1.63527	-0.220061	0.377264	-0.704557	0.179552	-1.26747	G-C9
ENSMUSG00000096727	1.4717	-0.556563	0.796881	-0.42866	0.0224194	-1.30578	G-C9
ENSMUSG00000037321	1.58343	-0.55016	0.610118	-0.600603	0.154402	-1.19719	G-C9
ENSMUSG00000025433	1.63371	-0.844565	0.516211	-0.343682	0.139926	-1.1016	G-C9
ENSMUSG00000056293	1.9688	-0.614243	0.0262285	-0.443285	-0.234371	-0.703135	G-C9
ENSMUSG00000073555	1.93021	-0.672645	0.0438239	-0.451945	-0.0677305	-0.781714	G-C9
ENSMUSG00000032841	1.8871	-0.569284	0.125829	-0.534371	-0.00743959	-0.901839	G-C9
ENSMUSG00000028268	1.76379	-0.423474	0.537048	-0.54434	-0.32262	-1.0104	G-C9
ENSMUSG00000104713	1.75521	-0.499462	0.47868	-0.700293	-0.0612673	-0.972869	G-C9
ENSMUSG00000054072	1.73934	-0.619444	0.559432	-0.621812	-0.121202	-0.936313	G-C9
ENSMUSG00000048852	1.83088	-0.747114	0.36592	-0.436292	-0.151756	-0.861639	G-C9
ENSMUSG00000055748	1.81669	-0.577264	0.420988	-0.483792	-0.225771	-0.950857	G-C9
ENSMUSG00000027225	1.75306	-0.922273	0.511859	-0.526415	-0.0887804	-0.727453	G-C9
ENSMUSG00000068606	1.80032	-0.742312	0.54036	-0.558434	-0.342095	-0.697833	G-C9
ENSMUSG00000047730	1.76205	-0.669179	0.60379	-0.761128	-0.286287	-0.64925	G-C9
ENSMUSG00000074151	1.75614	-0.5272	0.263063	-0.0389839	-0.220692	-1.23232	G-C9
ENSMUSG00000078616	1.76746	-0.246937	0.379122	-0.259103	-0.460728	-1.17982	G-C9
ENSMUSG00000078921	1.76847	-0.304299	0.503992	-0.306321	-0.670938	-0.990909	G-C9
ENSMUSG00000029417	1.71963	-0.439356	0.541161	-0.0840664	-0.726095	-1.01128	G-C9
ENSMUSG00000034855	1.86816	-0.579253	0.381613	-0.336767	-0.552974	-0.78078	G-C9
ENSMUSG00000078922	1.76585	-0.639464	0.599998	-0.311934	-0.620023	-0.794431	G-C9
ENSMUSG00000021453	1.6527	-0.735711	0.771405	-0.319526	-0.468523	-0.900348	G-C9
ENSMUSG00000022504	1.40404	-0.0668275	0.761593	-0.0803848	-0.561588	-1.45683	G-C9
ENSMUSG00000006179	1.40596	-0.357101	0.992972	-0.623958	-0.201359	-1.21651	G-C9
ENSMUSG00000020407	1.74955	-0.694792	0.453988	-0.0812199	-1.04896	-0.378573	G-C9
ENSMUSG00000021250	1.86242	-0.494637	0.372253	-0.365878	-0.874369	-0.499785	G-C9
ENSMUSG00000030495	1.7452	0.614397	-0.455261	-0.390076	-0.568874	-0.945385	G-C9
ENSMUSG00000016496	1.97252	-0.223198	-0.0303326	-0.491226	-0.435806	-0.791958	G-C9
ENSMUSG00000028270	1.93867	-0.158377	0.117641	-0.602134	-0.631658	-0.664141	G-C9
ENSMUSG00000047990	1.6333	0.204141	0.470125	-1.18409	-0.426656	-0.69682	G-C9

## Sheet: KEGG_enrichment_G-C9
ID	Description	GeneRatio	BgRatio	pvalue	p.adjust	qvalue	geneID	Count
mmu04620	Toll-like receptor signaling pathway	45731	99/8618	0.000605274	0.0526588	0.0465105	ENSMUSG00000029417/ENSMUSG00000034855/ENSMUSG00000021250	3
mmu05340	Primary immunodeficiency	45703	36/8618	0.00172166	0.0748921	0.0661479	ENSMUSG00000037321/ENSMUSG00000022504	2
mmu05169	Epstein-Barr virus infection	45731	224/8618	0.00625603	0.120068	0.106049	ENSMUSG00000037321/ENSMUSG00000034855/ENSMUSG00000021453	3
mmu04612	Antigen processing and presentation	45703	83/8618	0.00887102	0.120068	0.106049	ENSMUSG00000037321/ENSMUSG00000022504	2
mmu05210	Colorectal cancer	45703	88/8618	0.009929	0.120068	0.106049	ENSMUSG00000021453/ENSMUSG00000021250	2
mmu05235	PD-L1 expression and PD-1 checkpoint pathway in cancer	45703	88/8618	0.009929	0.120068	0.106049	ENSMUSG00000021250/ENSMUSG00000016496	2
mmu04061	Viral protein interaction with cytokine and cytokine receptor	45703	92/8618	0.0108141	0.120068	0.106049	ENSMUSG00000029417/ENSMUSG00000034855	2
mmu04657	IL-17 signaling pathway	45703	93/8618	0.0110407	0.120068	0.106049	ENSMUSG00000034855/ENSMUSG00000021250	2
mmu04668	TNF signaling pathway	45703	113/8618	0.0160073	0.154737	0.136671	ENSMUSG00000034855/ENSMUSG00000021250	2
mmu04210	Apoptosis	45703	136/8618	0.0226931	0.19743	0.174379	ENSMUSG00000021453/ENSMUSG00000021250	2
mmu05224	Breast cancer	45703	147/8618	0.0262369	0.20751	0.183282	ENSMUSG00000021453/ENSMUSG00000021250	2
mmu05164	Influenza A	45703	173/8618	0.0354431	0.256963	0.22696	ENSMUSG00000034855/ENSMUSG00000022504	2
mmu04062	Chemokine signaling pathway	45703	190/8618	0.0420535	0.274163	0.242152	ENSMUSG00000029417/ENSMUSG00000034855	2
mmu04621	NOD-like receptor signaling pathway	45703	205/8618	0.0482472	0.274163	0.242152	ENSMUSG00000028268/ENSMUSG00000028270	2
mmu04710	Circadian rhythm	45672	30/8618	0.0510033	0.274163	0.242152	ENSMUSG00000020038	1
mmu05170	Human immunodeficiency virus 1 infection	45703	233/8618	0.0606478	0.274163	0.242152	ENSMUSG00000037321/ENSMUSG00000021250	2
mmu05171	Coronavirus disease - COVID-19	45703	235/8618	0.061573	0.274163	0.242152	ENSMUSG00000034855/ENSMUSG00000021250	2
mmu05216	Thyroid cancer	45672	37/8618	0.0625495	0.274163	0.242152	ENSMUSG00000021453	1
mmu03050	Proteasome	45672	47/8618	0.0788168	0.274163	0.242152	ENSMUSG00000096727	1
mmu02010	ABC transporters	45672	52/8618	0.0868512	0.274163	0.242152	ENSMUSG00000037321	1
mmu04060	Cytokine-cytokine receptor interaction	45703	289/8618	0.088325	0.274163	0.242152	ENSMUSG00000029417/ENSMUSG00000034855	2
mmu04010	MAPK signaling pathway	45703	294/8618	0.0909606	0.274163	0.242152	ENSMUSG00000021453/ENSMUSG00000021250	2
mmu00240	Pyrimidine metabolism	45672	58/8618	0.0964062	0.274163	0.242152	ENSMUSG00000020407	1
mmu05213	Endometrial cancer	45672	58/8618	0.0964062	0.274163	0.242152	ENSMUSG00000021453	1
mmu04623	Cytosolic DNA-sensing pathway	45672	63/8618	0.104297	0.274163	0.242152	ENSMUSG00000034855	1
mmu05217	Basal cell carcinoma	45672	63/8618	0.104297	0.274163	0.242152	ENSMUSG00000021453	1
mmu05031	Amphetamine addiction	45672	68/8618	0.112124	0.274163	0.242152	ENSMUSG00000021250	1
mmu04622	RIG-I-like receptor signaling pathway	45672	70/8618	0.115237	0.274163	0.242152	ENSMUSG00000034855	1
mmu05140	Leishmaniasis	45672	70/8618	0.115237	0.274163	0.242152	ENSMUSG00000021250	1
mmu04115	p53 signaling pathway	45672	72/8618	0.11834	0.274163	0.242152	ENSMUSG00000021453	1
mmu05218	Melanoma	45672	72/8618	0.11834	0.274163	0.242152	ENSMUSG00000021453	1
mmu05223	Non-small cell lung cancer	45672	72/8618	0.11834	0.274163	0.242152	ENSMUSG00000021453	1
mmu04918	Thyroid hormone synthesis	45672	73/8618	0.119887	0.274163	0.242152	ENSMUSG00000027225	1
mmu04917	Prolactin signaling pathway	45672	74/8618	0.121432	0.274163	0.242152	ENSMUSG00000021250	1
mmu05214	Glioma	45672	74/8618	0.121432	0.274163	0.242152	ENSMUSG00000021453	1
mmu04924	Renin secretion	45672	75/8618	0.122974	0.274163	0.242152	ENSMUSG00000028255	1
mmu05133	Pertussis	45672	76/8618	0.124514	0.274163	0.242152	ENSMUSG00000021250	1
mmu05212	Pancreatic cancer	45672	76/8618	0.124514	0.274163	0.242152	ENSMUSG00000021453	1
mmu05220	Chronic myeloid leukemia	45672	76/8618	0.124514	0.274163	0.242152	ENSMUSG00000021453	1
mmu04662	B cell receptor signaling pathway	45672	77/8618	0.126052	0.274163	0.242152	ENSMUSG00000021250	1
mmu05323	Rheumatoid arthritis	45672	87/8618	0.141288	0.282037	0.249107	ENSMUSG00000021250	1
mmu04658	Th1 and Th2 cell differentiation	45672	88/8618	0.142797	0.282037	0.249107	ENSMUSG00000021250	1
mmu00983	Drug metabolism - other enzymes	45672	92/8618	0.148812	0.282037	0.249107	ENSMUSG00000020407	1
mmu01522	Endocrine resistance	45672	93/8618	0.15031	0.282037	0.249107	ENSMUSG00000021250	1
mmu05222	Small cell lung cancer	45672	93/8618	0.15031	0.282037	0.249107	ENSMUSG00000021453	1
mmu04713	Circadian entrainment	45672	98/8618	0.15776	0.282037	0.249107	ENSMUSG00000021250	1
mmu05231	Choline metabolism in cancer	45672	98/8618	0.15776	0.282037	0.249107	ENSMUSG00000021250	1
mmu04660	T cell receptor signaling pathway	45672	103/8618	0.16515	0.282037	0.249107	ENSMUSG00000021250	1
mmu05142	Chagas disease	45672	103/8618	0.16515	0.282037	0.249107	ENSMUSG00000021250	1
mmu04064	NF-kappa B signaling pathway	45672	105/8618	0.168089	0.282037	0.249107	ENSMUSG00000021453	1
mmu04659	Th17 cell differentiation	45672	105/8618	0.168089	0.282037	0.249107	ENSMUSG00000021250	1
mmu04928	Parathyroid hormone synthesis, secretion and action	45672	108/8618	0.172479	0.282037	0.249107	ENSMUSG00000021250	1
mmu05145	Toxoplasmosis	45672	109/8618	0.173938	0.282037	0.249107	ENSMUSG00000022504	1
mmu04725	Cholinergic synapse	45672	112/8618	0.178299	0.282037	0.249107	ENSMUSG00000021250	1
mmu04972	Pancreatic secretion	45672	112/8618	0.178299	0.282037	0.249107	ENSMUSG00000028255	1
mmu04935	Growth hormone synthesis, secretion and action	45672	116/8618	0.184081	0.285983	0.252593	ENSMUSG00000021250	1
mmu04380	Osteoclast differentiation	45672	124/8618	0.195531	0.291423	0.257397	ENSMUSG00000021250	1
mmu04110	Cell cycle	45672	125/8618	0.196952	0.291423	0.257397	ENSMUSG00000021453	1
mmu04926	Relaxin signaling pathway	45672	129/8618	0.202611	0.291423	0.257397	ENSMUSG00000021250	1
mmu04068	FoxO signaling pathway	45672	131/8618	0.205427	0.291423	0.257397	ENSMUSG00000021453	1
mmu04728	Dopaminergic synapse	45672	131/8618	0.205427	0.291423	0.257397	ENSMUSG00000021250	1
mmu04915	Estrogen signaling pathway	45672	134/8618	0.209633	0.291423	0.257397	ENSMUSG00000021250	1
mmu05135	Yersinia infection	45672	135/8618	0.21103	0.291423	0.257397	ENSMUSG00000021250	1
mmu05418	Fluid shear stress and atherosclerosis	45672	145/8618	0.224878	0.297032	0.262351	ENSMUSG00000021250	1
mmu05162	Measles	45672	146/8618	0.22625	0.297032	0.262351	ENSMUSG00000021250	1
mmu05226	Gastric cancer	45672	149/8618	0.230353	0.297032	0.262351	ENSMUSG00000021453	1
mmu04932	Non-alcoholic fatty liver disease	45672	150/8618	0.231716	0.297032	0.262351	ENSMUSG00000021250	1
mmu04921	Oxytocin signaling pathway	45672	152/8618	0.234436	0.297032	0.262351	ENSMUSG00000021250	1
mmu04150	mTOR signaling pathway	45672	157/8618	0.241196	0.297032	0.262351	ENSMUSG00000032841	1
mmu05200	Pathways in cancer	45703	542/8618	0.242558	0.297032	0.262351	ENSMUSG00000021453/ENSMUSG00000021250	2
mmu05160	Hepatitis C	45672	162/8618	0.2479	0.297032	0.262351	ENSMUSG00000034855	1
mmu04514	Cell adhesion molecules	45672	163/8618	0.249234	0.297032	0.262351	ENSMUSG00000016496	1
mmu05161	Hepatitis B	45672	163/8618	0.249234	0.297032	0.262351	ENSMUSG00000021250	1
mmu04145	Phagosome	45672	173/8618	0.262454	0.304447	0.268901	ENSMUSG00000037321	1
mmu05225	Hepatocellular carcinoma	45672	173/8618	0.262454	0.304447	0.268901	ENSMUSG00000021453	1
mmu04218	Cellular senescence	45672	176/8618	0.266378	0.304933	0.269329	ENSMUSG00000021453	1
mmu05152	Tuberculosis	45672	179/8618	0.270282	0.305383	0.269728	ENSMUSG00000022504	1
mmu05208	Chemical carcinogenesis - reactive oxygen species	45672	207/8618	0.305797	0.333414	0.294485	ENSMUSG00000021250	1
mmu05207	Chemical carcinogenesis - receptor activation	45672	209/8618	0.308271	0.333414	0.294485	ENSMUSG00000021250	1
mmu05202	Transcriptional misregulation in cancer	45672	212/8618	0.311966	0.333414	0.294485	ENSMUSG00000021453	1
mmu04024	cAMP signaling pathway	45672	216/8618	0.316865	0.333414	0.294485	ENSMUSG00000021250	1
mmu05417	Lipid and atherosclerosis	45672	216/8618	0.316865	0.333414	0.294485	ENSMUSG00000021250	1
mmu05167	Kaposi sarcoma-associated herpesvirus infection	45672	217/8618	0.318084	0.333414	0.294485	ENSMUSG00000021250	1
mmu05166	Human T-cell leukemia virus 1 infection	45672	243/8618	0.34909	0.361557	0.319343	ENSMUSG00000021250	1
mmu05163	Human cytomegalovirus infection	45672	248/8618	0.354899	0.362529	0.320201	ENSMUSG00000037321	1
mmu05132	Salmonella infection	45672	251/8618	0.358362	0.362529	0.320201	ENSMUSG00000021250	1
mmu05168	Herpes simplex virus 1 infection	45672	441/8618	0.545507	0.545507	0.481815	ENSMUSG00000037321	1

## Sheet: KEGG_enrichment_G-C8
ID	Description	GeneRatio	BgRatio	pvalue	p.adjust	qvalue	geneID	Count
mmu04514	Cell adhesion molecules	45696	163/8618	0.00923753	0.156157	0.130754	ENSMUSG00000066720/ENSMUSG00000060550	2
mmu00533	Glycosaminoglycan biosynthesis - keratan sulfate	45665	14/8618	0.0129276	0.156157	0.130754	ENSMUSG00000031952	1
mmu00360	Phenylalanine metabolism	45665	22/8618	0.020249	0.156157	0.130754	ENSMUSG00000075296	1
mmu04977	Vitamin digestion and absorption	45665	24/8618	0.0220719	0.156157	0.130754	ENSMUSG00000020609	1
mmu00340	Histidine metabolism	45665	26/8618	0.0238918	0.156157	0.130754	ENSMUSG00000075296	1
mmu00410	beta-Alanine metabolism	45665	32/8618	0.0293338	0.156157	0.130754	ENSMUSG00000075296	1
mmu00350	Tyrosine metabolism	45665	39/8618	0.0356493	0.156157	0.130754	ENSMUSG00000075296	1
mmu04975	Fat digestion and absorption	45665	43/8618	0.039242	0.156157	0.130754	ENSMUSG00000020609	1
mmu04979	Cholesterol metabolism	45665	49/8618	0.044609	0.156157	0.130754	ENSMUSG00000020609	1
mmu05330	Allograft rejection	45665	56/8618	0.0508374	0.156157	0.130754	ENSMUSG00000060550	1
mmu05332	Graft-versus-host disease	45665	56/8618	0.0508374	0.156157	0.130754	ENSMUSG00000060550	1
mmu04940	Type I diabetes mellitus	45665	63/8618	0.0570302	0.156157	0.130754	ENSMUSG00000060550	1
mmu00010	Glycolysis / Gluconeogenesis	45665	67/8618	0.060553	0.156157	0.130754	ENSMUSG00000075296	1
mmu00982	Drug metabolism - cytochrome P450	45665	71/8618	0.0640644	0.156157	0.130754	ENSMUSG00000075296	1
mmu05320	Autoimmune thyroid disease	45665	72/8618	0.0649404	0.156157	0.130754	ENSMUSG00000060550	1
mmu00980	Metabolism of xenobiotics by cytochrome P450	45665	73/8618	0.0658157	0.156157	0.130754	ENSMUSG00000075296	1
mmu04924	Renin secretion	45665	75/8618	0.0675642	0.156157	0.130754	ENSMUSG00000036960	1
mmu05412	Arrhythmogenic right ventricular cardiomyopathy	45665	77/8618	0.0693098	0.156157	0.130754	ENSMUSG00000078815	1
mmu05416	Viral myocarditis	45665	81/8618	0.0727925	0.156157	0.130754	ENSMUSG00000060550	1
mmu04260	Cardiac muscle contraction	45665	82/8618	0.0736614	0.156157	0.130754	ENSMUSG00000078815	1
mmu04612	Antigen processing and presentation	45665	83/8618	0.0745296	0.156157	0.130754	ENSMUSG00000060550	1
mmu05410	Hypertrophic cardiomyopathy	45665	91/8618	0.0814493	0.160758	0.134606	ENSMUSG00000078815	1
mmu05414	Dilated cardiomyopathy	45665	94/8618	0.0840325	0.160758	0.134606	ENSMUSG00000078815	1
mmu04972	Pancreatic secretion	45665	112/8618	0.0993988	0.177922	0.148978	ENSMUSG00000036960	1
mmu04670	Leukocyte transendothelial migration	45665	114/8618	0.101092	0.177922	0.148978	ENSMUSG00000066720	1
mmu04650	Natural killer cell mediated cytotoxicity	45665	141/8618	0.123681	0.208593	0.174659	ENSMUSG00000060550	1
mmu04261	Adrenergic signaling in cardiomyocytes	45665	147/8618	0.128633	0.208593	0.174659	ENSMUSG00000078815	1
mmu04921	Oxytocin signaling pathway	45665	152/8618	0.132741	0.208593	0.174659	ENSMUSG00000078815	1
mmu05160	Hepatitis C	45665	162/8618	0.140906	0.209045	0.175038	ENSMUSG00000066720	1
mmu04530	Tight junction	45665	164/8618	0.142531	0.209045	0.175038	ENSMUSG00000066720	1
mmu04145	Phagosome	45665	173/8618	0.149809	0.209307	0.175257	ENSMUSG00000060550	1
mmu04218	Cellular senescence	45665	176/8618	0.152223	0.209307	0.175257	ENSMUSG00000060550	1
mmu05417	Lipid and atherosclerosis	45665	216/8618	0.183844	0.232274	0.194488	ENSMUSG00000020609	1
mmu05167	Kaposi sarcoma-associated herpesvirus infection	45665	217/8618	0.184621	0.232274	0.194488	ENSMUSG00000060550	1
mmu05203	Viral carcinogenesis	45665	221/8618	0.187723	0.232274	0.194488	ENSMUSG00000060550	1
mmu05169	Epstein-Barr virus infection	45665	224/8618	0.190043	0.232274	0.194488	ENSMUSG00000060550	1
mmu05170	Human immunodeficiency virus 1 infection	45665	233/8618	0.196967	0.234231	0.196126	ENSMUSG00000060550	1
mmu05166	Human T-cell leukemia virus 1 infection	45665	243/8618	0.2046	0.235109	0.196862	ENSMUSG00000060550	1
mmu05163	Human cytomegalovirus infection	45665	248/8618	0.208392	0.235109	0.196862	ENSMUSG00000060550	1
mmu04144	Endocytosis	45665	265/8618	0.221169	0.243286	0.203708	ENSMUSG00000060550	1
mmu04010	MAPK signaling pathway	45665	294/8618	0.242549	0.260296	0.217951	ENSMUSG00000078815	1
mmu05165	Human papillomavirus infection	45665	352/8618	0.283772	0.297285	0.248923	ENSMUSG00000060550	1
mmu05168	Herpes simplex virus 1 infection	45665	441/8618	0.343214	0.351196	0.294063	ENSMUSG00000060550	1
mmu04740	Olfactory transduction	45665	1151/8618	0.682532	0.682532	0.571498	ENSMUSG00000049605	1

## Sheet: KEGG_enrichment_G-C7
ID	Description	GeneRatio	BgRatio	pvalue	p.adjust	qvalue	geneID	Count
mmu04270	Vascular smooth muscle contraction	45698	143/8618	0.0112755	0.199813	0.18696	ENSMUSG00000070719/ENSMUSG00000030790	2
mmu00592	alpha-Linolenic acid metabolism	45667	25/8618	0.028648	0.199813	0.18696	ENSMUSG00000070719	1
mmu04710	Circadian rhythm	45667	30/8618	0.0342882	0.199813	0.18696	ENSMUSG00000055116	1
mmu04060	Cytokine-cytokine receptor interaction	45698	289/8618	0.0422167	0.199813	0.18696	ENSMUSG00000005364/ENSMUSG00000026166	2
mmu04010	MAPK signaling pathway	45698	294/8618	0.0435574	0.199813	0.18696	ENSMUSG00000070719/ENSMUSG00000023034	2
mmu00565	Ether lipid metabolism	45667	48/8618	0.0543496	0.199813	0.18696	ENSMUSG00000070719	1
mmu00591	Linoleic acid metabolism	45667	50/8618	0.0565553	0.199813	0.18696	ENSMUSG00000070719	1
mmu04370	VEGF signaling pathway	45667	58/8618	0.065332	0.199813	0.18696	ENSMUSG00000070719	1
mmu04730	Long-term depression	45667	60/8618	0.0675147	0.199813	0.18696	ENSMUSG00000070719	1
mmu04913	Ovarian steroidogenesis	45667	63/8618	0.07078	0.199813	0.18696	ENSMUSG00000070719	1
mmu04664	Fc epsilon RI signaling pathway	45667	66/8618	0.0740351	0.199813	0.18696	ENSMUSG00000070719	1
mmu04927	Cortisol synthesis and secretion	45667	72/8618	0.0805145	0.199813	0.18696	ENSMUSG00000023034	1
mmu00590	Arachidonic acid metabolism	45667	86/8618	0.0954747	0.199813	0.18696	ENSMUSG00000070719	1
mmu05323	Rheumatoid arthritis	45667	87/8618	0.0965349	0.199813	0.18696	ENSMUSG00000026166	1
mmu05235	PD-L1 expression and PD-1 checkpoint pathway in cancer	45667	88/8618	0.0975939	0.199813	0.18696	ENSMUSG00000026630	1
mmu04912	GnRH signaling pathway	45667	90/8618	0.0997087	0.199813	0.18696	ENSMUSG00000070719	1
mmu00983	Drug metabolism - other enzymes	45667	92/8618	0.101819	0.199813	0.18696	ENSMUSG00000062826	1
mmu04061	Viral protein interaction with cytokine and cytokine receptor	45667	92/8618	0.101819	0.199813	0.18696	ENSMUSG00000026166	1
mmu04657	IL-17 signaling pathway	45667	93/8618	0.102872	0.199813	0.18696	ENSMUSG00000026166	1
mmu04666	Fc gamma R-mediated phagocytosis	45667	93/8618	0.102872	0.199813	0.18696	ENSMUSG00000070719	1
mmu04640	Hematopoietic cell lineage	45667	94/8618	0.103925	0.199813	0.18696	ENSMUSG00000005364	1
mmu04350	TGF-beta signaling pathway	45667	95/8618	0.104976	0.199813	0.18696	ENSMUSG00000050440	1
mmu00564	Glycerophospholipid metabolism	45667	98/8618	0.108123	0.199813	0.18696	ENSMUSG00000070719	1
mmu05231	Choline metabolism in cancer	45667	98/8618	0.108123	0.199813	0.18696	ENSMUSG00000070719	1
mmu04925	Aldosterone synthesis and secretion	45667	102/8618	0.112304	0.199813	0.18696	ENSMUSG00000023034	1
mmu04668	TNF signaling pathway	45667	113/8618	0.123709	0.199813	0.18696	ENSMUSG00000026166	1
mmu04724	Glutamatergic synapse	45667	113/8618	0.123709	0.199813	0.18696	ENSMUSG00000070719	1
mmu04670	Leukocyte transendothelial migration	45667	114/8618	0.12474	0.199813	0.18696	ENSMUSG00000047501	1
mmu04611	Platelet activation	45667	124/8618	0.134983	0.199813	0.18696	ENSMUSG00000070719	1
mmu04750	Inflammatory mediator regulation of TRP channels	45667	126/8618	0.137019	0.199813	0.18696	ENSMUSG00000070719	1
mmu04726	Serotonergic synapse	45667	131/8618	0.142089	0.199813	0.18696	ENSMUSG00000070719	1
mmu04728	Dopaminergic synapse	45667	131/8618	0.142089	0.199813	0.18696	ENSMUSG00000055116	1
mmu04072	Phospholipase D signaling pathway	45667	149/8618	0.160121	0.205167	0.191969	ENSMUSG00000070719	1
mmu04921	Oxytocin signaling pathway	45667	152/8618	0.163093	0.205167	0.191969	ENSMUSG00000070719	1
mmu04934	Cushing syndrome	45667	162/8618	0.172932	0.205167	0.191969	ENSMUSG00000023034	1
mmu05160	Hepatitis C	45667	162/8618	0.172932	0.205167	0.191969	ENSMUSG00000047501	1
mmu04514	Cell adhesion molecules	45667	163/8618	0.17391	0.205167	0.191969	ENSMUSG00000047501	1
mmu04530	Tight junction	45667	164/8618	0.174887	0.205167	0.191969	ENSMUSG00000047501	1
mmu04630	JAK-STAT signaling pathway	45667	167/8618	0.177812	0.205167	0.191969	ENSMUSG00000005364	1
mmu04217	Necroptosis	45667	174/8618	0.1846	0.207675	0.194316	ENSMUSG00000070719	1
mmu04062	Chemokine signaling pathway	45667	190/8618	0.199928	0.219433	0.205317	ENSMUSG00000026166	1
mmu04014	Ras signaling pathway	45667	232/8618	0.238936	0.256003	0.239535	ENSMUSG00000070719	1
mmu04151	PI3K-Akt signaling pathway	45667	356/8618	0.344324	0.360339	0.337159	ENSMUSG00000023034	1
mmu04080	Neuroactive ligand-receptor interaction	45667	372/8618	0.356918	0.36503	0.341549	ENSMUSG00000030790	1
mmu05200	Pathways in cancer	45667	542/8618	0.477909	0.477909	0.447167	ENSMUSG00000005364	1

## Sheet: KEGG_enrichment_G-C6
ID	Description	GeneRatio	BgRatio	pvalue	p.adjust	qvalue	geneID	Count
mmu00531	Glycosaminoglycan degradation	45661	21/8618	0.00971316	0.0332849	0.00583945	ENSMUSG00000074852	1
mmu00534	Glycosaminoglycan biosynthesis - heparan sulfate / heparin	45661	24/8618	0.011095	0.0332849	0.00583945	ENSMUSG00000027971	1
mmu00565	Ether lipid metabolism	45661	48/8618	0.0220973	0.0338306	0.0059352	ENSMUSG00000032854	1
mmu00600	Sphingolipid metabolism	45661	49/8618	0.0225538	0.0338306	0.0059352	ENSMUSG00000032854	1
mmu04742	Taste transduction	45661	91/8618	0.04158	0.049896	0.00875369	ENSMUSG00000075316	1
mmu05205	Proteoglycans in cancer	45661	201/8618	0.0900948	0.0900948	0.0158061	ENSMUSG00000074852	1

## Sheet: KEGG_enrichment_G-C5
ID	Description	GeneRatio	BgRatio	pvalue	p.adjust	qvalue	geneID	Count
mmu00053	Ascorbate and aldarate metabolism	45696	31/8618	0.000345961	0.00734908	0.00468841	ENSMUSG00000054545/ENSMUSG00000090171	2
mmu00040	Pentose and glucuronate interconversions	45696	36/8618	0.000467634	0.00734908	0.00468841	ENSMUSG00000054545/ENSMUSG00000090171	2
mmu00860	Porphyrin metabolism	45696	43/8618	0.000668098	0.00734908	0.00468841	ENSMUSG00000054545/ENSMUSG00000090171	2
mmu00982	Drug metabolism - cytochrome P450	45696	71/8618	0.00181478	0.0115394	0.00736164	ENSMUSG00000054545/ENSMUSG00000090171	2
mmu00980	Metabolism of xenobiotics by cytochrome P450	45696	73/8618	0.00191742	0.0115394	0.00736164	ENSMUSG00000054545/ENSMUSG00000090171	2
mmu05204	Chemical carcinogenesis - DNA adducts	45696	84/8618	0.00253044	0.0115394	0.00736164	ENSMUSG00000054545/ENSMUSG00000090171	2
mmu00140	Steroid hormone biosynthesis	45696	91/8618	0.00296284	0.0115394	0.00736164	ENSMUSG00000054545/ENSMUSG00000090171	2
mmu00983	Drug metabolism - other enzymes	45696	92/8618	0.00302727	0.0115394	0.00736164	ENSMUSG00000054545/ENSMUSG00000090171	2
mmu00830	Retinol metabolism	45696	97/8618	0.00335934	0.0115394	0.00736164	ENSMUSG00000054545/ENSMUSG00000090171	2
mmu04976	Bile secretion	45696	99/8618	0.00349678	0.0115394	0.00736164	ENSMUSG00000054545/ENSMUSG00000090171	2
mmu05207	Chemical carcinogenesis - receptor activation	45696	209/8618	0.0148847	0.044654	0.0284874	ENSMUSG00000054545/ENSMUSG00000090171	2
mmu05033	Nicotine addiction	45665	40/8618	0.0365486	0.100509	0.0641203	ENSMUSG00000033676	1
mmu04080	Neuroactive ligand-receptor interaction	45696	372/8618	0.0437844	0.111145	0.070906	ENSMUSG00000025905/ENSMUSG00000033676	2
mmu04721	Synaptic vesicle cycle	45665	77/8618	0.0693098	0.1312	0.0837004	ENSMUSG00000100241	1
mmu05412	Arrhythmogenic right ventricular cardiomyopathy	45665	77/8618	0.0693098	0.1312	0.0837004	ENSMUSG00000001508	1
mmu05416	Viral myocarditis	45665	81/8618	0.0727925	0.1312	0.0837004	ENSMUSG00000001508	1
mmu04970	Salivary secretion	45665	83/8618	0.0745296	0.1312	0.0837004	ENSMUSG00000057378	1
mmu04727	GABAergic synapse	45665	89/8618	0.0797236	0.1312	0.0837004	ENSMUSG00000033676	1
mmu05032	Morphine addiction	45665	91/8618	0.0814493	0.1312	0.0837004	ENSMUSG00000033676	1
mmu05410	Hypertrophic cardiomyopathy	45665	91/8618	0.0814493	0.1312	0.0837004	ENSMUSG00000001508	1
mmu05414	Dilated cardiomyopathy	45665	94/8618	0.0840325	0.1312	0.0837004	ENSMUSG00000001508	1
mmu04713	Circadian entrainment	45665	98/8618	0.087467	0.1312	0.0837004	ENSMUSG00000057378	1
mmu04725	Cholinergic synapse	45665	112/8618	0.0993988	0.142616	0.0909829	ENSMUSG00000100241	1
mmu04726	Serotonergic synapse	45665	131/8618	0.115374	0.150154	0.0957923	ENSMUSG00000033676	1
mmu04371	Apelin signaling pathway	45665	136/8618	0.119536	0.150154	0.0957923	ENSMUSG00000057378	1
mmu04723	Retrograde endocannabinoid signaling	45665	139/8618	0.122025	0.150154	0.0957923	ENSMUSG00000033676	1
mmu04550	Signaling pathways regulating pluripotency of stem cells	45665	140/8618	0.122854	0.150154	0.0957923	ENSMUSG00000018604	1
mmu04921	Oxytocin signaling pathway	45665	152/8618	0.132741	0.156445	0.0998052	ENSMUSG00000057378	1
mmu04020	Calcium signaling pathway	45665	240/8618	0.202317	0.225858	0.144088	ENSMUSG00000057378	1
mmu05012	Parkinson disease	45665	249/8618	0.209149	0.225858	0.144088	ENSMUSG00000057378	1
mmu05020	Prion disease	45665	253/8618	0.212169	0.225858	0.144088	ENSMUSG00000057378	1
mmu05010	Alzheimer disease	45665	366/8618	0.293423	0.302593	0.193042	ENSMUSG00000057378	1
mmu05022	Pathways of neurodegeneration - multiple diseases	45665	456/8618	0.352795	0.352795	0.225069	ENSMUSG00000057378	1

## Sheet: KEGG_enrichment_G-C4
ID	Description	GeneRatio	BgRatio	pvalue	p.adjust	qvalue	geneID	Count
mmu04973	Carbohydrate digestion and absorption	45661	46/8618	0.021184	0.0898927	0.051613	ENSMUSG00000028976	1
mmu05412	Arrhythmogenic right ventricular cardiomyopathy	45661	77/8618	0.0352691	0.0898927	0.051613	ENSMUSG00000040373	1
mmu04260	Cardiac muscle contraction	45661	82/8618	0.0375265	0.0898927	0.051613	ENSMUSG00000040373	1
mmu05410	Hypertrophic cardiomyopathy	45661	91/8618	0.04158	0.0898927	0.051613	ENSMUSG00000040373	1
mmu05414	Dilated cardiomyopathy	45661	94/8618	0.0429283	0.0898927	0.051613	ENSMUSG00000040373	1
mmu04725	Cholinergic synapse	45661	112/8618	0.0509883	0.0898927	0.051613	ENSMUSG00000056258	1
mmu04261	Adrenergic signaling in cardiomyocytes	45661	147/8618	0.0665146	0.0898927	0.051613	ENSMUSG00000040373	1
mmu04921	Oxytocin signaling pathway	45661	152/8618	0.068717	0.0898927	0.051613	ENSMUSG00000040373	1
mmu04514	Cell adhesion molecules	45661	163/8618	0.0735486	0.0898927	0.051613	ENSMUSG00000022762	1
mmu05020	Prion disease	45661	253/8618	0.112377	0.123614	0.0709748	ENSMUSG00000022762	1
mmu04010	MAPK signaling pathway	45661	294/8618	0.129655	0.129655	0.0744428	ENSMUSG00000040373	1

## Sheet: KEGG_enrichment_G-C3
ID	Description	GeneRatio	BgRatio	pvalue	p.adjust	qvalue	geneID	Count
mmu00830	Retinol metabolism	45696	97/8618	0.00335934	0.10078	0.0671868	ENSMUSG00000089943/ENSMUSG00000063415	2
mmu00592	alpha-Linolenic acid metabolism	45665	25/8618	0.0229822	0.120442	0.0802944	ENSMUSG00000028750	1
mmu00340	Histidine metabolism	45665	26/8618	0.0238918	0.120442	0.0802944	ENSMUSG00000015890	1
mmu04710	Circadian rhythm	45665	30/8618	0.0275228	0.120442	0.0802944	ENSMUSG00000020889	1
mmu00053	Ascorbate and aldarate metabolism	45665	31/8618	0.0284287	0.120442	0.0802944	ENSMUSG00000089943	1
mmu00040	Pentose and glucuronate interconversions	45665	36/8618	0.0329471	0.120442	0.0802944	ENSMUSG00000089943	1
mmu05033	Nicotine addiction	45665	40/8618	0.0365486	0.120442	0.0802944	ENSMUSG00000007653	1
mmu00860	Porphyrin metabolism	45665	43/8618	0.039242	0.120442	0.0802944	ENSMUSG00000089943	1
mmu04975	Fat digestion and absorption	45665	43/8618	0.039242	0.120442	0.0802944	ENSMUSG00000028750	1
mmu00565	Ether lipid metabolism	45665	48/8618	0.0437163	0.120442	0.0802944	ENSMUSG00000028750	1
mmu00591	Linoleic acid metabolism	45665	50/8618	0.0455009	0.120442	0.0802944	ENSMUSG00000028750	1
mmu00982	Drug metabolism - cytochrome P450	45665	71/8618	0.0640644	0.120442	0.0802944	ENSMUSG00000089943	1
mmu00980	Metabolism of xenobiotics by cytochrome P450	45665	73/8618	0.0658157	0.120442	0.0802944	ENSMUSG00000089943	1
mmu05412	Arrhythmogenic right ventricular cardiomyopathy	45665	77/8618	0.0693098	0.120442	0.0802944	ENSMUSG00000006457	1
mmu05204	Chemical carcinogenesis - DNA adducts	45665	84/8618	0.075397	0.120442	0.0802944	ENSMUSG00000089943	1
mmu00590	Arachidonic acid metabolism	45665	86/8618	0.0771298	0.120442	0.0802944	ENSMUSG00000028750	1
mmu04727	GABAergic synapse	45665	89/8618	0.0797236	0.120442	0.0802944	ENSMUSG00000007653	1
mmu00140	Steroid hormone biosynthesis	45665	91/8618	0.0814493	0.120442	0.0802944	ENSMUSG00000089943	1
mmu05032	Morphine addiction	45665	91/8618	0.0814493	0.120442	0.0802944	ENSMUSG00000007653	1
mmu00983	Drug metabolism - other enzymes	45665	92/8618	0.0823111	0.120442	0.0802944	ENSMUSG00000089943	1
mmu00564	Glycerophospholipid metabolism	45665	98/8618	0.087467	0.120442	0.0802944	ENSMUSG00000028750	1
mmu04976	Bile secretion	45665	99/8618	0.0883238	0.120442	0.0802944	ENSMUSG00000089943	1
mmu04972	Pancreatic secretion	45665	112/8618	0.0993988	0.129651	0.0864337	ENSMUSG00000028750	1
mmu04726	Serotonergic synapse	45665	131/8618	0.115374	0.144217	0.0961446	ENSMUSG00000007653	1
mmu04723	Retrograde endocannabinoid signaling	45665	139/8618	0.122025	0.144617	0.0964113	ENSMUSG00000007653	1
mmu04270	Vascular smooth muscle contraction	45665	143/8618	0.125335	0.144617	0.0964113	ENSMUSG00000028750	1
mmu05207	Chemical carcinogenesis - receptor activation	45665	209/8618	0.178386	0.198207	0.132138	ENSMUSG00000089943	1
mmu04014	Ras signaling pathway	45665	232/8618	0.1962	0.210215	0.140143	ENSMUSG00000028750	1
mmu04080	Neuroactive ligand-receptor interaction	45665	372/8618	0.297525	0.307784	0.205189	ENSMUSG00000007653	1
mmu05168	Herpes simplex virus 1 infection	45665	441/8618	0.343214	0.343214	0.228809	ENSMUSG00000096795	1

## Sheet: KEGG_enrichment_G-C2
ID	Description	GeneRatio	BgRatio	pvalue	p.adjust	qvalue	geneID	Count
mmu00220	Arginine biosynthesis	45663	20/8618	0.0138478	0.169	0.141589	ENSMUSG00000029361	1
mmu04215	Apoptosis - multiple species	45663	32/8618	0.0220795	0.169	0.141589	ENSMUSG00000056436	1
mmu05014	Amyotrophic lateral sclerosis	45694	352/8618	0.0223734	0.169	0.141589	ENSMUSG00000056436/ENSMUSG00000029361	2
mmu05010	Alzheimer disease	45694	366/8618	0.0240847	0.169	0.141589	ENSMUSG00000056436/ENSMUSG00000029361	2
mmu04614	Renin-angiotensin system	45663	36/8618	0.0248106	0.169	0.141589	ENSMUSG00000068122	1
mmu05022	Pathways of neurodegeneration - multiple diseases	45694	456/8618	0.0363587	0.169	0.141589	ENSMUSG00000056436/ENSMUSG00000029361	2
mmu00330	Arginine and proline metabolism	45663	54/8618	0.0370223	0.169	0.141589	ENSMUSG00000029361	1
mmu04730	Long-term depression	45663	60/8618	0.0410644	0.169	0.141589	ENSMUSG00000029361	1
mmu05134	Legionellosis	45663	60/8618	0.0410644	0.169	0.141589	ENSMUSG00000056436	1
mmu04115	p53 signaling pathway	45663	72/8618	0.0491062	0.169	0.141589	ENSMUSG00000056436	1
mmu01524	Platinum drug resistance	45663	80/8618	0.0544361	0.169	0.141589	ENSMUSG00000056436	1
mmu05416	Viral myocarditis	45663	81/8618	0.0551006	0.169	0.141589	ENSMUSG00000056436	1
mmu04970	Salivary secretion	45663	83/8618	0.0564284	0.169	0.141589	ENSMUSG00000029361	1
mmu05210	Colorectal cancer	45663	88/8618	0.0597411	0.169	0.141589	ENSMUSG00000056436	1
mmu05222	Small cell lung cancer	45663	93/8618	0.0630441	0.169	0.141589	ENSMUSG00000056436	1
mmu04350	TGF-beta signaling pathway	45663	95/8618	0.0643626	0.169	0.141589	ENSMUSG00000061393	1
mmu04713	Circadian entrainment	45663	98/8618	0.0663375	0.169	0.141589	ENSMUSG00000029361	1
mmu04976	Bile secretion	45663	99/8618	0.066995	0.169	0.141589	ENSMUSG00000023073	1
mmu05145	Toxoplasmosis	45663	109/8618	0.0735489	0.169	0.141589	ENSMUSG00000056436	1
mmu00190	Oxidative phosphorylation	45663	120/8618	0.0807138	0.169	0.141589	ENSMUSG00000056436	1
mmu04926	Relaxin signaling pathway	45663	129/8618	0.0865416	0.169	0.141589	ENSMUSG00000029361	1
mmu04210	Apoptosis	45663	136/8618	0.091053	0.169	0.141589	ENSMUSG00000056436	1
mmu04371	Apelin signaling pathway	45663	136/8618	0.091053	0.169	0.141589	ENSMUSG00000029361	1
mmu04550	Signaling pathways regulating pluripotency of stem cells	45663	140/8618	0.0936226	0.169	0.141589	ENSMUSG00000061393	1
mmu05017	Spinocerebellar ataxia	45663	141/8618	0.0942641	0.169	0.141589	ENSMUSG00000056436	1
mmu05418	Fluid shear stress and atherosclerosis	45663	145/8618	0.0968261	0.169	0.141589	ENSMUSG00000061393	1
mmu05162	Measles	45663	146/8618	0.0974657	0.169	0.141589	ENSMUSG00000056436	1
mmu04261	Adrenergic signaling in cardiomyocytes	45663	147/8618	0.0981049	0.169	0.141589	ENSMUSG00000068122	1
mmu04932	Non-alcoholic fatty liver disease	45663	150/8618	0.10002	0.169	0.141589	ENSMUSG00000056436	1
mmu05160	Hepatitis C	45663	162/8618	0.107648	0.170152	0.142555	ENSMUSG00000056436	1
mmu05161	Hepatitis B	45663	163/8618	0.108281	0.170152	0.142555	ENSMUSG00000056436	1
mmu04145	Phagosome	45663	173/8618	0.114592	0.170152	0.142555	ENSMUSG00000029361	1
mmu05164	Influenza A	45663	173/8618	0.114592	0.170152	0.142555	ENSMUSG00000056436	1
mmu05152	Tuberculosis	45663	179/8618	0.118361	0.170579	0.142912	ENSMUSG00000056436	1
mmu05417	Lipid and atherosclerosis	45663	216/8618	0.141307	0.186604	0.156338	ENSMUSG00000056436	1
mmu05167	Kaposi sarcoma-associated herpesvirus infection	45663	217/8618	0.141921	0.186604	0.156338	ENSMUSG00000056436	1
mmu05169	Epstein-Barr virus infection	45663	224/8618	0.146203	0.186604	0.156338	ENSMUSG00000056436	1
mmu05170	Human immunodeficiency virus 1 infection	45663	233/8618	0.151682	0.186604	0.156338	ENSMUSG00000056436	1
mmu04020	Calcium signaling pathway	45663	240/8618	0.155924	0.186604	0.156338	ENSMUSG00000029361	1
mmu05163	Human cytomegalovirus infection	45663	248/8618	0.16075	0.186604	0.156338	ENSMUSG00000056436	1
mmu05012	Parkinson disease	45663	249/8618	0.161352	0.186604	0.156338	ENSMUSG00000056436	1
mmu05132	Salmonella infection	45663	251/8618	0.162554	0.186604	0.156338	ENSMUSG00000056436	1
mmu05020	Prion disease	45663	253/8618	0.163754	0.186604	0.156338	ENSMUSG00000056436	1
mmu05016	Huntington disease	45663	287/8618	0.183948	0.201579	0.168884	ENSMUSG00000056436	1
mmu04060	Cytokine-cytokine receptor interaction	45663	289/8618	0.185123	0.201579	0.168884	ENSMUSG00000061393	1
mmu04080	Neuroactive ligand-receptor interaction	45663	372/8618	0.232662	0.247835	0.207639	ENSMUSG00000068122	1
mmu05168	Herpes simplex virus 1 infection	45663	441/8618	0.270401	0.281907	0.236184	ENSMUSG00000056436	1
mmu05200	Pathways in cancer	45663	542/8618	0.322845	0.329571	0.276117	ENSMUSG00000056436	1
mmu04740	Olfactory transduction	45663	1151/8618	0.577018	0.577018	0.483431	ENSMUSG00000059864	1

## Sheet: KEGG_enrichment_G-C1
ID	Description	GeneRatio	BgRatio	pvalue	p.adjust	qvalue	geneID	Count
mmu00620	Pyruvate metabolism	45663	45/8618	0.0309325	0.124061	0.0998637	ENSMUSG00000032418	1
mmu00380	Tryptophan metabolism	45663	51/8618	0.0349959	0.124061	0.0998637	ENSMUSG00000024087	1
mmu04913	Ovarian steroidogenesis	45663	63/8618	0.0430801	0.124061	0.0998637	ENSMUSG00000024087	1
mmu00980	Metabolism of xenobiotics by cytochrome P450	45663	73/8618	0.0497738	0.124061	0.0998637	ENSMUSG00000024087	1
mmu03018	RNA degradation	45663	80/8618	0.0544361	0.124061	0.0998637	ENSMUSG00000090919	1
mmu05204	Chemical carcinogenesis - DNA adducts	45663	84/8618	0.0570917	0.124061	0.0998637	ENSMUSG00000024087	1
mmu03320	PPAR signaling pathway	45663	89/8618	0.0604025	0.124061	0.0998637	ENSMUSG00000032418	1
mmu00140	Steroid hormone biosynthesis	45663	91/8618	0.0617241	0.124061	0.0998637	ENSMUSG00000024087	1
mmu03015	mRNA surveillance pathway	45663	97/8618	0.0656796	0.124061	0.0998637	ENSMUSG00000090919	1
mmu04120	Ubiquitin mediated proteolysis	45663	145/8618	0.0968261	0.153398	0.123478	ENSMUSG00000035299	1
mmu05206	MicroRNAs in cancer	45663	161/8618	0.107014	0.153398	0.123478	ENSMUSG00000024087	1
mmu04514	Cell adhesion molecules	45663	163/8618	0.108281	0.153398	0.123478	ENSMUSG00000047085	1
mmu04510	Focal adhesion	45663	200/8618	0.131446	0.155272	0.124987	ENSMUSG00000032356	1
mmu05208	Chemical carcinogenesis - reactive oxygen species	45663	207/8618	0.135772	0.155272	0.124987	ENSMUSG00000024087	1
mmu05207	Chemical carcinogenesis - receptor activation	45663	209/8618	0.137005	0.155272	0.124987	ENSMUSG00000024087	1
mmu04014	Ras signaling pathway	45663	232/8618	0.151075	0.160517	0.129209	ENSMUSG00000032356	1
mmu04010	MAPK signaling pathway	45663	294/8618	0.188055	0.188055	0.151375	ENSMUSG00000032356	1
