# Supplementary material for: Immune microenvironment-dependent effects of age-associated Bifidobacterium strains on gut immunity and microbial diversity
Source: Front Cell Infect Microbiol. 2025 Sep 16;15:1639178. doi: 10.3389/fcimb.2025.1639178 (PMC12479543; doi:10.3389/fcimb.2025.1639178)
Supplement: Supplementary file 10 [file Table6.xlsx]

## Sheet: heatmap
GeneID	T1	T6	T11	T2	T7	T12	Cluster
ENSG00000123094	0.413253	1.8437	-0.226715	-0.626948	-0.680162	-0.723128	G-C1
ENSG00000154240	0.432792	1.85932	-0.544973	-0.447466	-0.733024	-0.566645	G-C1
ENSG00000163535	0.0421089	1.97051	-0.628172	-0.400589	-0.296669	-0.68719	G-C1
ENSG00000091986	0.0122336	1.38599	0.68595	0.169206	-1.26964	-0.983742	G-C1
ENSG00000147180	-0.091457	1.68298	0.497926	-0.149772	-1.03181	-0.907871	G-C1
ENSG00000174607	0.367403	1.4534	0.717942	-0.602937	-0.967903	-0.967903	G-C1
ENSG00000107242	0.406146	1.40435	0.528718	-0.123721	-0.869216	-1.34628	G-C1
ENSG00000182463	-0.260135	1.81001	0.461969	-0.774801	-0.421904	-0.81514	G-C1
ENSG00000113525	-0.479781	1.75982	0.618303	-0.727837	-0.779869	-0.390638	G-C1
ENSG00000258881	1.32756	1.02442	0.0767435	-0.437799	-0.929512	-1.06141	G-C2
ENSG00000111052	0.9241	1.31632	0.262334	-0.420638	-1.04106	-1.04106	G-C2
ENSG00000105971	1.29247	1.21094	-0.205535	-0.967343	-0.663935	-0.666593	G-C2
ENSG00000106853	1.11379	1.27291	0.135647	-0.840785	-0.840785	-0.840785	G-C2
ENSG00000136634	1.07116	1.15661	0.38549	-0.99347	-0.99347	-0.626328	G-C2
ENSG00000187164	0.874908	1.58281	-0.208989	-0.749575	-0.749575	-0.749575	G-C2
ENSG00000288710	0.953998	1.57085	-0.652776	-0.487437	-0.691668	-0.692967	G-C2
ENSG00000184719	1.81983	0.288633	0.0149374	-0.959994	-0.525334	-0.63807	G-C3
ENSG00000160321	1.82118	0.340028	0.00742096	-0.722875	-0.722875	-0.722875	G-C3
ENSG00000170954	1.86836	0.253872	-0.0415724	-0.693553	-0.693553	-0.693553	G-C3
ENSG00000144460	1.74957	0.453903	0.0731302	-0.758867	-0.758867	-0.758867	G-C3
ENSG00000178750	1.7591	0.548515	-0.12406	-0.727852	-0.727852	-0.727852	G-C3
ENSG00000243708	1.858	0.261227	-0.153414	-0.615258	-0.387582	-0.96297	G-C3
ENSG00000084110	1.83992	0.440312	-0.471892	-0.848303	-0.574026	-0.386013	G-C3
ENSG00000163576	1.78815	0.538436	-0.371362	-0.393027	-0.781098	-0.781098	G-C3
ENSG00000131778	1.61696	0.790567	-0.176027	-0.616493	-0.657092	-0.95792	G-C3
ENSG00000147234	2.02368	-0.279791	-0.367291	-0.558765	-0.558765	-0.259064	G-C4
ENSG00000205078	1.85302	-0.159077	0.233977	-0.240988	-0.791791	-0.895137	G-C4
ENSG00000111713	1.98335	-0.514904	0.0762639	-0.514904	-0.514904	-0.514904	G-C4
ENSG00000080644	1.89292	-0.403038	0.323327	-0.582407	-0.452229	-0.778572	G-C4
ENSG00000168916	1.88419	-0.396847	0.260061	-0.76534	-0.211077	-0.770985	G-C4
ENSG00000150510	0.89908	-0.628703	1.61573	-0.628703	-0.628703	-0.628703	G-C5
ENSG00000177103	0.696097	-0.291519	1.67982	-0.367753	-0.858322	-0.858322	G-C5
ENSG00000136383	0.957855	-0.0143417	1.45523	-0.673316	-0.756149	-0.969278	G-C5
ENSG00000090376	1.0315	0.0651856	1.29579	-0.411131	-0.744919	-1.23643	G-C5
ENSG00000075643	0.738463	0.302294	1.49177	-0.844177	-0.844177	-0.844177	G-C5
ENSG00000137727	1.61422	-0.175691	0.817048	-0.751858	-0.751858	-0.751858	G-C6
ENSG00000250644	1.49014	0.00664199	0.90431	-0.881936	-0.637217	-0.881936	G-C6
ENSG00000164741	1.61553	-0.445506	0.834572	-0.938226	-0.685236	-0.381132	G-C6
ENSG00000181418	1.54502	-0.635768	0.998048	-0.635768	-0.635768	-0.635768	G-C6
ENSG00000138755	0.943934	0.513471	1.17114	-0.832438	-1.18773	-0.608372	G-C7
ENSG00000197629	0.66981	0.843674	1.16286	-0.976265	-1.06108	-0.639	G-C7
ENSG00000159450	1.50802	0.298878	0.716706	-0.841203	-0.841203	-0.841203	G-C7
ENSG00000176920	1.28227	0.673541	0.706747	-1.00663	-0.923573	-0.732352	G-C7
ENSG00000058404	1.33798	0.724887	0.586729	-0.883197	-0.883197	-0.883197	G-C7
ENSG00000108551	-0.496024	-0.866462	-0.499843	0.749404	1.69058	-0.577657	G-C8
ENSG00000063515	-0.885321	-0.431476	-0.572418	1.0435	1.4849	-0.639184	G-C8
ENSG00000164181	-0.992355	-0.243847	-0.992355	0.761252	1.54452	-0.0772125	G-C8
ENSG00000184985	-0.75251	-1.305	-0.259787	1.48168	0.661442	0.174173	G-C8
ENSG00000095932	-1.03667	-1.03667	-0.442102	0.832273	1.36406	0.319104	G-C8
ENSG00000167634	-1.22613	-1.0413	-0.210152	1.07642	1.0381	0.363063	G-C8
ENSG00000099139	-0.625125	-0.535716	-1.00611	1.60488	0.817865	-0.255797	G-C8
ENSG00000146221	-0.742265	-0.742265	-0.742265	1.23084	1.31535	-0.319397	G-C8
ENSG00000116885	-0.682494	-0.71294	-0.915713	1.33123	1.17373	-0.193817	G-C8
ENSG00000180891	-0.547862	-0.547862	-0.547862	2.00825	-0.180723	-0.183936	G-C8
ENSG00000214652	-0.572679	-0.572679	-0.572679	1.99447	-0.136303	-0.140129	G-C8
ENSG00000172602	-0.606835	-1.05738	-0.418596	1.64558	-0.298571	0.735802	G-C8
ENSG00000176387	-0.641676	-0.641676	-0.641676	1.45513	-0.641676	1.11157	G-C8
ENSG00000237515	-0.952897	-0.32062	-0.714392	1.14115	-0.530064	1.37682	G-C8
ENSG00000154027	-1.14132	-0.01671	-0.931071	1.56805	-0.0827512	0.603803	G-C8
ENSG00000162944	-0.812379	-0.393207	-0.81955	1.82905	-0.175019	0.371108	G-C8
ENSG00000198574	-1.65575	-0.516301	-0.153563	0.600516	0.617875	1.10722	G-C9
ENSG00000124575	-1.11826	-1.13853	0.29201	0.354585	0.117406	1.4928	G-C9
ENSG00000196787	-0.507529	-1.13042	-0.928741	0.692288	0.509385	1.36502	G-C9
ENSG00000137507	-1.05805	-0.979346	-0.539246	0.687248	0.512608	1.37679	G-C9
ENSG00000175868	-0.804557	-0.603454	-1.1954	0.539163	0.769184	1.29507	G-C9
ENSG00000132915	-0.544433	-0.544433	-0.544433	-0.544433	0.239422	1.93831	G-C9
ENSG00000160883	-0.593838	-0.593838	-0.593838	-0.0551829	-0.142851	1.97955	G-C9
ENSG00000108846	-0.657249	-0.657249	-0.657249	-0.138168	1.9091	0.200817	G-C9
ENSG00000089472	-0.944045	-0.687825	-0.593292	0.0454156	1.76291	0.416832	G-C9
ENSG00000142235	-0.876252	-1.37259	-0.234458	0.437997	1.09247	0.952826	G-C9
ENSG00000151718	-0.993099	-0.472743	-1.12264	0.423077	1.13963	1.02577	G-C9
ENSG00000134245	-1.24989	-0.512378	-0.797389	0.412364	1.25244	0.894857	G-C9
ENSG00000003249	-0.933465	-0.801149	-0.933465	0.564144	1.2568	0.847131	G-C9
ENSG00000266524	-0.786311	-0.786311	-0.786311	-0.0808114	1.50486	0.934883	G-C9
ENSG00000183773	-0.700901	-0.769957	-0.950005	-0.0255078	1.32414	1.12223	G-C9
ENSG00000163694	-1.20695	-0.476203	-0.600576	-0.117404	1.3728	1.02833	G-C9
ENSG00000277157	0.140913	-0.907795	-1.04891	-0.534005	1.2453	1.10449	G-C9
ENSG00000144730	-0.889796	-0.582627	-0.889796	-0.0963614	1.0785	1.38008	G-C9
ENSG00000103449	-0.757237	-0.757237	-0.757237	-0.262371	1.27579	1.2583	G-C9
ENSG00000171914	-0.736712	-0.954437	-0.741123	0.0172642	1.00674	1.40827	G-C9
ENSG00000151812	-0.825242	-0.825242	-0.825242	0.0704974	1.03029	1.37494	G-C9
ENSG00000197361	-0.46846	-1.01885	-0.577817	-0.360369	0.802104	1.62339	G-C9

## Sheet: KEGG_enrichment_G-C9
ID	Description	GeneRatio	BgRatio	pvalue	p.adjust	qvalue	geneID	Count
hsa00524	Neomycin, kanamycin and gentamicin biosynthesis	45668	5/7833	0.00700367	0.20912	0.173291	ENSG00000160883	1
hsa05322	Systemic lupus erythematosus	45699	132/7833	0.0140326	0.20912	0.173291	ENSG00000196787/ENSG00000277157	2
hsa05034	Alcoholism	45699	186/7833	0.0267924	0.20912	0.173291	ENSG00000196787/ENSG00000277157	2
hsa04613	Neutrophil extracellular trap formation	45699	188/7833	0.0273313	0.20912	0.173291	ENSG00000196787/ENSG00000277157	2
hsa04744	Phototransduction	45668	29/7833	0.0400046	0.20912	0.173291	ENSG00000132915	1
hsa01523	Antifolate resistance	45668	30/7833	0.0413578	0.20912	0.173291	ENSG00000108846	1
hsa00052	Galactose metabolism	45668	31/7833	0.0427092	0.20912	0.173291	ENSG00000160883	1
hsa05131	Shigellosis	45699	245/7833	0.0444899	0.20912	0.173291	ENSG00000160883/ENSG00000171914	2
hsa00051	Fructose and mannose metabolism	45668	33/7833	0.0454068	0.20912	0.173291	ENSG00000160883	1
hsa00500	Starch and sucrose metabolism	45668	36/7833	0.0494403	0.20912	0.173291	ENSG00000160883	1
hsa00860	Porphyrin metabolism	45668	43/7833	0.0587916	0.20912	0.173291	ENSG00000089472	1
hsa02010	ABC transporters	45668	45/7833	0.061448	0.20912	0.173291	ENSG00000108846	1
hsa04930	Type II diabetes mellitus	45668	46/7833	0.0627736	0.20912	0.173291	ENSG00000160883	1
hsa04973	Carbohydrate digestion and absorption	45668	47/7833	0.0640976	0.20912	0.173291	ENSG00000160883	1
hsa00520	Amino sugar and nucleotide sugar metabolism	45668	49/7833	0.0667403	0.20912	0.173291	ENSG00000160883	1
hsa04978	Mineral absorption	45668	60/7833	0.0811547	0.232731	0.192857	ENSG00000089472	1
hsa05217	Basal cell carcinoma	45668	63/7833	0.0850506	0.232731	0.192857	ENSG00000134245	1
hsa00010	Glycolysis / Gluconeogenesis	45668	68/7833	0.0915104	0.232731	0.192857	ENSG00000160883	1
hsa05230	Central carbon metabolism in cancer	45668	70/7833	0.0940827	0.232731	0.192857	ENSG00000160883	1
hsa04976	Bile secretion	45668	89/7833	0.118191	0.27422	0.227237	ENSG00000108846	1
hsa04916	Melanogenesis	45668	101/7833	0.133116	0.27422	0.227237	ENSG00000134245	1
hsa04066	HIF-1 signaling pathway	45668	109/7833	0.142938	0.27422	0.227237	ENSG00000160883	1
hsa04611	Platelet activation	45668	123/7833	0.159882	0.27422	0.227237	ENSG00000171914	1
hsa04650	Natural killer cell mediated cytotoxicity	45668	124/7833	0.161081	0.27422	0.227237	ENSG00000198574	1
hsa00230	Purine metabolism	45668	127/7833	0.164668	0.27422	0.227237	ENSG00000132915	1
hsa04270	Vascular smooth muscle contraction	45668	134/7833	0.172982	0.27422	0.227237	ENSG00000175868	1
hsa04910	Insulin signaling pathway	45668	137/7833	0.176522	0.27422	0.227237	ENSG00000160883	1
hsa04550	Signaling pathways regulating pluripotency of stem cells	45668	143/7833	0.183561	0.27422	0.227237	ENSG00000134245	1
hsa05224	Breast cancer	45668	147/7833	0.188224	0.27422	0.227237	ENSG00000134245	1
hsa05226	Gastric cancer	45668	148/7833	0.189385	0.27422	0.227237	ENSG00000134245	1
hsa04934	Cushing syndrome	45668	154/7833	0.196324	0.27422	0.227237	ENSG00000134245	1
hsa04150	mTOR signaling pathway	45668	155/7833	0.197476	0.27422	0.227237	ENSG00000134245	1
hsa04390	Hippo signaling pathway	45668	157/7833	0.199774	0.27422	0.227237	ENSG00000134245	1
hsa04217	Necroptosis	45668	159/7833	0.202066	0.27422	0.227237	ENSG00000196787	1
hsa04310	Wnt signaling pathway	45668	166/7833	0.210041	0.27422	0.227237	ENSG00000134245	1
hsa05225	Hepatocellular carcinoma	45668	166/7833	0.210041	0.27422	0.227237	ENSG00000134245	1
hsa04510	Focal adhesion	45668	200/7833	0.247756	0.301189	0.249586	ENSG00000171914	1
hsa05203	Viral carcinogenesis	45668	202/7833	0.249923	0.301189	0.249586	ENSG00000277157	1
hsa05205	Proteoglycans in cancer	45668	202/7833	0.249923	0.301189	0.249586	ENSG00000134245	1
hsa04015	Rap1 signaling pathway	45668	210/7833	0.258533	0.303777	0.25173	ENSG00000171914	1
hsa05166	Human T-cell leukemia virus 1 infection	45668	220/7833	0.26917	0.30856	0.255694	ENSG00000171914	1
hsa04060	Cytokine-cytokine receptor interaction	45668	293/7833	0.34271	0.383509	0.317802	ENSG00000266524	1
hsa05165	Human papillomavirus infection	45668	331/7833	0.378267	0.413455	0.342617	ENSG00000134245	1
hsa04080	Neuroactive ligand-receptor interaction	45668	350/7833	0.395382	0.42234	0.349979	ENSG00000175868	1
hsa05010	Alzheimer disease	45668	371/7833	0.413799	0.43219	0.358142	ENSG00000134245	1
hsa05022	Pathways of neurodegeneration - multiple diseases	45668	463/7833	0.488623	0.499245	0.413708	ENSG00000134245	1
hsa05200	Pathways in cancer	45668	529/7833	0.536833	0.536833	0.444856	ENSG00000134245	1

## Sheet: KEGG_enrichment_G-C8
ID	Description	GeneRatio	BgRatio	pvalue	p.adjust	qvalue	geneID	Count
hsa00730	Thiamine metabolism	45664	15/7833	0.0133331	0.0875954	0.0586764	ENSG00000154027	1
hsa00062	Fatty acid elongation	45664	27/7833	0.0238897	0.0875954	0.0586764	ENSG00000164181	1
hsa01040	Biosynthesis of unsaturated fatty acids	45664	27/7833	0.0238897	0.0875954	0.0586764	ENSG00000164181	1
hsa04960	Aldosterone-regulated sodium reabsorption	45664	37/7833	0.0326127	0.0896848	0.060076	ENSG00000176387	1
hsa00140	Steroid hormone biosynthesis	45664	61/7833	0.0532757	0.117207	0.0785116	ENSG00000176387	1
hsa04713	Circadian entrainment	45664	97/7833	0.0835606	0.153195	0.102618	ENSG00000108551	1
hsa00230	Purine metabolism	45664	127/7833	0.10816	0.168677	0.112989	ENSG00000154027	1
hsa04934	Cushing syndrome	45664	154/7833	0.129813	0.168677	0.112989	ENSG00000108551	1
hsa04360	Axon guidance	45664	181/7833	0.151014	0.168677	0.112989	ENSG00000172602	1
hsa04621	NOD-like receptor signaling pathway	45664	184/7833	0.153343	0.168677	0.112989	ENSG00000167634	1
hsa05168	Herpes simplex virus 1 infection	45664	509/7833	0.375316	0.375316	0.251408	ENSG00000214652	1

## Sheet: KEGG_enrichment_G-C7
ID	Description	GeneRatio	BgRatio	pvalue	p.adjust	qvalue	geneID	Count
hsa00603	Glycosphingolipid biosynthesis - globo and isoglobo series	45660	15/7833	0.00573466	0.0921491	0.0447688	ENSG00000176920	1
hsa00601	Glycosphingolipid biosynthesis - lacto and neolacto series	45660	27/7833	0.0103066	0.0921491	0.0447688	ENSG00000176920	1
hsa04720	Long-term potentiation	45660	67/7833	0.025445	0.0921491	0.0447688	ENSG00000058404	1
hsa05031	Amphetamine addiction	45660	69/7833	0.0261979	0.0921491	0.0447688	ENSG00000058404	1
hsa05214	Glioma	45660	75/7833	0.0284541	0.0921491	0.0447688	ENSG00000058404	1
hsa04971	Gastric acid secretion	45660	76/7833	0.0288298	0.0921491	0.0447688	ENSG00000058404	1
hsa04012	ErbB signaling pathway	45660	84/7833	0.0318318	0.0921491	0.0447688	ENSG00000058404	1
hsa04911	Insulin secretion	45660	86/7833	0.0325814	0.0921491	0.0447688	ENSG00000058404	1
hsa04912	GnRH signaling pathway	45660	93/7833	0.0352018	0.0921491	0.0447688	ENSG00000058404	1
hsa04713	Circadian entrainment	45660	97/7833	0.036697	0.0921491	0.0447688	ENSG00000058404	1
hsa04925	Aldosterone synthesis and secretion	45660	97/7833	0.036697	0.0921491	0.0447688	ENSG00000058404	1
hsa04061	Viral protein interaction with cytokine and cytokine receptor	45660	98/7833	0.0370706	0.0921491	0.0447688	ENSG00000138755	1
hsa04750	Inflammatory mediator regulation of TRP channels	45660	98/7833	0.0370706	0.0921491	0.0447688	ENSG00000058404	1
hsa04916	Melanogenesis	45660	101/7833	0.0381907	0.0921491	0.0447688	ENSG00000058404	1
hsa04620	Toll-like receptor signaling pathway	45660	102/7833	0.0385639	0.0921491	0.0447688	ENSG00000138755	1
hsa04922	Glucagon signaling pathway	45660	106/7833	0.0400556	0.0921491	0.0447688	ENSG00000058404	1
hsa04066	HIF-1 signaling pathway	45660	109/7833	0.0411734	0.0921491	0.0447688	ENSG00000058404	1
hsa04725	Cholinergic synapse	45660	113/7833	0.0426625	0.0921491	0.0447688	ENSG00000058404	1
hsa04722	Neurotrophin signaling pathway	45660	119/7833	0.0448932	0.0921491	0.0447688	ENSG00000058404	1
hsa04114	Oocyte meiosis	45660	131/7833	0.0493441	0.0923268	0.0448551	ENSG00000058404	1
hsa04728	Dopaminergic synapse	45660	132/7833	0.0497144	0.0923268	0.0448551	ENSG00000058404	1
hsa04261	Adrenergic signaling in cardiomyocytes	45660	149/7833	0.0559946	0.0923352	0.0448592	ENSG00000058404	1
hsa04921	Oxytocin signaling pathway	45660	154/7833	0.0578365	0.0923352	0.0448592	ENSG00000058404	1
hsa04934	Cushing syndrome	45660	154/7833	0.0578365	0.0923352	0.0448592	ENSG00000058404	1
hsa04217	Necroptosis	45660	159/7833	0.0596759	0.0923352	0.0448592	ENSG00000058404	1
hsa04310	Wnt signaling pathway	45660	166/7833	0.0622471	0.0923352	0.0448592	ENSG00000058404	1
hsa05152	Tuberculosis	45660	176/7833	0.0659121	0.0923352	0.0448592	ENSG00000058404	1
hsa04360	Axon guidance	45660	181/7833	0.067741	0.0923352	0.0448592	ENSG00000058404	1
hsa04062	Chemokine signaling pathway	45660	190/7833	0.0710271	0.0923352	0.0448592	ENSG00000138755	1
hsa05415	Diabetic cardiomyopathy	45660	190/7833	0.0710271	0.0923352	0.0448592	ENSG00000058404	1
hsa05205	Proteoglycans in cancer	45660	202/7833	0.0753964	0.0948535	0.0460827	ENSG00000058404	1
hsa05417	Lipid and atherosclerosis	45660	214/7833	0.079752	0.0959647	0.0466225	ENSG00000058404	1
hsa04024	cAMP signaling pathway	45660	218/7833	0.0812009	0.0959647	0.0466225	ENSG00000058404	1
hsa04020	Calcium signaling pathway	45660	238/7833	0.0884222	0.101425	0.0492755	ENSG00000058404	1
hsa05012	Parkinson disease	45660	253/7833	0.0938133	0.104535	0.0507861	ENSG00000058404	1
hsa04060	Cytokine-cytokine receptor interaction	45660	293/7833	0.108086	0.117093	0.0568871	ENSG00000138755	1
hsa04740	Olfactory transduction	45660	428/7833	0.155147	0.163533	0.0794493	ENSG00000058404	1
hsa05022	Pathways of neurodegeneration - multiple diseases	45660	463/7833	0.167072	0.171468	0.0833044	ENSG00000058404	1
hsa05200	Pathways in cancer	45660	529/7833	0.189252	0.189252	0.0919443	ENSG00000058404	1

## Sheet: KEGG_enrichment_G-C5
ID	Description	GeneRatio	BgRatio	pvalue	p.adjust	qvalue	geneID	Count
hsa00790	Folate biosynthesis	45659	26/7833	0.00662799	0.013256		ENSG00000075643	1
hsa04722	Neurotrophin signaling pathway	45659	119/7833	0.0301554	0.0301554		ENSG00000090376	1

## Sheet: KEGG_enrichment_G-C4
ID	Description	GeneRatio	BgRatio	pvalue	p.adjust	qvalue	geneID	Count
hsa00500	Starch and sucrose metabolism	45659	36/7833	0.00917134	0.0577942	0.0121672	ENSG00000111713	1
hsa04922	Glucagon signaling pathway	45659	106/7833	0.0268836	0.0577942	0.0121672	ENSG00000111713	1
hsa04931	Insulin resistance	45659	108/7833	0.0273873	0.0577942	0.0121672	ENSG00000111713	1
hsa04725	Cholinergic synapse	45659	113/7833	0.028646	0.0577942	0.0121672	ENSG00000080644	1
hsa04152	AMPK signaling pathway	45659	120/7833	0.0304068	0.0577942	0.0121672	ENSG00000111713	1
hsa04910	Insulin signaling pathway	45659	137/7833	0.0346765	0.0577942	0.0121672	ENSG00000111713	1
hsa05415	Diabetic cardiomyopathy	45659	190/7833	0.0479274	0.0617771	0.0130057	ENSG00000111713	1
hsa05207	Chemical carcinogenesis - receptor activation	45659	196/7833	0.0494217	0.0617771	0.0130057	ENSG00000080644	1
hsa04080	Neuroactive ligand-receptor interaction	45659	350/7833	0.0873744	0.0881061	0.0185486	ENSG00000080644	1
hsa04151	PI3K-Akt signaling pathway	45659	353/7833	0.0881061	0.0881061	0.0185486	ENSG00000111713	1

## Sheet: KEGG_enrichment_G-C3
ID	Description	GeneRatio	BgRatio	pvalue	p.adjust	qvalue	geneID	Count
hsa00340	Histidine metabolism	45662	22/7833	0.013968	0.0955748	0.0563389	ENSG00000084110	1
hsa00592	alpha-Linolenic acid metabolism	45662	26/7833	0.0164908	0.0955748	0.0563389	ENSG00000243708	1
hsa00591	Linoleic acid metabolism	45662	30/7833	0.0190084	0.0955748	0.0563389	ENSG00000243708	1
hsa04130	SNARE interactions in vesicular transport	45662	33/7833	0.0208933	0.0955748	0.0563389	ENSG00000178750	1
hsa00565	Ether lipid metabolism	45662	50/7833	0.0315193	0.0955748	0.0563389	ENSG00000243708	1
hsa04913	Ovarian steroidogenesis	45662	51/7833	0.0321415	0.0955748	0.0563389	ENSG00000243708	1
hsa05168	Herpes simplex virus 1 infection	45693	509/7833	0.0369507	0.0955748	0.0563389	ENSG00000160321/ENSG00000170954	2
hsa04370	VEGF signaling pathway	45662	59/7833	0.0371074	0.0955748	0.0563389	ENSG00000243708	1
hsa04730	Long-term depression	45662	60/7833	0.0377267	0.0955748	0.0563389	ENSG00000243708	1
hsa00590	Arachidonic acid metabolism	45662	62/7833	0.0389644	0.0955748	0.0563389	ENSG00000243708	1
hsa04664	Fc epsilon RI signaling pathway	45662	67/7833	0.0420529	0.0955748	0.0563389	ENSG00000243708	1
hsa04912	GnRH signaling pathway	45662	93/7833	0.0579857	0.0963003	0.0567665	ENSG00000243708	1
hsa04666	Fc gamma R-mediated phagocytosis	45662	96/7833	0.0598103	0.0963003	0.0567665	ENSG00000243708	1
hsa04750	Inflammatory mediator regulation of TRP channels	45662	98/7833	0.0610252	0.0963003	0.0567665	ENSG00000243708	1
hsa05231	Choline metabolism in cancer	45662	98/7833	0.0610252	0.0963003	0.0567665	ENSG00000243708	1
hsa00564	Glycerophospholipid metabolism	45662	99/7833	0.0616322	0.0963003	0.0567665	ENSG00000243708	1
hsa04726	Serotonergic synapse	45662	112/7833	0.0694942	0.0981931	0.0578823	ENSG00000243708	1
hsa04724	Glutamatergic synapse	45662	114/7833	0.0706991	0.0981931	0.0578823	ENSG00000243708	1
hsa04611	Platelet activation	45662	123/7833	0.0761054	0.100139	0.0590292	ENSG00000243708	1
hsa04270	Vascular smooth muscle contraction	45662	134/7833	0.0826791	0.103349	0.0609214	ENSG00000243708	1
hsa04072	Phospholipase D signaling pathway	45662	147/7833	0.0903996	0.105956	0.0624586	ENSG00000243708	1
hsa04921	Oxytocin signaling pathway	45662	154/7833	0.0945352	0.105956	0.0624586	ENSG00000243708	1
hsa04217	Necroptosis	45662	159/7833	0.09748	0.105956	0.0624586	ENSG00000243708	1
hsa04014	Ras signaling pathway	45662	232/7833	0.139609	0.145426	0.0857245	ENSG00000243708	1
hsa04010	MAPK signaling pathway	45662	294/7833	0.17414	0.17414	0.102651	ENSG00000243708	1

## Sheet: KEGG_enrichment_G-C2
ID	Description	GeneRatio	BgRatio	pvalue	p.adjust	qvalue	geneID	Count
hsa05310	Asthma	45659	28/7833	0.00713692	0.0459379	0.00863494	ENSG00000136634	1
hsa05330	Allograft rejection	45659	35/7833	0.00891715	0.0459379	0.00863494	ENSG00000136634	1
hsa05143	African trypanosomiasis	45659	36/7833	0.00917134	0.0459379	0.00863494	ENSG00000136634	1
hsa04672	Intestinal immune network for IgA production	45659	45/7833	0.0114576	0.0459379	0.00863494	ENSG00000136634	1
hsa05144	Malaria	45659	49/7833	0.0124728	0.0459379	0.00863494	ENSG00000136634	1
hsa05320	Autoimmune thyroid disease	45659	50/7833	0.0127266	0.0459379	0.00863494	ENSG00000136634	1
hsa05321	Inflammatory bowel disease	45659	63/7833	0.0160221	0.0459379	0.00863494	ENSG00000136634	1
hsa05140	Leishmaniasis	45659	73/7833	0.0185534	0.0459379	0.00863494	ENSG00000136634	1
hsa05133	Pertussis	45659	76/7833	0.0193122	0.0459379	0.00863494	ENSG00000136634	1
hsa05100	Bacterial invasion of epithelial cells	45659	77/7833	0.019565	0.0459379	0.00863494	ENSG00000105971	1
hsa05150	Staphylococcus aureus infection	45659	91/7833	0.0231015	0.0459379	0.00863494	ENSG00000136634	1
hsa04061	Viral protein interaction with cytokine and cytokine receptor	45659	98/7833	0.0248674	0.0459379	0.00863494	ENSG00000136634	1
hsa05142	Chagas disease	45659	101/7833	0.0256237	0.0459379	0.00863494	ENSG00000136634	1
hsa05146	Amoebiasis	45659	101/7833	0.0256237	0.0459379	0.00863494	ENSG00000136634	1
hsa04660	T cell receptor signaling pathway	45659	103/7833	0.0261277	0.0459379	0.00863494	ENSG00000136634	1
hsa04625	C-type lectin receptor signaling pathway	45659	104/7833	0.0263797	0.0459379	0.00863494	ENSG00000136634	1
hsa05145	Toxoplasmosis	45659	110/7833	0.0278909	0.0459379	0.00863494	ENSG00000136634	1
hsa04068	FoxO signaling pathway	45659	130/7833	0.0329195	0.0462353	0.00869085	ENSG00000136634	1
hsa05322	Systemic lupus erythematosus	45659	132/7833	0.0334217	0.0462353	0.00869085	ENSG00000136634	1
hsa05135	Yersinia infection	45659	136/7833	0.0344256	0.0462353	0.00869085	ENSG00000136634	1
hsa05418	Fluid shear stress and atherosclerosis	45659	137/7833	0.0346765	0.0462353	0.00869085	ENSG00000105971	1
hsa04630	JAK-STAT signaling pathway	45659	162/7833	0.0409383	0.0521033	0.00979386	ENSG00000136634	1
hsa05152	Tuberculosis	45659	176/7833	0.044436	0.054096	0.0101684	ENSG00000136634	1
hsa04510	Focal adhesion	45659	200/7833	0.0504172	0.0570246	0.0107189	ENSG00000105971	1
hsa05205	Proteoglycans in cancer	45659	202/7833	0.0509148	0.0570246	0.0107189	ENSG00000105971	1
hsa04144	Endocytosis	45659	251/7833	0.063065	0.0677062	0.0127267	ENSG00000105971	1
hsa05020	Prion disease	45659	260/7833	0.0652881	0.0677062	0.0127267	ENSG00000105971	1
hsa04060	Cytokine-cytokine receptor interaction	45659	293/7833	0.0734171	0.0734171	0.0138002	ENSG00000136634	1

## Sheet: KEGG_enrichment_G-C1
ID	Description	GeneRatio	BgRatio	pvalue	p.adjust	qvalue	geneID	Count
hsa05310	Asthma	45660	28/7833	0.0106869	0.0584054	0.0204931	ENSG00000113525	1
hsa05330	Allograft rejection	45660	35/7833	0.0133467	0.0584054	0.0204931	ENSG00000113525	1
hsa04672	Intestinal immune network for IgA production	45660	45/7833	0.0171381	0.0584054	0.0204931	ENSG00000113525	1
hsa00600	Sphingolipid metabolism	45660	49/7833	0.018652	0.0584054	0.0204931	ENSG00000174607	1
hsa00565	Ether lipid metabolism	45660	50/7833	0.0190302	0.0584054	0.0204931	ENSG00000174607	1
hsa05320	Autoimmune thyroid disease	45660	50/7833	0.0190302	0.0584054	0.0204931	ENSG00000113525	1
hsa05321	Inflammatory bowel disease	45660	63/7833	0.0239382	0.0584054	0.0204931	ENSG00000113525	1
hsa04664	Fc epsilon RI signaling pathway	45660	67/7833	0.025445	0.0584054	0.0204931	ENSG00000113525	1
hsa00562	Inositol phosphate metabolism	45660	73/7833	0.0277024	0.0584054	0.0204931	ENSG00000107242	1
hsa04658	Th1 and Th2 cell differentiation	45660	90/7833	0.0340793	0.0584054	0.0204931	ENSG00000113525	1
hsa04657	IL-17 signaling pathway	45660	94/7833	0.0355757	0.0584054	0.0204931	ENSG00000113525	1
hsa04640	Hematopoietic cell lineage	45660	96/7833	0.0363233	0.0584054	0.0204931	ENSG00000113525	1
hsa04666	Fc gamma R-mediated phagocytosis	45660	96/7833	0.0363233	0.0584054	0.0204931	ENSG00000107242	1
hsa04070	Phosphatidylinositol signaling system	45660	97/7833	0.036697	0.0584054	0.0204931	ENSG00000107242	1
hsa05231	Choline metabolism in cancer	45660	98/7833	0.0370706	0.0584054	0.0204931	ENSG00000107242	1
hsa04660	T cell receptor signaling pathway	45660	103/7833	0.0389369	0.0584054	0.0204931	ENSG00000113525	1
hsa05135	Yersinia infection	45660	136/7833	0.0511946	0.0722748	0.0253596	ENSG00000107242	1
hsa04072	Phospholipase D signaling pathway	45660	147/7833	0.0552572	0.0736763	0.0258513	ENSG00000107242	1
hsa04630	JAK-STAT signaling pathway	45660	162/7833	0.0607784	0.0767728	0.0269378	ENSG00000113525	1
hsa04510	Focal adhesion	45660	200/7833	0.0746691	0.089603	0.0314396	ENSG00000107242	1
hsa04810	Regulation of actin cytoskeleton	45660	217/7833	0.0808388	0.0923872	0.0324166	ENSG00000107242	1
hsa04144	Endocytosis	45660	251/7833	0.0930957	0.101559	0.0356347	ENSG00000107242	1
hsa04060	Cytokine-cytokine receptor interaction	45660	293/7833	0.108086	0.112785	0.0395737	ENSG00000113525	1
hsa05200	Pathways in cancer	45660	529/7833	0.189252	0.189252	0.0664042	ENSG00000113525	1
