# Supplementary material for: Immune microenvironment-dependent effects of age-associated Bifidobacterium strains on gut immunity and microbial diversity
Source: Front Cell Infect Microbiol. 2025 Sep 16;15:1639178. doi: 10.3389/fcimb.2025.1639178 (PMC12479543; doi:10.3389/fcimb.2025.1639178)
Supplement: Supplementary file 11 [file Table7.xlsx]

## Sheet: heatmap
GeneID	T1	T6	T11	T4	T9	T14	Cluster
ENSG00000151490	0.914258	0.395479	1.24734	-0.841968	-1.22644	-0.488669	G-C1
ENSG00000090376	1.02939	0.0820797	1.28847	-0.949759	-1.12504	-0.325131	G-C1
ENSG00000176177	0.728907	0.821985	1.05981	-0.356072	-1.15333	-1.1013	G-C1
ENSG00000072133	1.50924	0.297605	0.715808	-0.840883	-0.840883	-0.840883	G-C2
ENSG00000168081	1.70342	-0.201612	0.683042	-0.728282	-0.728282	-0.728282	G-C2
ENSG00000250254	1.63063	0.0358991	0.6013	-1.14455	-0.698255	-0.425024	G-C2
ENSG00000103375	1.24331	-0.0429604	1.22277	-0.807706	-0.807706	-0.807706	G-C2
ENSG00000222014	1.38231	-0.129723	1.0537	-1.09075	-0.478172	-0.737373	G-C2
ENSG00000100228	1.31246	-0.230195	1.15249	-1.07297	-0.768094	-0.393686	G-C2
ENSG00000092445	1.42765	-0.0936433	0.709236	-1.32217	0.109518	-0.830592	G-C2
ENSG00000198046	1.23759	0.537041	0.796472	-1.32843	-0.555292	-0.687383	G-C2
ENSG00000205560	0.882025	0.260357	1.26459	-1.32211	-0.211813	-0.873049	G-C2
ENSG00000283199	0.176282	1.83351	0.166881	-0.725559	-0.725559	-0.725559	G-C3
ENSG00000175857	0.89773	1.592	-0.439522	-0.787732	-0.474747	-0.787732	G-C3
ENSG00000187164	0.860132	1.5936	-0.262911	-0.82302	-0.82302	-0.544777	G-C3
ENSG00000051128	1.44992	0.793529	0.245442	-0.98399	-0.98399	-0.520906	G-C3
ENSG00000206077	1.27733	1.07172	0.206604	-0.851888	-0.851888	-0.851888	G-C3
ENSG00000183091	1.56904	0.93532	-0.584722	-0.85102	-0.41994	-0.648684	G-C3
ENSG00000141161	1.75804	0.112621	0.36423	-0.536903	-0.979602	-0.718383	G-C4
ENSG00000174951	1.76934	0.166104	0.29709	-0.497153	-0.885958	-0.84942	G-C4
ENSG00000140479	1.71014	0.0619082	0.356079	-0.342414	-1.2343	-0.551415	G-C4
ENSG00000188993	1.7871	0.503202	-0.373931	-0.30181	-0.710493	-0.90407	G-C4
ENSG00000243708	1.91355	0.198203	-0.247228	-0.834682	-0.588908	-0.440933	G-C4
ENSG00000250673	1.90052	0.305045	-0.30822	-0.632448	-0.632448	-0.632448	G-C4
ENSG00000167139	1.95386	0.18813	-0.535498	-0.535498	-0.535498	-0.535498	G-C4
ENSG00000172159	1.74481	0.45259	0.0499682	-0.953385	-0.67977	-0.614217	G-C4
ENSG00000144460	1.74957	0.453903	0.0731302	-0.758867	-0.758867	-0.758867	G-C4
ENSG00000189152	1.87927	0.136767	0.0662294	-0.694087	-0.694087	-0.694087	G-C4
ENSG00000039600	1.78935	0.219755	0.204653	-0.820695	-0.517393	-0.875674	G-C4
ENSG00000139209	2.00862	-0.291012	-0.17393	-0.611345	-0.611345	-0.320986	G-C4
ENSG00000205832	1.98057	-0.336632	-0.0745137	-0.816263	-0.311086	-0.442071	G-C4
ENSG00000168916	1.81303	-0.241942	0.349863	-1.01833	-0.660623	-0.242001	G-C4
ENSG00000170509	1.99721	-0.27235	-0.126314	-0.325256	-0.684496	-0.588797	G-C4
ENSG00000127578	2.01533	-0.417248	-0.115011	-0.385847	-0.560605	-0.536621	G-C4
ENSG00000111713	1.98335	-0.514904	0.0762639	-0.514904	-0.514904	-0.514904	G-C4
ENSG00000111319	1.86023	-0.447054	0.398707	-0.363938	-0.723972	-0.723972	G-C4
ENSG00000167483	-0.316973	0.940736	1.55176	-0.731501	-0.601789	-0.84223	G-C5
ENSG00000197046	-0.693073	0.968487	1.5564	-0.445663	-0.693073	-0.693073	G-C5
ENSG00000129951	-0.622621	1.66245	0.828037	-0.622621	-0.622621	-0.622621	G-C5
ENSG00000172404	-0.206241	0.928682	1.47055	-0.807293	-1.09327	-0.292429	G-C5
ENSG00000118849	0.0946879	1.24742	1.08014	-0.513762	-1.25688	-0.651596	G-C5
ENSG00000188886	-1.2625	-0.680372	-0.470316	1.2267	1.09985	0.0866328	G-C6
ENSG00000134183	-0.838166	-0.630639	-0.846616	1.02037	1.45477	-0.159717	G-C6
ENSG00000240694	-0.711877	-0.711877	-0.711877	1.04538	1.49184	-0.401595	G-C6
ENSG00000214652	-0.893241	-0.893241	-0.893241	1.13394	1.02371	0.522076	G-C6
ENSG00000160408	-0.364069	-1.14877	-1.04251	1.00379	1.12911	0.422456	G-C6
ENSG00000157890	-0.848029	-0.366777	-0.959754	0.0489433	1.75695	0.368663	G-C6
ENSG00000284952	-0.751379	-0.504498	-0.751379	0.203059	1.8889	-0.0847005	G-C6
ENSG00000175868	-0.603553	-0.459995	-0.882562	-0.00542058	1.90876	0.0427743	G-C6
ENSG00000136918	-0.703756	-0.703756	-0.703756	0.0190561	1.86009	0.232119	G-C6
ENSG00000113302	-0.483115	-0.483115	-0.483115	-0.0823869	2.01485	-0.483115	G-C6
ENSG00000118137	-0.609456	-0.609456	-0.609456	0.428607	1.86657	-0.466808	G-C6
ENSG00000181408	-0.785233	-0.785233	-0.785233	0.0963003	1.67215	0.587245	G-C6
ENSG00000063515	-1.06455	-0.644111	-0.774677	0.24639	1.49865	0.738294	G-C6
ENSG00000163217	-0.801483	-0.801483	-0.801483	0.513979	1.65999	0.230476	G-C6
ENSG00000158528	-0.826729	-0.826729	-0.826729	0.692863	1.55405	0.233269	G-C6
ENSG00000124766	-0.289345	-1.10843	-0.946553	0.160022	1.52832	0.655988	G-C6
ENSG00000110092	-0.756898	-0.630698	-0.453577	-0.619099	0.775248	1.68502	G-C7
ENSG00000019144	-0.44811	-0.936294	-0.456116	-0.493705	0.556187	1.77804	G-C7
ENSG00000143333	-0.373082	-1.071	-0.749978	-0.282757	1.19353	1.28329	G-C7
ENSG00000108702	-1.18419	-0.241341	0.109839	-0.961513	1.20954	1.06766	G-C7
ENSG00000161940	-1.19376	-0.445313	-0.3401	-0.475689	1.12373	1.33113	G-C7
ENSG00000172738	-1.10192	-0.365855	-0.380928	-0.638037	1.30572	1.18103	G-C7
ENSG00000109943	-1.09331	-0.23925	-0.492148	-0.655159	1.21636	1.26351	G-C7
ENSG00000222009	-1.18188	-0.409535	-0.281782	-0.530644	1.50626	0.897576	G-C7
ENSG00000125657	-0.923529	-0.748487	-0.0175399	-0.757402	1.12578	1.32118	G-C7
ENSG00000137331	-0.773677	-0.717114	-0.460396	-0.612773	1.20207	1.36189	G-C7
ENSG00000123358	-0.601632	-0.730823	-0.527776	-0.712602	1.22376	1.34907	G-C7
ENSG00000158050	-0.479267	-0.910789	-0.444122	-0.710668	1.25917	1.28567	G-C7
ENSG00000276085	-0.584721	-0.874226	-0.351191	-0.731909	1.22744	1.31461	G-C7
ENSG00000132510	-0.485388	-0.790607	-0.449883	-0.825383	1.25097	1.30029	G-C7
ENSG00000169429	-0.625046	-0.721385	-0.443937	-0.767198	1.40661	1.15095	G-C7
ENSG00000125730	-0.350156	-0.512496	-0.784183	-0.873789	1.43281	1.08781	G-C7
ENSG00000186891	-0.788649	-0.406753	-0.287602	-1.00948	1.29402	1.19847	G-C7
ENSG00000177494	-0.766795	-0.362911	-0.390665	-0.987354	1.18871	1.31902	G-C7
ENSG00000276070	-0.745536	-0.632572	-0.37055	-0.801807	1.19975	1.35071	G-C7
ENSG00000119508	-0.759981	-0.617667	-0.43512	-0.750914	1.25461	1.30907	G-C7
ENSG00000120738	-0.794685	-0.65916	-0.275968	-0.804313	1.26514	1.26898	G-C7
ENSG00000275302	-0.795044	-0.62726	-0.269975	-0.835556	1.19899	1.32885	G-C7
ENSG00000049249	-0.838031	-0.474134	-0.335966	-0.877439	1.2419	1.28367	G-C7
ENSG00000164400	-0.738006	-0.445034	-0.410029	-0.939398	1.26483	1.26764	G-C7
ENSG00000143184	-0.758867	-0.463633	-0.412819	-0.903112	1.29489	1.24354	G-C7
ENSG00000122877	-0.716939	-0.561435	-0.427178	-0.850083	1.27367	1.28196	G-C7
ENSG00000273604	-0.735728	-0.59488	-0.31668	-0.888236	1.29157	1.24395	G-C7
ENSG00000167604	-0.641026	-0.590795	-0.406504	-0.899217	1.11604	1.4215	G-C7
ENSG00000168334	-0.850883	-0.404151	-0.542479	-0.752092	1.23951	1.31009	G-C7
ENSG00000179388	-0.771697	-0.488568	-0.485479	-0.809352	1.20409	1.351	G-C7
ENSG00000168389	-0.587465	-0.459229	-0.698491	-0.818477	1.2786	1.28506	G-C7
ENSG00000175505	-0.852506	-0.40095	-0.976142	-0.241778	1.38949	1.08188	G-C7
ENSG00000118322	-0.822203	-0.411929	-0.825933	-0.429756	1.55137	0.938448	G-C7
ENSG00000008441	-1.07706	-0.3734	-0.75351	-0.164292	1.57234	0.795921	G-C7
ENSG00000167874	-0.615703	-0.615703	-0.615703	-0.615703	1.70623	0.75658	G-C7
ENSG00000116981	-0.713784	-0.713784	-0.713784	-0.360055	1.57734	0.92407	G-C7
ENSG00000085733	-0.987665	-0.539676	-0.578006	-0.406408	1.45531	1.05644	G-C7
ENSG00000160856	-0.833236	-0.760144	-0.499626	-0.441064	1.45806	1.07601	G-C7
ENSG00000153234	-0.758284	-0.581228	-0.698703	-0.535557	1.2905	1.28327	G-C7
ENSG00000111537	-0.552976	-0.646945	-0.824259	-0.542725	1.34357	1.22334	G-C7
ENSG00000205755	-1.03372	0.131319	-1.14894	-0.0786009	0.665203	1.46474	G-C8
ENSG00000145850	-0.867217	-0.930058	-0.824541	0.561287	0.666173	1.39436	G-C8
ENSG00000141738	-0.867191	-0.867191	-0.867191	0.370267	0.873294	1.35801	G-C8
ENSG00000134780	-1.23589	-0.632123	-0.683995	0.319207	1.18905	1.04375	G-C8
ENSG00000100302	-1.28045	-0.470502	-0.448718	0.498515	0.0624576	1.63869	G-C8
ENSG00000142252	-0.753262	-0.725153	-0.762664	0.617959	-0.0900944	1.71321	G-C8
ENSG00000185818	-0.974513	-0.974513	-0.468844	0.451016	0.373854	1.593	G-C8
ENSG00000184828	-1.05249	-1.05249	-0.348825	0.918727	0.201607	1.33347	G-C8
ENSG00000145491	-1.22992	-0.99256	0.081627	1.29518	-0.0569476	0.902621	G-C9
ENSG00000175336	-0.684066	-0.430035	-0.684066	1.64762	-0.684066	0.834609	G-C9
ENSG00000151718	-0.974205	-0.243649	-1.15607	1.5108	0.436483	0.426635	G-C9
ENSG00000077264	-0.694455	-0.694455	-0.694455	1.85704	-0.0855742	0.3119	G-C9
ENSG00000204815	-0.705142	-0.48006	-0.708109	1.91347	-0.243871	0.223709	G-C9
ENSG00000205209	-0.595774	-0.595774	-0.595774	1.90646	-0.442637	0.323504	G-C9
ENSG00000163352	-0.588728	-0.588728	-0.588728	1.97525	0.0309543	-0.240025	G-C9
ENSG00000171502	-0.602607	-0.602607	-0.602607	1.97371	-0.108568	-0.0573184	G-C9
ENSG00000147127	-0.686179	-0.686179	-0.407684	1.9092	0.280913	-0.41007	G-C9
ENSG00000204624	-0.955044	-0.717369	-0.470902	1.72924	0.578189	-0.164119	G-C9
ENSG00000146221	-0.861606	-0.861606	-0.861606	1.38537	0.858872	0.340578	G-C9
ENSG00000137462	-0.78124	-0.78124	-0.78124	1.71834	0.41451	0.210867	G-C9
ENSG00000213413	-0.524241	-1.04795	-0.664765	1.62571	0.727128	-0.11588	G-C9

## Sheet: KEGG_enrichment_G-C1
ID	Description	GeneRatio	BgRatio	pvalue	p.adjust	qvalue	geneID	Count
hsa04722	Neurotrophin signaling pathway	45658	119/7833	0.0151921	0.0151921		ENSG00000090376	1

## Sheet: KEGG_enrichment_G-C3
ID	Description	GeneRatio	BgRatio	pvalue	p.adjust	qvalue	geneID	Count
hsa04724	Glutamatergic synapse	45658	114/7833	0.0145538	0.0165965		ENSG00000051128	1
hsa04068	FoxO signaling pathway	45658	130/7833	0.0165965	0.0165965		ENSG00000051128	1

## Sheet: KEGG_enrichment_G-C4
ID	Description	GeneRatio	BgRatio	pvalue	p.adjust	qvalue	geneID	Count
hsa00603	Glycosphingolipid biosynthesis - globo and isoglobo series	45661	15/7833	0.00763938	0.0843681	0.0403675	ENSG00000174951	1
hsa00592	alpha-Linolenic acid metabolism	45661	26/7833	0.0132137	0.0843681	0.0403675	ENSG00000243708	1
hsa00601	Glycosphingolipid biosynthesis - lacto and neolacto series	45661	27/7833	0.0137193	0.0843681	0.0403675	ENSG00000174951	1
hsa00591	Linoleic acid metabolism	45661	30/7833	0.0152349	0.0843681	0.0403675	ENSG00000243708	1
hsa00500	Starch and sucrose metabolism	45661	36/7833	0.0182609	0.0843681	0.0403675	ENSG00000111713	1
hsa04960	Aldosterone-regulated sodium reabsorption	45661	37/7833	0.0187645	0.0843681	0.0403675	ENSG00000111319	1
hsa00565	Ether lipid metabolism	45661	50/7833	0.0252944	0.0843681	0.0403675	ENSG00000243708	1
hsa04913	Ovarian steroidogenesis	45661	51/7833	0.0257953	0.0843681	0.0403675	ENSG00000243708	1
hsa04370	VEGF signaling pathway	45661	59/7833	0.0297959	0.0843681	0.0403675	ENSG00000243708	1
hsa04730	Long-term depression	45661	60/7833	0.0302951	0.0843681	0.0403675	ENSG00000243708	1
hsa00590	Arachidonic acid metabolism	45661	62/7833	0.0312929	0.0843681	0.0403675	ENSG00000243708	1
hsa04664	Fc epsilon RI signaling pathway	45661	67/7833	0.0337841	0.0843681	0.0403675	ENSG00000243708	1
hsa04742	Taste transduction	45661	84/7833	0.0422183	0.0843681	0.0403675	ENSG00000111319	1
hsa04912	GnRH signaling pathway	45661	93/7833	0.046661	0.0843681	0.0403675	ENSG00000243708	1
hsa04666	Fc gamma R-mediated phagocytosis	45661	96/7833	0.0481385	0.0843681	0.0403675	ENSG00000243708	1
hsa04750	Inflammatory mediator regulation of TRP channels	45661	98/7833	0.0491225	0.0843681	0.0403675	ENSG00000243708	1
hsa05231	Choline metabolism in cancer	45661	98/7833	0.0491225	0.0843681	0.0403675	ENSG00000243708	1
hsa00564	Glycerophospholipid metabolism	45661	99/7833	0.0496143	0.0843681	0.0403675	ENSG00000243708	1
hsa04922	Glucagon signaling pathway	45661	106/7833	0.053051	0.0843681	0.0403675	ENSG00000111713	1
hsa04931	Insulin resistance	45661	108/7833	0.0540312	0.0843681	0.0403675	ENSG00000111713	1
hsa04726	Serotonergic synapse	45661	112/7833	0.0559894	0.0843681	0.0403675	ENSG00000243708	1
hsa04724	Glutamatergic synapse	45661	114/7833	0.0569673	0.0843681	0.0403675	ENSG00000243708	1
hsa04152	AMPK signaling pathway	45661	120/7833	0.0598966	0.0843681	0.0403675	ENSG00000111713	1
hsa04611	Platelet activation	45661	123/7833	0.0613586	0.0843681	0.0403675	ENSG00000243708	1
hsa04270	Vascular smooth muscle contraction	45661	134/7833	0.0667049	0.0865095	0.0413921	ENSG00000243708	1
hsa04910	Insulin signaling pathway	45661	137/7833	0.068159	0.0865095	0.0413921	ENSG00000111713	1
hsa04072	Phospholipase D signaling pathway	45661	147/7833	0.0729938	0.0892146	0.0426864	ENSG00000243708	1
hsa04921	Oxytocin signaling pathway	45661	154/7833	0.0763669	0.0896355	0.0428878	ENSG00000243708	1
hsa04217	Necroptosis	45661	159/7833	0.0787706	0.0896355	0.0428878	ENSG00000243708	1
hsa05415	Diabetic cardiomyopathy	45661	190/7833	0.0935692	0.102926	0.0492469	ENSG00000111713	1
hsa04014	Ras signaling pathway	45661	232/7833	0.113334	0.120645	0.0577251	ENSG00000243708	1
hsa04010	MAPK signaling pathway	45661	294/7833	0.141917	0.146352	0.0700246	ENSG00000243708	1
hsa04151	PI3K-Akt signaling pathway	45661	353/7833	0.16847	0.16847	0.0806074	ENSG00000111713	1

## Sheet: KEGG_enrichment_G-C2
ID	Description	GeneRatio	BgRatio	pvalue	p.adjust	qvalue	geneID	Count
hsa04931	Insulin resistance	45693	108/7833	0.00183319	0.028199	0.0197888	ENSG00000072133/ENSG00000205560	2
hsa04114	Oocyte meiosis	45693	131/7833	0.00268562	0.028199	0.0197888	ENSG00000072133/ENSG00000250254	2
hsa04714	Thermogenesis	45693	219/7833	0.00735972	0.051518	0.036153	ENSG00000072133/ENSG00000205560	2
hsa00071	Fatty acid degradation	45662	43/7833	0.0271551	0.12158	0.0853192	ENSG00000205560	1
hsa04720	Long-term potentiation	45662	67/7833	0.0420529	0.12158	0.0853192	ENSG00000072133	1
hsa04920	Adipocytokine signaling pathway	45662	69/7833	0.0432861	0.12158	0.0853192	ENSG00000205560	1
hsa03320	PPAR signaling pathway	45662	75/7833	0.0469781	0.12158	0.0853192	ENSG00000205560	1
hsa04976	Bile secretion	45662	89/7833	0.0555484	0.12158	0.0853192	ENSG00000103375	1
hsa04914	Progesterone-mediated oocyte maturation	45662	102/7833	0.0634512	0.12158	0.0853192	ENSG00000072133	1
hsa04922	Glucagon signaling pathway	45662	106/7833	0.0658722	0.12158	0.0853192	ENSG00000205560	1
hsa04722	Neurotrophin signaling pathway	45662	119/7833	0.0737057	0.12158	0.0853192	ENSG00000072133	1
hsa04152	AMPK signaling pathway	45662	120/7833	0.0743061	0.12158	0.0853192	ENSG00000205560	1
hsa04110	Cell cycle	45662	127/7833	0.0785002	0.12158	0.0853192	ENSG00000250254	1
hsa05135	Yersinia infection	45662	136/7833	0.0838702	0.12158	0.0853192	ENSG00000072133	1
hsa04936	Alcoholic liver disease	45662	141/7833	0.0868427	0.12158	0.0853192	ENSG00000205560	1
hsa04150	mTOR signaling pathway	45662	155/7833	0.0951248	0.124851	0.0876149	ENSG00000072133	1
hsa05415	Diabetic cardiomyopathy	45662	190/7833	0.115567	0.138873	0.0974548	ENSG00000205560	1
hsa05207	Chemical carcinogenesis - receptor activation	45662	196/7833	0.119034	0.138873	0.0974548	ENSG00000072133	1
hsa05166	Human T-cell leukemia virus 1 infection	45662	220/7833	0.132794	0.146772	0.102998	ENSG00000250254	1
hsa04010	MAPK signaling pathway	45662	294/7833	0.17414	0.182847	0.128314	ENSG00000072133	1
hsa05168	Herpes simplex virus 1 infection	45662	509/7833	0.285401	0.285401	0.200281	ENSG00000198046	1

## Sheet: KEGG_enrichment_G-C6
ID	Description	GeneRatio	BgRatio	pvalue	p.adjust	qvalue	geneID	Count
hsa05143	African trypanosomiasis	45697	36/7833	0.000724548	0.0246346	0.0190671	ENSG00000113302/ENSG00000118137	2
hsa00604	Glycosphingolipid biosynthesis - ganglio series	45666	15/7833	0.017112	0.167629	0.129744	ENSG00000160408	1
hsa05417	Lipid and atherosclerosis	45697	214/7833	0.0235667	0.167629	0.129744	ENSG00000113302/ENSG00000118137	2
hsa04977	Vitamin digestion and absorption	45666	24/7833	0.0272538	0.167629	0.129744	ENSG00000118137	1
hsa04744	Phototransduction	45666	29/7833	0.0328479	0.167629	0.129744	ENSG00000134183	1
hsa05330	Allograft rejection	45666	35/7833	0.039523	0.167629	0.129744	ENSG00000113302	1
hsa04060	Cytokine-cytokine receptor interaction	45697	293/7833	0.0421902	0.167629	0.129744	ENSG00000113302/ENSG00000163217	2
hsa04940	Type I diabetes mellitus	45666	41/7833	0.0461571	0.167629	0.129744	ENSG00000113302	1
hsa04975	Fat digestion and absorption	45666	43/7833	0.0483594	0.167629	0.129744	ENSG00000118137	1
hsa04979	Cholesterol metabolism	45666	50/7833	0.0560319	0.167629	0.129744	ENSG00000118137	1
hsa04080	Neuroactive ligand-receptor interaction	45697	350/7833	0.0582126	0.167629	0.129744	ENSG00000175868/ENSG00000181408	2
hsa05134	Legionellosis	45666	57/7833	0.0636494	0.167629	0.129744	ENSG00000113302	1
hsa05321	Inflammatory bowel disease	45666	63/7833	0.0701351	0.167629	0.129744	ENSG00000113302	1
hsa04622	RIG-I-like receptor signaling pathway	45666	70/7833	0.0776513	0.167629	0.129744	ENSG00000113302	1
hsa05140	Leishmaniasis	45666	73/7833	0.080856	0.167629	0.129744	ENSG00000113302	1
hsa03320	PPAR signaling pathway	45666	75/7833	0.0829869	0.167629	0.129744	ENSG00000118137	1
hsa05133	Pertussis	45666	76/7833	0.0840507	0.167629	0.129744	ENSG00000113302	1
hsa04658	Th1 and Th2 cell differentiation	45666	90/7833	0.0988295	0.167629	0.129744	ENSG00000113302	1
hsa05142	Chagas disease	45666	101/7833	0.110292	0.167629	0.129744	ENSG00000113302	1
hsa05146	Amoebiasis	45666	101/7833	0.110292	0.167629	0.129744	ENSG00000113302	1
hsa04620	Toll-like receptor signaling pathway	45666	102/7833	0.111328	0.167629	0.129744	ENSG00000113302	1
hsa05168	Herpes simplex virus 1 infection	45697	509/7833	0.112013	0.167629	0.129744	ENSG00000214652/ENSG00000113302	2
hsa04625	C-type lectin receptor signaling pathway	45666	104/7833	0.113396	0.167629	0.129744	ENSG00000113302	1
hsa05145	Toxoplasmosis	45666	110/7833	0.119574	0.169397	0.131112	ENSG00000113302	1
hsa04270	Vascular smooth muscle contraction	45666	134/7833	0.143907	0.19001	0.147067	ENSG00000175868	1
hsa05162	Measles	45666	139/7833	0.1489	0.19001	0.147067	ENSG00000113302	1
hsa04936	Alcoholic liver disease	45666	141/7833	0.15089	0.19001	0.147067	ENSG00000113302	1
hsa05206	MicroRNAs in cancer	45666	161/7833	0.170565	0.201114	0.155661	ENSG00000124766	1
hsa04630	JAK-STAT signaling pathway	45666	162/7833	0.171538	0.201114	0.155661	ENSG00000113302	1
hsa05164	Influenza A	45666	169/7833	0.178321	0.202097	0.156422	ENSG00000113302	1
hsa05152	Tuberculosis	45666	176/7833	0.185054	0.202963	0.157092	ENSG00000113302	1
hsa05205	Proteoglycans in cancer	45666	202/7833	0.209636	0.222738	0.172398	ENSG00000113302	1
hsa05171	Coronavirus disease - COVID-19	45666	231/7833	0.236275	0.243435	0.188417	ENSG00000113302	1
hsa05200	Pathways in cancer	45666	529/7833	0.467219	0.467219	0.361624	ENSG00000113302	1

## Sheet: KEGG_enrichment_G-C8
ID	Description	GeneRatio	BgRatio	pvalue	p.adjust	qvalue	geneID	Count
hsa00250	Alanine, aspartate and glutamate metabolism	45660	37/7833	0.0141058	0.0705289	0.0445446	ENSG00000185818	1
hsa04925	Aldosterone synthesis and secretion	45660	97/7833	0.036697	0.075973	0.047983	ENSG00000134780	1
hsa04723	Retrograde endocannabinoid signaling	45660	141/7833	0.0530427	0.075973	0.047983	ENSG00000134780	1
hsa04630	JAK-STAT signaling pathway	45660	162/7833	0.0607784	0.075973	0.047983	ENSG00000205755	1
hsa04060	Cytokine-cytokine receptor interaction	45660	293/7833	0.108086	0.108086	0.0682646	ENSG00000205755	1

## Sheet: KEGG_enrichment_G-C7
ID	Description	GeneRatio	BgRatio	pvalue	p.adjust	qvalue	geneID	Count
hsa04060	Cytokine-cytokine receptor interaction	46014	293/7833	5.6202e-12	6.51943e-10	5.0286e-10	ENSG00000108702/ENSG00000125657/ENSG00000276085/ENSG00000169429/ENSG00000186891/ENSG00000276070/ENSG00000275302/ENSG00000049249/ENSG00000164400/ENSG00000143184/ENSG00000175505/ENSG00000111537	12
hsa04061	Viral protein interaction with cytokine and cytokine receptor	45831	98/7833	2.79422e-07	1.62065e-05	1.25005e-05	ENSG00000108702/ENSG00000276085/ENSG00000169429/ENSG00000276070/ENSG00000275302/ENSG00000143184	6
hsa04062	Chemokine signaling pathway	45831	190/7833	1.34699e-05	0.000520837	0.000401735	ENSG00000108702/ENSG00000276085/ENSG00000169429/ENSG00000276070/ENSG00000275302/ENSG00000143184	6
hsa05323	Rheumatoid arthritis	45770	89/7833	0.00011692	0.00339067	0.00261531	ENSG00000276085/ENSG00000169429/ENSG00000164400/ENSG00000111537	4
hsa05142	Chagas disease	45770	101/7833	0.000190999	0.00383588	0.00295871	ENSG00000276085/ENSG00000169429/ENSG00000125730/ENSG00000111537	4
hsa04620	Toll-like receptor signaling pathway	45770	102/7833	0.000198408	0.00383588	0.00295871	ENSG00000276085/ENSG00000169429/ENSG00000276070/ENSG00000275302	4
hsa05163	Human cytomegalovirus infection	45800	223/7833	0.000395527	0.00655445	0.00505561	ENSG00000110092/ENSG00000276085/ENSG00000169429/ENSG00000276070/ENSG00000275302	5
hsa05167	Kaposi sarcoma-associated herpesvirus infection	45770	194/7833	0.00223261	0.0280356	0.0216245	ENSG00000110092/ENSG00000169429/ENSG00000125730/ENSG00000164400	4
hsa04657	IL-17 signaling pathway	45739	94/7833	0.00249066	0.0280356	0.0216245	ENSG00000169429/ENSG00000164400/ENSG00000111537	3
hsa05203	Viral carcinogenesis	45770	202/7833	0.00258685	0.0280356	0.0216245	ENSG00000110092/ENSG00000125730/ENSG00000122877/ENSG00000179388	4
hsa04933	AGE-RAGE signaling pathway in diabetic complications	45739	100/7833	0.00297026	0.0280356	0.0216245	ENSG00000110092/ENSG00000169429/ENSG00000120738	3
hsa05146	Amoebiasis	45739	101/7833	0.00305534	0.0280356	0.0216245	ENSG00000169429/ENSG00000164400/ENSG00000111537	3
hsa04064	NF-kappa B signaling pathway	45739	102/7833	0.00314192	0.0280356	0.0216245	ENSG00000169429/ENSG00000276070/ENSG00000275302	3
hsa05166	Human T-cell leukemia virus 1 infection	45770	220/7833	0.00352266	0.0291878	0.0225133	ENSG00000110092/ENSG00000120738/ENSG00000164400/ENSG00000122877	4
hsa05131	Shigellosis	45770	245/7833	0.00517459	0.0400168	0.030866	ENSG00000169429/ENSG00000125730/ENSG00000164400/ENSG00000085733	4
hsa05219	Bladder cancer	45711	41/7833	0.00630857	0.0457372	0.0352782	ENSG00000110092/ENSG00000169429	2
hsa04936	Alcoholic liver disease	45739	141/7833	0.00776745	0.0530014	0.0408813	ENSG00000110092/ENSG00000169429/ENSG00000125730	3
hsa05144	Malaria	45711	49/7833	0.00891954	0.0574815	0.0443369	ENSG00000169429/ENSG00000111537	2
hsa04630	JAK-STAT signaling pathway	45739	162/7833	0.0113495	0.0658269	0.0507739	ENSG00000110092/ENSG00000164400/ENSG00000111537	3
hsa05161	Hepatitis B	45739	162/7833	0.0113495	0.0658269	0.0507739	ENSG00000169429/ENSG00000122877/ENSG00000179388	3
hsa05134	Legionellosis	45711	57/7833	0.0119342	0.0659222	0.0508474	ENSG00000169429/ENSG00000125730	2
hsa04623	Cytosolic DNA-sensing pathway	45711	62/7833	0.0140151	0.0738977	0.0569991	ENSG00000276070/ENSG00000275302	2
hsa05221	Acute myeloid leukemia	45711	67/7833	0.016242	0.0819161	0.0631839	ENSG00000110092/ENSG00000164400	2
hsa05202	Transcriptional misregulation in cancer	45739	192/7833	0.0178966	0.0865001	0.0667197	ENSG00000169429/ENSG00000119508/ENSG00000164400	3
hsa05140	Leishmaniasis	45711	73/7833	0.019101	0.0886284	0.0683613	ENSG00000125730/ENSG00000111537	2
hsa05133	Pertussis	45711	76/7833	0.0206047	0.0919286	0.0709068	ENSG00000169429/ENSG00000125730	2
hsa05171	Coronavirus disease - COVID-19	45739	231/7833	0.0290152	0.124658	0.0961518	ENSG00000169429/ENSG00000125730/ENSG00000164400	3
hsa04925	Aldosterone synthesis and secretion	45711	97/7833	0.032434	0.134369	0.103642	ENSG00000123358/ENSG00000153234	2
hsa04660	T cell receptor signaling pathway	45711	103/7833	0.0362071	0.142494	0.109909	ENSG00000164400/ENSG00000111537	2
hsa04625	C-type lectin receptor signaling pathway	45711	104/7833	0.0368519	0.142494	0.109909	ENSG00000122877/ENSG00000179388	2
hsa04928	Parathyroid hormone synthesis, secretion and action	45711	106/7833	0.0381551	0.142774	0.110125	ENSG00000120738/ENSG00000153234	2
hsa04650	Natural killer cell mediated cytotoxicity	45711	124/7833	0.0506538	0.18362	0.141631	ENSG00000164400/ENSG00000111537	2
hsa05322	Systemic lupus erythematosus	45711	132/7833	0.0566268	0.199052	0.153534	ENSG00000125730/ENSG00000111537	2
hsa04371	Apelin signaling pathway	45711	138/7833	0.0612632	0.209016	0.161219	ENSG00000110092/ENSG00000120738	2
hsa04934	Cushing syndrome	45711	154/7833	0.0742384	0.240666	0.185632	ENSG00000110092/ENSG00000123358	2
hsa04218	Cellular senescence	45711	156/7833	0.0759192	0.240666	0.185632	ENSG00000110092/ENSG00000169429	2
hsa05160	Hepatitis C	45711	157/7833	0.0767643	0.240666	0.185632	ENSG00000110092/ENSG00000111537	2
hsa04530	Tight junction	45711	169/7833	0.08714	0.259186	0.199916	ENSG00000110092/ENSG00000085733	2
hsa05164	Influenza A	45711	169/7833	0.08714	0.259186	0.199916	ENSG00000169429/ENSG00000111537	2
hsa05152	Tuberculosis	45711	176/7833	0.0933822	0.270808	0.208881	ENSG00000125730/ENSG00000111537	2
hsa05330	Allograft rejection	45680	35/7833	0.0980046	0.271561	0.209462	ENSG00000111537	1
hsa00760	Nicotinate and nicotinamide metabolism	45680	36/7833	0.100665	0.271561	0.209462	ENSG00000116981	1
hsa05143	African trypanosomiasis	45680	36/7833	0.100665	0.271561	0.209462	ENSG00000111537	1
hsa05216	Thyroid cancer	45680	37/7833	0.103318	0.272384	0.210096	ENSG00000110092	1
hsa05332	Graft-versus-host disease	45680	38/7833	0.105963	0.27315	0.210687	ENSG00000111537	1
hsa05130	Pathogenic Escherichia coli infection	45711	196/7833	0.11191	0.281004	0.216745	ENSG00000169429/ENSG00000085733	2
hsa04940	Type I diabetes mellitus	45680	41/7833	0.113855	0.281004	0.216745	ENSG00000111537	1
hsa05205	Proteoglycans in cancer	45711	202/7833	0.117651	0.284324	0.219306	ENSG00000110092/ENSG00000085733	2
hsa03050	Proteasome	45680	46/7833	0.12686	0.300112	0.231484	ENSG00000111537	1
hsa05417	Lipid and atherosclerosis	45711	214/7833	0.129359	0.300112	0.231484	ENSG00000276085/ENSG00000169429	2
hsa04340	Hedgehog signaling pathway	45680	56/7833	0.152323	0.342125	0.263889	ENSG00000110092	1
hsa05416	Viral myocarditis	45680	57/7833	0.15483	0.342125	0.263889	ENSG00000110092	1
hsa05213	Endometrial cancer	45680	58/7833	0.15733	0.342125	0.263889	ENSG00000110092	1
hsa00240	Pyrimidine metabolism	45680	59/7833	0.159823	0.342125	0.263889	ENSG00000116981	1
hsa05321	Inflammatory bowel disease	45680	63/7833	0.169724	0.342125	0.263889	ENSG00000111537	1
hsa04927	Cortisol synthesis and secretion	45680	64/7833	0.172182	0.342125	0.263889	ENSG00000123358	1
hsa04664	Fc epsilon RI signaling pathway	45680	67/7833	0.179513	0.342125	0.263889	ENSG00000164400	1
hsa04612	Antigen processing and presentation	45680	70/7833	0.186782	0.342125	0.263889	ENSG00000111537	1
hsa04622	RIG-I-like receptor signaling pathway	45680	70/7833	0.186782	0.342125	0.263889	ENSG00000169429	1
hsa04917	Prolactin signaling pathway	45680	70/7833	0.186782	0.342125	0.263889	ENSG00000110092	1
hsa05120	Epithelial cell signaling in Helicobacter pylori infection	45680	70/7833	0.186782	0.342125	0.263889	ENSG00000169429	1
hsa05218	Melanoma	45680	72/7833	0.191594	0.342125	0.263889	ENSG00000110092	1
hsa05223	Non-small cell lung cancer	45680	72/7833	0.191594	0.342125	0.263889	ENSG00000110092	1
hsa04115	p53 signaling pathway	45680	73/7833	0.19399	0.342125	0.263889	ENSG00000110092	1
hsa05214	Glioma	45680	75/7833	0.198761	0.342125	0.263889	ENSG00000110092	1
hsa05200	Pathways in cancer	45739	529/7833	0.200261	0.342125	0.263889	ENSG00000110092/ENSG00000169429/ENSG00000111537	3
hsa05212	Pancreatic cancer	45680	76/7833	0.201136	0.342125	0.263889	ENSG00000110092	1
hsa05220	Chronic myeloid leukemia	45680	76/7833	0.201136	0.342125	0.263889	ENSG00000110092	1
hsa05100	Bacterial invasion of epithelial cells	45680	77/7833	0.203505	0.342125	0.263889	ENSG00000085733	1
hsa04010	MAPK signaling pathway	45711	294/7833	0.213001	0.352973	0.272257	ENSG00000123358/ENSG00000158050	2
hsa04610	Complement and coagulation cascades	45680	85/7833	0.222214	0.357297	0.275592	ENSG00000125730	1
hsa05210	Colorectal cancer	45680	86/7833	0.224523	0.357297	0.275592	ENSG00000110092	1
hsa05235	PD-L1 expression and PD-1 checkpoint pathway in cancer	45680	89/7833	0.23141	0.357297	0.275592	ENSG00000111537	1
hsa04658	Th1 and Th2 cell differentiation	45680	90/7833	0.233693	0.357297	0.275592	ENSG00000111537	1
hsa05150	Staphylococcus aureus infection	45680	91/7833	0.235969	0.357297	0.275592	ENSG00000125730	1
hsa05222	Small cell lung cancer	45680	92/7833	0.238239	0.357297	0.275592	ENSG00000110092	1
hsa04350	TGF-beta signaling pathway	45680	93/7833	0.240503	0.357297	0.275592	ENSG00000111537	1
hsa04912	GnRH signaling pathway	45680	93/7833	0.240503	0.357297	0.275592	ENSG00000120738	1
hsa01522	Endocrine resistance	45680	95/7833	0.24501	0.357297	0.275592	ENSG00000110092	1
hsa04640	Hematopoietic cell lineage	45680	96/7833	0.247254	0.357297	0.275592	ENSG00000164400	1
hsa05215	Prostate cancer	45680	97/7833	0.249492	0.357297	0.275592	ENSG00000110092	1
hsa04659	Th17 cell differentiation	45680	106/7833	0.269347	0.379401	0.292641	ENSG00000111537	1
hsa04066	HIF-1 signaling pathway	45680	109/7833	0.275853	0.379401	0.292641	ENSG00000111537	1
hsa04151	PI3K-Akt signaling pathway	45711	353/7833	0.277916	0.379401	0.292641	ENSG00000110092/ENSG00000123358	2
hsa05145	Toxoplasmosis	45680	110/7833	0.278009	0.379401	0.292641	ENSG00000111537	1
hsa04668	TNF signaling pathway	45680	112/7833	0.282303	0.380781	0.293706	ENSG00000164400	1
hsa04152	AMPK signaling pathway	45680	120/7833	0.299237	0.397204	0.306373	ENSG00000110092	1
hsa04919	Thyroid hormone signaling pathway	45680	121/7833	0.301327	0.397204	0.306373	ENSG00000110092	1
hsa04380	Osteoclast differentiation	45680	125/7833	0.309626	0.399933	0.308478	ENSG00000111537	1
hsa00230	Purine metabolism	45680	127/7833	0.31374	0.399933	0.308478	ENSG00000116981	1
hsa04110	Cell cycle	45680	127/7833	0.31374	0.399933	0.308478	ENSG00000110092	1
hsa04068	FoxO signaling pathway	45680	130/7833	0.319867	0.403311	0.311084	ENSG00000110092	1
hsa05135	Yersinia infection	45680	136/7833	0.331965	0.412123	0.317881	ENSG00000169429	1
hsa05418	Fluid shear stress and atherosclerosis	45680	137/7833	0.333962	0.412123	0.317881	ENSG00000111537	1
hsa05162	Measles	45680	139/7833	0.337937	0.412639	0.318279	ENSG00000110092	1
hsa04072	Phospholipase D signaling pathway	45680	147/7833	0.353612	0.4166	0.321334	ENSG00000169429	1
hsa05224	Breast cancer	45680	147/7833	0.353612	0.4166	0.321334	ENSG00000110092	1
hsa04145	Phagosome	45680	148/7833	0.355547	0.4166	0.321334	ENSG00000125730	1
hsa05226	Gastric cancer	45680	148/7833	0.355547	0.4166	0.321334	ENSG00000110092	1
hsa04932	Non-alcoholic fatty liver disease	45680	151/7833	0.361316	0.419127	0.323283	ENSG00000169429	1
hsa04921	Oxytocin signaling pathway	45680	154/7833	0.367037	0.421547	0.32515	ENSG00000110092	1
hsa04390	Hippo signaling pathway	45680	157/7833	0.372708	0.423864	0.326937	ENSG00000110092	1
hsa04217	Necroptosis	45680	159/7833	0.376462	0.423976	0.327023	ENSG00000111537	1
hsa05206	MicroRNAs in cancer	45680	161/7833	0.380194	0.424062	0.32709	ENSG00000110092	1
hsa04310	Wnt signaling pathway	45680	166/7833	0.389431	0.42617	0.328716	ENSG00000110092	1
hsa05225	Hepatocellular carcinoma	45680	166/7833	0.389431	0.42617	0.328716	ENSG00000110092	1
hsa04621	NOD-like receptor signaling pathway	45680	184/7833	0.421608	0.45707	0.35255	ENSG00000169429	1
hsa04613	Neutrophil extracellular trap formation	45680	188/7833	0.428535	0.460278	0.355024	ENSG00000125730	1
hsa05207	Chemical carcinogenesis - receptor activation	45680	196/7833	0.442151	0.464872	0.358568	ENSG00000110092	1
hsa05168	Herpes simplex virus 1 infection	45711	509/7833	0.446133	0.464872	0.358568	ENSG00000125730/ENSG00000111537	2
hsa05169	Epstein-Barr virus infection	45680	199/7833	0.447177	0.464872	0.358568	ENSG00000110092	1
hsa04510	Focal adhesion	45680	200/7833	0.448842	0.464872	0.358568	ENSG00000110092	1
hsa05132	Salmonella infection	45680	249/7833	0.524826	0.538759	0.415558	ENSG00000169429	1
hsa05020	Prion disease	45680	260/7833	0.540449	0.549931	0.424175	ENSG00000120738	1
hsa05165	Human papillomavirus infection	45680	331/7833	0.630082	0.635561	0.490224	ENSG00000110092	1
hsa04080	Neuroactive ligand-receptor interaction	45680	350/7833	0.65107	0.65107	0.502187	ENSG00000125730	1

## Sheet: KEGG_enrichment_G-C9
ID	Description	GeneRatio	BgRatio	pvalue	p.adjust	qvalue	geneID	Count
hsa05170	Human immunodeficiency virus 1 infection	45691	210/7833	0.00210827	0.0473001	0.0248948	ENSG00000077264/ENSG00000137462	2
hsa05132	Salmonella infection	45691	249/7833	0.00295626	0.0473001	0.0248948	ENSG00000077264/ENSG00000137462	2
hsa05144	Malaria	45660	49/7833	0.018652	0.0830655	0.0437187	ENSG00000137462	1
hsa05134	Legionellosis	45660	57/7833	0.021675	0.0830655	0.0437187	ENSG00000137462	1
hsa05321	Inflammatory bowel disease	45660	63/7833	0.0239382	0.0830655	0.0437187	ENSG00000137462	1
hsa05211	Renal cell carcinoma	45660	68/7833	0.0258215	0.0830655	0.0437187	ENSG00000077264	1
hsa05140	Leishmaniasis	45660	73/7833	0.0277024	0.0830655	0.0437187	ENSG00000137462	1
hsa04012	ErbB signaling pathway	45660	84/7833	0.0318318	0.0830655	0.0437187	ENSG00000077264	1
hsa05235	PD-L1 expression and PD-1 checkpoint pathway in cancer	45660	89/7833	0.033705	0.0830655	0.0437187	ENSG00000137462	1
hsa05323	Rheumatoid arthritis	45660	89/7833	0.033705	0.0830655	0.0437187	ENSG00000137462	1
hsa05142	Chagas disease	45660	101/7833	0.0381907	0.0830655	0.0437187	ENSG00000137462	1
hsa05146	Amoebiasis	45660	101/7833	0.0381907	0.0830655	0.0437187	ENSG00000137462	1
hsa04620	Toll-like receptor signaling pathway	45660	102/7833	0.0385639	0.0830655	0.0437187	ENSG00000137462	1
hsa04660	T cell receptor signaling pathway	45660	103/7833	0.0389369	0.0830655	0.0437187	ENSG00000077264	1
hsa04974	Protein digestion and absorption	45660	103/7833	0.0389369	0.0830655	0.0437187	ENSG00000171502	1
hsa05145	Toxoplasmosis	45660	110/7833	0.0415458	0.0830916	0.0437324	ENSG00000137462	1
hsa05162	Measles	45660	139/7833	0.0523038	0.0920104	0.0484265	ENSG00000137462	1
hsa04145	Phagosome	45660	148/7833	0.055626	0.0920104	0.0484265	ENSG00000137462	1
hsa05161	Hepatitis B	45660	162/7833	0.0607784	0.0920104	0.0484265	ENSG00000137462	1
hsa05152	Tuberculosis	45660	176/7833	0.0659121	0.0920104	0.0484265	ENSG00000137462	1
hsa04360	Axon guidance	45660	181/7833	0.067741	0.0920104	0.0484265	ENSG00000077264	1
hsa04613	Neutrophil extracellular trap formation	45660	188/7833	0.0702975	0.0920104	0.0484265	ENSG00000137462	1
hsa05130	Pathogenic Escherichia coli infection	45660	196/7833	0.0732135	0.0920104	0.0484265	ENSG00000077264	1
hsa05169	Epstein-Barr virus infection	45660	199/7833	0.0743054	0.0920104	0.0484265	ENSG00000137462	1
hsa04510	Focal adhesion	45660	200/7833	0.0746691	0.0920104	0.0484265	ENSG00000077264	1
hsa05205	Proteoglycans in cancer	45660	202/7833	0.0753964	0.0920104	0.0484265	ENSG00000137462	1
hsa05417	Lipid and atherosclerosis	45660	214/7833	0.079752	0.0920104	0.0484265	ENSG00000137462	1
hsa04810	Regulation of actin cytoskeleton	45660	217/7833	0.0808388	0.0920104	0.0484265	ENSG00000077264	1
hsa05171	Coronavirus disease - COVID-19	45660	231/7833	0.085899	0.0920104	0.0484265	ENSG00000137462	1
hsa04014	Ras signaling pathway	45660	232/7833	0.0862598	0.0920104	0.0484265	ENSG00000077264	1
hsa04151	PI3K-Akt signaling pathway	45660	353/7833	0.129212	0.13338	0.0701999	ENSG00000137462	1
hsa05168	Herpes simplex virus 1 infection	45660	509/7833	0.182573	0.182573	0.096091	ENSG00000137462	1
